# Supplementary material for: Extensive DNA Barcoding of Lepidoptera of Crete (Greece) Reveals Significant Taxonomic and Faunistic Gaps and Supports the First Comprehensive Checklist of the Island’s Fauna
Source: Insects. 2025 Apr 22;16(5):438. doi: 10.3390/insects16050438 (PMC12112264; doi:10.3390/insects16050438)
Supplement: Supplementary file 1 [file insects-16-00438-s001.zip › TableS1.xlsx]

## Sheet: Tabelle1
Taxa with Unidentified BINs and Nearest taxon
Family	Genus	BIN	number of sequences/BIN on Crete	total number of sequences/BIN in BOLD	endemic BIN to Crete (x)	Nearest BIN	distance to Nearest BIN	Nearest Taxon
Alucitidae	Alucita sp.	BOLD:ADY7068	1	6		BOLD:AAD4822	4.17	Alucita hexadactyla
Autostichidae	Apatema sp.	BOLD:ADM4612	11	11	x	BOLD:AEV2113	4.65	Apatema
Autostichidae	Aprominta sp. 1	BOLD:AEV5189	5	5	x	BOLD:AFE6376	6.89	Aprominta
Autostichidae	Aprominta sp. 2	BOLD:AFE6376	1	1	x	BOLD:AFF2278	1.6	Aprominta
Autostichidae	Aprominta sp. 3	BOLD:AFE8605	1	1	x	BOLD:AFF0492	1.92	Aprominta
Autostichidae	Aprominta sp. 4	BOLD:AFF0492	3	3	x	BOLD:AFE8605	1.92	Aprominta
Autostichidae	Aprominta sp. 5	BOLD:AFF2278	2	2	x	BOLD:AFE6376	1.6	Aprominta
Autostichidae	Dysspastus sp.	BOLD:AEI8858	7	7	x	BOLD:AEH5762	3.85	Dyspasstus
Autostichidae	Oegoconia sp.	BOLD:ADR1888	5	6	x	BOLD:AAB8271	6.67	Oegoconia deauratella
Autostichidae	Symmoca sp. 1	BOLD:ADM3856	1	1	x	BOLD:ADM6327	2.24	Symmoca
Autostichidae	Symmoca sp. 2	BOLD:ADM6327	1	1	x	BOLD:ADM3856	2.24	Symmoca
Autostichidae	Symmoca sp. 3	BOLD:AEI3014	1	1	x	BOLD:ADM3856	2.24	Symmoca
Blastobasidae	Blastobasis sp.1	BOLD:ADD2015	32	33	x	BOLD:AEA3258	1.28	Blastobasis
Blastobasidae	Blastobasis sp.2	BOLD:AEA3258	2	5		BOLD:ADD2015	1.28	Blastobasis
Bucculatricidae	Bucculatrix sp. 1	BOLD:AEU5950	4	6		BOLD:ADS6178	5.33	Bucculatrix sp2
Bucculatricidae	Bucculatrix sp. 2	BOLD:AEW3010	4	7		BOLD:AEE4950	3.69	Bucculatrix phagnalella
Coleophoridae	Coleophora sp. 1	BOLD:ACE1039	2	2	x	BOLD:AEH7192	4.01	Coleophora
Coleophoridae	Coleophora sp. 2	BOLD:ACT2508	1	1	x	BOLD:AEU7507	1.66	Coleophora
Coleophoridae	Coleophora sp. 3	BOLD:AEC5584	1	1	x	BOLD:AAU4250	2.24	Coleophora bilineella
Coleophoridae	Coleophora sp. 4	BOLD:AEH9406	1	1	x	BOLD:ACE0937	3.53	Coleophora helichrysiella
Coleophoridae	Coleophora sp. 5	BOLD:AEU7507	2	2	x	BOLD:ACT2508	1.66	Coleophora
Coleophoridae	Coleophora sp. 6	BOLD:AFH2426	1	1	x	BOLD:AAJ7027	2.27	Coleophora currucipennella
Coleophoridae	Coleophora sp. 7	BOLD:AGB0442	2	2	x	BOLD:AEA2668	2.08	Coleophora
Coleophoridae	Coleophora sp. 8	BOLD:AGB0446	1	1	x	BOLD:ACM6857	2.08	Coleophora lutipennella
Cosmopterigidae	Alloclita sp.	BOLD:AFF1228	2	2	x	BOLD:ADK9181	3.21	Alloclita recisella
Cosmopterigidae	Pyroderces sp.	BOLD:AFE0961	1	1	x	BOLD:ACO8185	4.48	Cosmopteriginae
Cosmopterigidae	Pyroderces sp.	BOLD:AFE0962	1	1	x	BOLD:AAQ0242	3.04	Pyroderces argyrogrammos
Cosmopterigidae	Sorhagenia sp.	BOLD:AFX4547	3	3	x	BOLD:AGO5840	2.72	Sorhagenia
Crambidae	Cynaeda sp.	BOLD:ACA9376	1	1	x	BOLD:AEC0111	3.85	Cynaeda forsteri
Crambidae	Ecpyrrhorrhoe sp.	BOLD:AAQ0560	4	10		BOLD:AAX9910	3.69	Ecypyrrhorrhoe diffusalis
Crambidae	Eudonia sp.	BOLD:AEH3870	1	2		BOLD:AAB3830	3.59	Eudonia mercurella
Crambidae	Prochoristis sp.	BOLD:AAZ8824	5	6	x	BOLD:ABY7502	1.9	Prochoristis rupicapralis
Crambidae	Scoparia sp.	BOLD:AFX4633	2	2	x	BOLD:AAB1555	3	Scoparia ambigualis
Depressariidae	Depressaria sp.	BOLD:AFO9058	1	5		BOLD:ABW9330	4.17	Depressaria marcella
Elachistidae	Elachista sp. 1	BOLD:AAP4210	8	16		BOLD:ABY5621	1.76	Elachista gormella
Elachistidae	Elachista sp. 2	BOLD:AAP4253	1	2		BOLD:AFE7684	1.28	Elachista nr. biatomella
Elachistidae	Elachista sp. 3	BOLD:AFE7684	1	4		BOLD:AAP4253	1.28	Elachista nr. biatomella
Elachistidae	Elachista sp. 4	BOLD:AFC7042	2	2	x	BOLD:AAQ0947	3.33	Elachista bedellella
Erebidae	Hypenodes sp.	BOLD:AFX9480	2	3		BOLD:AEL9947	5.17	Hypenodes
Erebidae	Metachrostis sp.	BOLD:AAN2447	4	7		BOLD:ACK1973	2.4	Metachrostis dardouini
Erebidae	Orectis sp. 1	BOLD:AEH5321	1	7		BOLD:AEY4660	3.69	Orectis
Erebidae	Orectis sp. 2	BOLD:AEY4660	5	5	x	BOLD:AEH5321	3.69	Orectis
Eriocottidae	Deuterotinea sp.	BOLD:AFC1991	2	2	x	BOLD:AAX8436	7.37	Eriocottis fuscanella
Gelechiidae	Anarsia sp. 1	BOLD:ACJ4817	2	11		BOLD:AAW4578	1.76	Anarsia lineatella
Gelechiidae	Anarsia sp. 2	BOLD:ADE9567	1	1	x	BOLD:ACJ4817	2.08	Anarsia
Gelechiidae	Anarsia sp. 3	BOLD:AFE2537	1	2		BOLD:ABZ2446	1.92	Anarsia innoxiella
Gelechiidae	Apatetris sp.	BOLD:AFO3395	2	2	x	BOLD:ADS7677	6.25	Apatetris
Gelechiidae	Aproaerema sp.	BOLD:AEC5138	3	3	x	BOLD:ADG7311	4.17	Aproaerema
Gelechiidae	Aristotelia sp.	BOLD:AGA8938	2	2	x	BOLD:ADS0089	1.37	Aristotelia staticella
Gelechiidae	Bryotropha sp.	BOLD:AFE8303	2	3		BOLD:AAW7301	5.96	Bryotropha dryadella
Gelechiidae	Epidola sp.	BOLD:ADF2272	1	7		BOLD:ADA7833	4	Epidola
Gelechiidae	Gelechia sp.	BOLD:ADF0061	3	3	x	BOLD:AAD7093	5.77	Gelechia sabinellus
Gelechiidae	Isophrictis sp.	BOLD:ADI3246	5	6		BOLD:AAI8202	4.97	Isophrictis
Gelechiidae	Mesophleps sp.	BOLD:ADM4492	2	2	x	BOLD:AEO3148	3.53	Mesophleps
Gelechiidae	Ochrodia sp. 1	BOLD:ACE0260	1	152		BOLD:ACR6867	2.94	Ochrodia
Gelechiidae	Ochrodia sp. 2	BOLD:AEG6191	1	10		BOLD:ABX9471	1.75	Ochrodia sp. ABX9471
Gelechiidae	Stomopteryx sp.	BOLD:AEV7115	2	2	x	BOLD:ACC3131	2.85	Stomopteryx remissella
Geometridae	Neognopharmia sp.	BOLD:AFE2957	4	4	x	BOLD:AEC5614	3.53	Neognopharmia stevenaria sp. Complex
Geometridae	Scopula sp.	BOLD:AAJ5728	1	2		BOLD:AAD1171	2.88	Scopula alba
Glyphipterigidae	Glyphipterix sp. 1	BOLD:AEI0605	2	7		BOLD:AEI0606	2.72	Glyphipterix
Glyphipterigidae	Glyphipterix sp. 2		2	2	x	N/A	6.47	Glyphipterix equitella
Gracillariidae	Phyllonorycter sp. 1	BOLD:AEV2533	4	4	x	BOLD:AGO6229	3.21	Phyllonorycter
Gracillariidae	Phyllonorycter sp. 2	BOLD:AEW4073	15	15	x	BOLD:AAY4883	3.61	Phyllonorycter AcersempervirensGreece
Gracillariidae	Phyllonorycter sp. 3	BOLD:AFF0432	1	1	x	BOLD:AAD8539	5.61	Phyllonorycter platani
Gracillariidae	Phyllonorycter sp. 4	BOLD:AFF0433	1	1	x	BOLD:AFT6589	4.49	Phyllonorycter
Gracillariidae	Stomphastis sp.	BOLD:ADC7510	1	1	x	BOLD:ADR1924	4.81	Gracillariidae
Lecithoceridae	Lecithocera sp.	BOLD:ADM3713	3	3	x	BOLD:ABZ8513	2.27	Lecithocera
Lyonetiidae	Lyonetia sp.	BOLD:AFP4807	1	3		BOLD:AAD5256	2.88	Lyonetia clerkella
Micropterigidae	Micropterix sp.	BOLD:AEU6081	6	6	x	BOLD:AAF7082	2.71	Micropterix schaefferi
Nepticulidae	Ectoedemia sp.	BOLD:AFO3702	1	1	x	BOLD:AAF6511	3.37	Ectoedemia pseudoilicis
Nepticulidae	Glaucolepis sp.	BOLD:AEV0014	2	2	x	BOLD:ACE2221	7.37	Glaucolepis saturejae
Nepticulidae	Stigmella sp.	BOLD:AFE8403	6	6	x	BOLD:ACY3943	3.53	Stigmella rhamnophila
Nepticulidae	Trifurcula sp.	BOLD:AFE2524	3	3	x	BOLD:ACY4052	6.73	Trifurcula TurkeyEvN4193
Noctuidae	Cryphia sp.	BOLD:AFZ7988	1	1	x	BOLD:AAY8210	3.04	Cryphia lusitanica
Noctuidae	Xestia sp.	BOLD:AEH6356	7	17		BOLD:ACG4935	1.76	Xestia xanthographa
Oecophoridae	Denisia sp. 1	BOLD:AEV2552	5	5	x	BOLD:AFN4455	1.12	Denisia
Oecophoridae	Denisia sp. 2	BOLD:AFN4455	2	2	x	BOLD:AEV2552	1.12	Denisia
Oecophoridae	Holoscolia sp.	BOLD:ADD2846	8	8	x	BOLD:AEK8069	3.04	Holoscolia majorella
Oecophoridae	Pleurota sp. 1	BOLD:AEC4704	3	3	x	BOLD:AFN4477	5.13	Pleurota creticella
Oecophoridae	Pleurota sp. 2	BOLD:AEI4629	5	5	x	BOLD:ADA2496	4.49	Pleurota TAB63
Oecophoridae	Pleurota sp. 3	BOLD:AFN4477	3	3	x	BOLD:ACW2444	2.24	Pleurota creticella
Pterophoridae	Adaina sp.	BOLD:AEW4580	3	5		BOLD:ADR4620	2.24	Adaina microdactyla
Pterophoridae	Agdistis sp. 1	BOLD:ABV2042	2	6		BOLD:AGP5693	2.56	Agdistis frankeniae
Pterophoridae	Agdistis sp. 2		1	1	x	N/A	5.72	Agdistis
Pterophoridae	Merrifieldia sp. 1	BOLD:AEC3847	12	15		BOLD:ACS6787	5.14	Pterophoridae
Pterophoridae	Merrifieldia sp. 2	BOLD:AEW0833	3	3	x	BOLD:ADZ0299	4.65	Pterophoridae
Pterophoridae	Wheeleria sp.	BOLD:AEI9182	2	2	x	BOLD:AFE8675	2.88	Pterophoridae
Pyralidae	Acrobasis sp.	BOLD:ACA9639	2	2	x	BOLD:AAE8113	2.4	Acrobasis marmorea
Pyralidae	Bradyrrhoa sp.	BOLD:AFH3010	4	4	x	BOLD:AAY9449	4.33	Bradyrrhoa confiniella
Pyralidae	Cadra sp.	BOLD:AEH7513	1	2		BOLD:AEF7822	1.76	Cadra abstersella
Pyralidae	Delplanqueia sp.	BOLD:AFF1897	8	8	x	BOLD:AAC5269	1.64	Delplanqueia inscriptella
Pyralidae	Ephestia sp. 1	BOLD:ACA9550	2	2	x	BOLD:AEC9178	5.61	Ephestia welseriella
Pyralidae	Ephestia sp. 2	BOLD:ADC7878	2	3		BOLD:AGP4713	2.08	Ephestia
Pyralidae	Ephestia sp. 3	BOLD:AFF0822	2	2	x	BOLD:ADC7878	3.37	Ephestia
Pyralidae	Epischnia sp.	BOLD:AAY8930	13	17		BOLD:AEJ0815	2.56	Epischnia
Pyralidae	Eurhodope sp.	BOLD:AEI8298	6	7		BOLD:AAO4587	3.21	Eurhodope
Pyralidae	Hypsotropa sp.	BOLD:ACA9742	1	1	x	BOLD:AFS9615	1.28	Hypsotropa vulneratella
Pyralidae	Pempeliella sp. 1	BOLD:ACA9460	16	16	x	BOLD:AAE6242	1,76	Pempeliella
Pyralidae	Pempeliella sp. 2	BOLD:ACA9483	2	2	x	BOLD:ADB0403	2.88	Pempeliella
Pyralidae	Scotomera sp.	BOLD:AAY9149	3	4	x	BOLD:AFP6571	3.53	Scotomera
Tineidae	?Genus	BOLD:AFN1112	2	2	x	BOLD:AFO7793	1.6	Tineidae
Tineidae	?Genus	BOLD:AFE2538	3	4		BOLD:AEW6237	10.75	Scythris
Tineidae	?Genus	BOLD:AFE7940	1	1	x	BOLD:AGO5628	6.41	Tineidae
Tineidae	Cephimallota sp.	BOLD:ACD6326	3	9		BOLD:ADN5372	7.53	Cephimallota hasarorum
Tineidae	Crassicornella sp. 1	BOLD:AEC5798	9	9	x	BOLD:AFF1454	3.04	Crassicornella
Tineidae	Crassicornella sp. 2	BOLD:AFF1454	6	6	x	BOLD:AEC5798	3.04	Crassicornella
Tineidae	Hapsifera sp.	BOLD:ADM3342	1	1	x	BOLD:AEI7400	2.97	Hapsifera luridella
Tineidae	Nemapogon sp.	BOLD:AFF0462	2	2	x	BOLD:ACJ9823	9.46	Nemapogon falstriella
Tineidae	Trichophaga sp.	BOLD:ABV2141	1	2		BOLD:AAU2289	4.81	Trichophaga bipartitella
Tortricidae	Cochylis sp. 1	BOLD:AAV8064	1	4		BOLD:AEL0196	1.44	Cochylis epilinana
Tortricidae	Cochylis sp. 2	BOLD:ABV9991	3	5		BOLD:AAV8064	3.85	Cochylis epilinana
Yponomeutidae	Cedestis sp.	BOLD:AGA1736	2	2	x	BOLD:ADG4688	3.47	Cedestis civitatensis
Ypsolophidae	Ypsolopha sp. 1	BOLD:AEH6266	5	10		BOLD:ACJ6535	4.71	Ypsolophidae
Ypsolophidae	Ypsolopha sp. 2	BOLD:AEU6538	1	2		BOLD:AFE2452	5.61	Ypsolopha kristalleniae
