# Supplementary material for: Extensive DNA Barcoding of Lepidoptera of Crete (Greece) Reveals Significant Taxonomic and Faunistic Gaps and Supports the First Comprehensive Checklist of the Island’s Fauna
Source: Insects. 2025 Apr 22;16(5):438. doi: 10.3390/insects16050438 (PMC12112264; doi:10.3390/insects16050438)
Supplement: Supplementary file 1 [file insects-16-00438-s001.zip › TableS2.xlsx]

## Sheet: Tabelle1
Checklist of Lepidoptera from Crete
NR	Family	Species	BIN	Occurrence	References, remarks
1	Nepticulidae	Stigmella irregularis Puplesis, 1994	BOLD:AAV6998	confirmed (with barcode)	[10]
2	Nepticulidae	Stigmella minusculella (Herrich-Schäffer, [1855])	BOLD:AEA0451	confirmed (with barcode)	[10]
3	Nepticulidae	Stigmella auromarginella (Richardson, 1890)	BOLD:AEV0439	confirmed (with barcode)	[10]
4	Nepticulidae	Stigmella amygdali (Klimesch, 1978)	BOLD:ACG9414	confirmed (with barcode)	[10]
5	Nepticulidae	Stigmella basiguttella (Heinemann, 1862)	BOLD:AAU1751	new (with barcode)
6	Nepticulidae	Stigmella cocciferae van Nieukerken & Johansson, 2003	BOLD:ADA2667	confirmed (with barcode)	[10]
7	Nepticulidae	Stigmella muricatella (Klimesch, 1978)		new (dissected)
8	Nepticulidae	Stigmella fasciata van Nieukerken & Johansson, 2003	BOLD:AAV8365	new (with barcode)
9	Nepticulidae	Glaucolepis trilobella (Klimesch, 1978)		confirmed	[10]
10	Nepticulidae	Glaucolepis helladica (Laštůvka & Laštůvka, 2007)		confirmed	[10]
11	Nepticulidae	Trifurcula eurema (Tutt, 1899)	BOLD:ACR4608	new (with barcode)
12	Nepticulidae	Trifurcula pallidella (Duponchel, [1843])	BOLD:ABW8810	confirmed (with barcode)	[10]
13	Nepticulidae	Trifurcula calycotomella Laštůvka & Laštůvka, 1997	BOLD:ADF7767	confirmed (with barcode)	[10]
14	Nepticulidae	Fomoria groschkei (Skala, 1943)	BOLD:ACG8929	confirmed (with barcode)	[10]
15	Nepticulidae	Fomoria aegaeica Laštůvka, Laštůvka & Johansson, 1998		confirmed	[10]
16	Nepticulidae	Parafomoria pseudocistivora van Nieukerken, 1983		confirmed	[10]
17	Nepticulidae	Acalyptris platani (Müller-Rutz, 1934)	BOLD:AFE4319	confirmed (with barcode)	[10]
18	Nepticulidae	Acalyptris pistaciae van Nieukerken, 2007	BOLD:AEX5294	confirmed (with barcode)	[10]
19	Nepticulidae	Zimmermannia monemvasiae van Nieukerken, 1985	BOLD:AFQ2459	confirmed (with barcode)	[10]
20	Nepticulidae	Ectoedemia haraldi (Soffner, 1942)	BOLD:AAE8150	confirmed (with barcode)	[10]
21	Nepticulidae	Ectoedemia heringi (Toll, 1934)		confirmed	[10]
22	Nepticulidae	Ectoedemia pseudoilicis Laštůvka & Laštůvka, 1998		confirmed	[40]
23	Nepticulidae	Ectoedemia caradjai (Groschke, 1944)	BOLD:AAF6427	confirmed (with barcode)	[10]
24	Adelidae	Adela orientella Staudinger, 1870	BOLD:ADM6820	confirmed (with barcode)	[10, 45]
25	Adelidae	Nemophora barbatellus (Zeller, 1847)	BOLD:AEG9206	confirmed (with barcode)	[10]
26	Tischeriidae	Coptotriche angusticolella (Duponchel, [1843])	BOLD:AAF8244	new (with barcode)
27	Tischeriidae	Coptotriche marginea (Haworth, 1828)	BOLD:AAF5585	confirmed (with barcode)	[10]
28	Tischeriidae	Tischeria ekebladella (Bjerkander, 1795)	BOLD:AAF8247	confirmed (with barcode)	[10]
29	Meessiidae	Eudarcia confusella (Heydenreich, 1851)		confirmed	[10]
30	Meessiidae	Eudarcia holtzi (Rebel, 1902)		confirmed	[10]
31	Meessiidae	Eudarcia ignorata Bidzilya, Budashkin & Gaedike, 2016		confirmed	[46]
32	Meessiidae	Eudarcia creticola Gaedike, 2019		confirmed	Endemic species of Crete; [47]
33	Meessiidae	Eudarcia verkerki Gaedike & Henderickx, 1999		confirmed	Endemic species of Crete; [10, 26, 48]
34	Meessiidae	Eudarcia topoliacola Gaedike, 2021		confirmed	Endemic species of Crete; [49]
35	Psychidae	Eumasia parietariella (Heydenreich, 1851)	BOLD:AAP7286	confirmed (with barcode)	[10]
36	Psychidae	Taleporia henderickxi Arnscheid, 2016		confirmed	Endemic species of Crete; [40, 50]
37	Psychidae	Pseudobankesia hauseriella Henderickx, 1998	BOLD:AAK9822	confirmed (with barcode)	[10]
38	Psychidae	Penestoglossa sutteri Sobczyk, 2013	BOLD:ABW2189	confirmed (with barcode)	Endemic species of Crete; [26, 51]
39	Psychidae	Proutia reticulatella (Bruand, 1853)		confirmed	[10]
40	Psychidae	Peloponnesia haettenschwileri Hauser, 1996	BOLD:AAX1440	confirmed (with barcode)	Endemic species of Crete; [10, 26, 52]
41	Psychidae	Reisseronia malickyi Hauser, 1996	BOLD:AEI4630	confirmed (with barcode)	Endemic species of Crete; [10, 53]
42	Psychidae	Acanthopsyche atra (Linnaeus, 1767)		confirmed	[10]
43	Psychidae	Oiketicoides lutea (Staudinger, 1870)	BOLD:AAM0038	confirmed (with barcode)	[10]
44	Psychidae	Apterona helicoidella (Vallot, 1827)		confirmed	[10]
45	Dryadaulidae	Dryadaula hellenica (Gaedike, 1988)		confirmed	[54]
46	Tineidae	Hapsifera luridella Zeller, 1847	BOLD:AEI7400	confirmed (with barcode)	[10]
47	Tineidae	Rhodobates unicolor (Staudinger, 1871)	BOLD:AED9924	confirmed (with barcode)	[10, 26]
48	Tineidae	Morophaga morellus (Duponchel, 1838)	BOLD:ACS5343	confirmed (with barcode)	[26]
49	Tineidae	Nemapogon inconditella (Lucas, 1956)		confirmed	[10]
50	Tineidae	Nemapogon reisseri Petersen & Gaedike, 1983	BOLD:ACV3024	confirmed (with barcode)	[10]
51	Tineidae	Nemapogon gravosaellus Petersen, 1957		confirmed	[10]
52	Tineidae	Nemapogon cyprica Gaedike, 1986		confirmed	[26, 55]
53	Tineidae	Nemapogon hungaricus Gozmány, 1960	BOLD:ADM3280	new (with barcode)
54	Tineidae	Nemapogon cloacella (Haworth, 1828)		confirmed	[10]
55	Tineidae	Nemapogon scholzi Sutter, 2000		confirmed	[10]
56	Tineidae	Nemapogon granella (Linnaeus, 1758)		confirmed	[55]
57	Tineidae	Nemapogon variatella (Clemens, 1859)		new (dissected)
58	Tineidae	Nemapogon levantinus Petersen, 1961		confirmed	[55]
59	Tineidae	Nemapogon orientalis Petersen, 1961	BOLD:ACV3129	confirmed (with barcode)	[10]
60	Tineidae	Neurothaumasia cretica Huemer, Aarvik & Berggren, 2023	BOLD:AEU8039	confirmed (with barcode)	Endemic species of Crete; [24, 26]
61	Tineidae	Neurothaumasia macedonica Petersen, 1962	BOLD:AEI9677	confirmed (with barcode)	[10]
62	Tineidae	Neurothaumasia tenuipennella Gaedike, 2011		confirmed	[55]
63	Tineidae	Tenaga nigripunctella (Haworth, 1828)		confirmed	[10]
64	Tineidae	Infurcitinea nigropluviella (Walsingham, 1907)		confirmed	[10]
65	Tineidae	Infurcitinea graeca Gaedike, 1983		confirmed	[10]
66	Tineidae	Infurcitinea tauridella Petersen, 1968		confirmed	[56]
67	Tineidae	Infurcitinea reisseri Petersen, 1968		confirmed	Endemic species of Crete; [10, 57]
68	Tineidae	Novotinea cretica Gaedike, 2021		confirmed	Endemic species of Crete; [58]
69	Tineidae	Stenoptinea cyaneimarmorella (Millière, 1854)	sequence without BIN	confirmed (with barcode)	[10, 54]
70	Tineidae	Myrmecozela ataxella (Chrétien, 1905)	BOLD:AEH9211	confirmed (with barcode)	[10]
71	Tineidae	Ateliotum syriaca (Caradja, 1920)		confirmed	[42]
72	Tineidae	Cephimallota tunesiella (Zagulajev, 1966)	BOLD:ACD7350	confirmed (with barcode)	[56]
73	Tineidae	Cephimallota angusticostella (Zeller, 1839)	BOLD:ACD6326	confirmed (with barcode)	[10]
74	Tineidae	Crassicornella crassicornella (Zeller, 1847)		confirmed	[10, 54]
75	Tineidae	Trichophaga tapetzella (Linnaeus, 1758)	BOLD:AAJ8384	confirmed (with barcode)	[10]
76	Tineidae	Trichophaga bipartitella (Ragonot, 1892)		confirmed	[10]
77	Tineidae	Tineola bisselliella (Hummel, 1823)		confirmed	[10]
78	Tineidae	Tinea pellionella Linnaeus, 1758		confirmed	[10]
79	Tineidae	Tinea translucens Meyrick, 1917	BOLD:AEI9096	confirmed (with barcode)	[10]
80	Tineidae	Tinea messalina Robinson, 1979	BOLD:AEC1750, BOLD:AGA8609	confirmed (with barcode)	[10, 26]
81	Tineidae	Tinea columbariella Wocke, 1877		confirmed	[10]
82	Tineidae	Niditinea fuscella (Linnaeus, 1758)		confirmed	[10]
83	Tineidae	Proterospastis merdella (Zeller, 1852)	BOLD:ACO6244	confirmed (with barcode)	[49, 56]
84	Tineidae	Proterospastis orientalis (Petersen, 1959)		confirmed	[58]
85	Tineidae	Monopis laevigella ([Denis & Schiffermüller], 1775)	BOLD:AAB6631	confirmed (with barcode)	[10, 26]
86	Tineidae	Monopis crocicapitella (Clemens, 1860)		confirmed	[10]
87	Tineidae	Monopis imella (Hübner, [1813])	BOLD:AAK6864	confirmed (with barcode)	[10]
88	Tineidae	Opogona omoscopa (Meyrick, 1893)	BOLD:AAH4351	new (with barcode)
89	Tineidae	Oinophila v-flava (Haworth, 1828)		confirmed	[49, 56]
90	Yponomeutidae	Yponomeuta padella (Linnaeus, 1758)		confirmed	[10]
91	Yponomeutidae	Yponomeuta malinellus Zeller, 1838	BOLD:AAA7740	confirmed (with barcode)	[10]
92	Yponomeutidae	Yponomeuta cagnagella (Hübner, [1813])		confirmed	[10]
93	Yponomeutidae	Yponomeuta rorrella (Hübner, 1796)		confirmed	[10]
94	Yponomeutidae	Zelleria hepariella Stainton, 1849		confirmed (only photo)	[40]
95	Yponomeutidae	Zelleria oleastrella (Millière, 1864)	BOLD:AAV3012	confirmed (with barcode)	[10]
96	Yponomeutidae	Paradoxus osyridellus Millière, 1869	BOLD:AAV4205	new (with barcode)
97	Plutellidae	Plutella xylostella (Linnaeus, 1758)	BOLD:AAA1513	confirmed (with barcode)	[10]
98	Plutellidae	Rhigognostis annulatella (Curtis, 1832)	BOLD:AAL1245	new (with barcode)
99	Glyphipterigidae	Orthotelia sparganella (Thunberg, 1788)	BOLD:AAF0765	new (with barcode)
100	Glyphipterigidae	Glyphipterix equitella (Scopoli, 1763)		confirmed	[10]
101	Glyphipterigidae	Glyphipterix simpliciella (Stephens, 1834)	BOLD:AAD6513	confirmed (with barcode)	[10]
102	Glyphipterigidae	Digitivalva eglanteriella (Mann, 1855)	BOLD:AEC2303	confirmed (with barcode)	[10]
103	Glyphipterigidae	Digitivalva piozae Varenne & Nel, 2014	BOLD:ADM0567	confirmed (with barcode)	[26, 59]
104	Glyphipterigidae	Acrolepiopsis vesperella (Zeller, 1850)	BOLD:AEA2945	new (with barcode)
105	Ypsolophidae	Ypsolopha alpella ([Denis & Schiffermüller], 1775)	BOLD:AAJ9551	new (with barcode)
106	Ypsolophidae	Ypsolopha albiramella (Mann, 1861)	BOLD:AEL6171	confirmed (with barcode)	[10]
107	Ypsolophidae	Ypsolopha instabilella (Mann, 1866)	BOLD:AAV8541	confirmed (with barcode)	[10]
108	Ypsolophidae	Ypsolopha minotaurella (Rebel, 1916)		confirmed	[10]
109	Ypsolophidae	Ypsolopha sculpturella (Herrich-Schäffer, [1854])	BOLD:AEL6857	confirmed (with barcode)	[10, 26]
110	Ypsolophidae	Ypsolopha manniella (Staudinger, 1879)	BOLD:AEI9574	confirmed (with barcode)	[10]
111	Ypsolophidae	Ypsolopha kristalleniae Rebel, 1916	BOLD:AFE2452	confirmed (with barcode)	[10, 26]
112	Ypsolophidae	Ochsenheimeria taurella ([Denis & Schiffermüller], 1775)		confirmed	[10]
113	Praydidae	Prays oleae (Bernard, 1788)	BOLD:AAB3722, BOLD:ADC3528	confirmed (with barcode)	[10]
114	Praydidae	Prays citri (Millière, 1873)		confirmed	[10]
115	Bedelliidae	Bedellia ehikella Szőcs, 1967	BOLD:ADI1416	new (with barcode)
116	Bedelliidae	Bedellia somnulentella (Zeller, 1847)	BOLD:AAI7774	confirmed (with barcode)	[10]
117	Scythropiidae	Scythropia crataegella (Linnaeus, 1767)	BOLD:AAE9833	new (with barcode)
118	Lyonetiidae	Lyonetia clerkella (Linnaeus, 1758)		confirmed	[10]
119	Lyonetiidae	Phyllobrostis minoica Mey, 2014		confirmed	Endemic species of Crete; [60]
120	Bucculatricidae	Bucculatrix kaptarae Tokár, 2017		confirmed	Endemic species of Crete; [61]
121	Bucculatricidae	Bucculatrix bechsteinella (Bechstein & Scharfenberg, 1805)	BOLD:AAE8504	new (with barcode)
122	Bucculatricidae	Bucculatrix cretica Deschka, 1991		confirmed	Endemic species of Crete; [10, 62]
123	Bucculatricidae	Bucculatrix gnaphaliella (Treitschke, 1833)		confirmed	[10]
124	Bucculatricidae	Bucculatrix lavaterella Millière, 1865	BOLD:ADS1568	confirmed (with barcode)	[10, 26]
125	Bucculatricidae	Bucculatrix phagnalella Walsingham, 1908	BOLD:AAU3062	new (with barcode)
126	Gracillariidae	Aspilapteryx tringipennella (Zeller, 1839)	BOLD:AAD1923	new (with barcode)
127	Gracillariidae	Euspilapteryx auroguttella Stephens, 1835	BOLD:AAD7434	confirmed (with barcode)	[40]
128	Gracillariidae	Calybites phasianipennella (Hübner, [1813])	BOLD:AAD6298	new (with barcode)
129	Gracillariidae	Acrocercops brongniardella (Fabricius, 1798)	BOLD:AAE7282	new (with barcode)
130	Gracillariidae	Acrocercops tacita Triberti, 2001	BOLD:AAU4362	new (with barcode)
131	Gracillariidae	Dialectica scalariella (Zeller, 1850)	BOLD:AAL3278	confirmed (with barcode)	[10]
132	Gracillariidae	Metriochroa latifoliella (Millière, 1886)		confirmed	[10]
133	Gracillariidae	Parornix acuta Triberti, 1980		confirmed	[10]
134	Gracillariidae	Parornix anguliferella (Zeller, 1847)	BOLD:AAI4030	new (with barcode)
135	Gracillariidae	Parornix tenella (Rebel, 1919)	BOLD:ABU8493	new (with barcode)
136	Gracillariidae	Phyllonorycter platani (Staudinger, 1870)		new
137	Gracillariidae	Phyllonorycter anceps Triberti, 2007	BOLD:AAY4877	confirmed (with barcode)	[42]
138	Gracillariidae	Phyllonorycter belotella (Staudinger, 1859)	BOLD:AAF6223	confirmed (with barcode)	[10]
139	Gracillariidae	Phyllonorycter cephalariae (Lhomme, 1934)	BOLD:AAF6260	new (with barcode)
140	Gracillariidae	Phyllonorycter corylifoliella (Hübner, 1796)	BOLD:AAZ3043	new (with barcode)
141	Gracillariidae	Phyllonorycter distentella (Zeller, 1846)	BOLD:AAF6169	new (with barcode)
142	Gracillariidae	Phyllonorycter sublautella (Stainton, 1869)		new
143	Gracillariidae	Phyllonorycter gerfriedi Laštůvka & Laštůvka, 2007	BOLD:ACG2489	confirmed (with barcode)	Endemic species of Crete; [26, 63]
144	Gracillariidae	Phyllonorycter messaniella (Zeller, 1846)	BOLD:AAD9588	confirmed (with barcode)	[40]
145	Gracillariidae	Phyllonorycter triflorella (de Peyerimhoff, 1871)	BOLD:AAE0261, BOLD:AAE0262	new (with barcode)
146	Gracillariidae	Triberta cistifoliella (Groschke, 1944)	BOLD:AAF6147	new (with barcode)
147	Gracillariidae	Phyllocnistis citrella Stainton, 1856	BOLD:AAP5978	confirmed (with barcode)	[40]
148	Douglasiidae	Tinagma ocnerostomella (Stainton, 1850)	BOLD:AAI0333	confirmed (with barcode)	[54]
149	Douglasiidae	Tinagma balteolella (Fischer von Röslerstamm, 1840)	BOLD:AAZ0894	confirmed (with barcode)	[10]
150	Douglasiidae	Klimeschia cinereipunctella (Turati & Fiori, 1930)	BOLD:ADM5774	confirmed (with barcode)	[10, 26]
151	Choreutidae	Tebenna micalis (Mann, 1857)		confirmed	[40]
152	Choreutidae	Choreutis nemorana (Hübner, [1799])		confirmed	[40, 42]
153	Carposinidae	Carposina scirrhosella Herrich-Schäffer, [1854]		confirmed	[65]
154	Alucitidae	Alucita grammodactyla Zeller, 1841	BOLD:AAR3573	confirmed (with barcode)	[40]; uncertain identification
155	Alucitidae	Alucita palodactyla Zeller, 1847		confirmed	[65]
156	Alucitidae	Alucita desmodactyla Zeller, 1847		confirmed	[66]
157	Alucitidae	Alucita major (Rebel, 1906)	BOLD:ACC2462	confirmed (with barcode)	[26, 40, 42]
158	Alucitidae	Alucita pectinata Scholz & Jäckh, 1994	BOLD:AEH8024	confirmed (with barcode)	[26, 40]
159	Alucitidae	Alucita zonodactyla Zeller, 1847		confirmed	[65]
160	Pterophoridae	Agdistis satanas Millière, 1875	BOLD:AAU2580	confirmed (with barcode)	[42]; without source citation
161	Pterophoridae	Agdistis bigoti Arenberger, 1976		confirmed	[10, 42]
162	Pterophoridae	Agdistis tamaricis (Zeller, 1847)	BOLD:ADL0420	confirmed (with barcode)	[54, 66]
163	Pterophoridae	Amblyptilia acanthadactyla (Hübner, [1813])	BOLD:AAD4269	confirmed (with barcode)	[42]; without source citation
164	Pterophoridae	Lantanophaga pusillidactylus (Walker, 1864)		confirmed	[66]
165	Pterophoridae	Stenoptilodes taprobanes (Felder & Rogenhofer, 1875)	BOLD:AAD5104	confirmed (with barcode)	[40, 42]
166	Pterophoridae	Stenoptilia stigmatodactylus (Zeller, 1852)		confirmed	[67]
167	Pterophoridae	Stenoptilia mariaeluisae Bigot & Picard, 2002	BOLD:AAY8866	confirmed (with barcode)	[67]
168	Pterophoridae	Stenoptilia inopinata (Zeller, 1847)		confirmed	[67]
169	Pterophoridae	Stenoptilia elkefi Arenberger, 1984		confirmed	[26, 42]
170	Pterophoridae	Stenoptilia zophodactylus (Duponchel, [1840])	BOLD:AAC4532	confirmed (with barcode)	[67]
171	Pterophoridae	Oxyptilus distans (Zeller, 1847)	BOLD:AAD7067	confirmed (with barcode)	[26, 42]
172	Pterophoridae	Capperia fusca (Hofmann, 1898)	BOLD:AAO3045	confirmed (with barcode)	[26, 42]
173	Pterophoridae	Stangeia siceliota (Zeller, 1847)	BOLD:AGP5885; BOLD:AAV8864	confirmed (with barcode)	[66]
174	Pterophoridae	Megalorhipida leucodactylus (Fabricius, 1794)		confirmed	[66]
175	Pterophoridae	Merrifieldia malacodactylus (Zeller, 1847)	BOLD:ACS6787	confirmed (with barcode)	[26, 66]
176	Pterophoridae	Wheeleria ivae (Kasy, 1960)		confirmed	[66]
177	Pterophoridae	Puerphorus olbiadactylus (Millière, 1859)	BOLD:AAV2734	confirmed (with barcode)	[54]
178	Pterophoridae	Hellinsia carphodactyla (Hübner, [1813])		confirmed	[66]
179	Pterophoridae	Hellinsia pectodactylus (Staudinger, 1859)	BOLD:AAU2792	confirmed (with barcode)	[40]; without source citation
180	Pterophoridae	Emmelina monodactyla (Linnaeus, 1758)	BOLD:ACE4862	confirmed (with barcode)	[54, 66]
181	Epermeniidae	Epermenia strictellus (Wocke, 1867)		confirmed	[68]
182	Epermeniidae	Epermenia chaerophyllella (Goeze, 1783)	BOLD:AAC9729	new (with barcode)
183	Epermeniidae	Ochromolopis staintonellus (Millière, 1869)	BOLD:AAV2409	confirmed (with barcode)	[69]
184	Tortricidae	Phtheochroa reisseri (Razowski, 1970)	BOLD:AAY8897	confirmed (with barcode)	[26, 42]
185	Tortricidae	Phtheochroa duponchelana (Duponchel, [1843])	BOLD:AAL5363	confirmed (with barcode)	[26, 40, 42]
186	Tortricidae	Phtheochroa ochralana (Chrétien, 1915)	BOLD:AEH9723	new (with barcode)
187	Tortricidae	Hysterophora maculosana (Haworth, 1811)	BOLD:AAY8893	confirmed (with barcode)	[15, 26]
188	Tortricidae	Cochylimorpha straminea (Haworth, 1811)	BOLD:AAJ0624	confirmed (with barcode)	[15, 26]
189	Tortricidae	Cochylimorpha langeana (Kalchberg, 1898)		confirmed (only photo)	[40]
190	Tortricidae	Phalonidia contractana (Zeller, 1847)	BOLD:AAV7137	confirmed (with barcode)	[15, 40]
191	Tortricidae	Agapeta largana (Rebel, 1906)	BOLD:AAB9919	confirmed (with barcode)	[42]; without source citation
192	Tortricidae	Aethes williana (Brahm, 1791)	BOLD:AAF5281	confirmed (with barcode)	[15]
193	Tortricidae	Aethes francillana (Fabricius, 1794)	BOLD:AAP7561	confirmed (with barcode)	[40]
194	Tortricidae	Aethes bilbaensis (Rössler, 1877)		confirmed	[15, 40]
195	Tortricidae	Neocochylis molliculana (Zeller, 1847)	BOLD:AFP2528, BOLD:AFP2529	confirmed (with barcode)	[15, 40, 54]
196	Tortricidae	Pontoturania posterana (Zeller, 1847)	BOLD:AAO2590	confirmed (with barcode)	[15]
197	Tortricidae	Aleimma loeflingiana (Linnaeus, 1758)	BOLD:AAC3136	confirmed (with barcode)	[15]
198	Tortricidae	Acleris variegana ([Denis & Schiffermüller], 1775)	BOLD:ACE3007	confirmed (with barcode)	[26, 40, 54]
199	Tortricidae	Cnephasia incertana (Treitschke, 1835)	BOLD:AAC4535	confirmed (with barcode)	[15]
200	Tortricidae	Cnephasia abrasana (Duponchel, [1843])		confirmed	[54]
201	Tortricidae	Cnephasia tofina Meyrick, 1922		confirmed	[15]
202	Tortricidae	Cnephasia genitalana Pierce & Metcalfe, 1915	BOLD:AAC7742	new (with barcode)
203	Tortricidae	Cnephasia communana (Herrich-Schäffer, [1851])		confirmed	[54]
204	Tortricidae	Cnephasia cupressivorana (Staudinger, 1870)	BOLD:AAQ1950	confirmed (with barcode)	[15, 40]
205	Tortricidae	Cnephasia longana (Haworth, 1811)	BOLD:AAC7742	confirmed (with barcode)	[15, 54]
206	Tortricidae	Cnephasia ecullyana Réal, 1951		new (dissected)
207	Tortricidae	Cnephasia divisana Razowski, 1959		confirmed	Endemic species of Crete; [70]
208	Tortricidae	Cnephasia disforma Razowski, 1983	BOLD:AEV1094	confirmed (with barcode)	Endemic species of Crete; [26, 71]
209	Tortricidae	Avaria hyerana (Millière, 1857)	BOLD:AEV0795	confirmed (with barcode)	[15, 40]
210	Tortricidae	Cacoecimorpha pronubana (Hübner, [1799])	BOLD:ACS9337	confirmed (with barcode)	[26, 40, 54]
211	Tortricidae	Aphelia imperfectana (Lederer, 1858)	BOLD:AER0883	confirmed (with barcode)	[26]
212	Tortricidae	Clepsis trivia (Meyrick, 1913)	BOLD:ACT3810	confirmed (with barcode)	[17, 40]
213	Tortricidae	Clepsis consimilana (Hübner, [1817])	BOLD:AAC4212	confirmed (with barcode)	[15]
214	Tortricidae	Bactra lancealana (Hübner, [1799])	BOLD:AAB8686	confirmed (with barcode)	[40]; uncertain identification
215	Tortricidae	Bactra venosana (Zeller, 1847)	BOLD:ABZ8307	confirmed (with barcode)	[15]
216	Tortricidae	Endothenia oblongana (Haworth, 1811)	BOLD:AAC5902	confirmed (with barcode)	[42]; without source citation
217	Tortricidae	Endothenia sororiana (Herrich-Schäffer, [1851])	BOLD:ACT1372	confirmed (with barcode)	[26, 40]
218	Tortricidae	Hedya nubiferana (Haworth, 1811)	BOLD:AAA4552	confirmed (with barcode)	[15]
219	Tortricidae	Lobesia botrana ([Denis & Schiffermüller], 1775)	BOLD:ACH2178	confirmed (with barcode)	[15, 26]
220	Tortricidae	Thiodia trochilana (Frölich, 1828)		confirmed	[15]
221	Tortricidae	Epinotia thapsiana (Zeller, 1847)	BOLD:AAC8348	confirmed (with barcode)	[15, 26]
222	Tortricidae	Epinotia festivana (Hübner, [1799])		new
223	Tortricidae	Zeiraphera isertana (Fabricius, 1794)	BOLD:AAD1936	new (with barcode)
224	Tortricidae	Crocidosema plebejana Zeller, 1847	BOLD:ACE9795	confirmed (with barcode)	[15]
225	Tortricidae	Pelochrista caecimaculana (Hübner, [1799])	BOLD:AAE7175	new (with barcode)
226	Tortricidae	Pelochrista modicana (Zeller, 1847)	BOLD:AAE7175	new (with barcode)
227	Tortricidae	Pelochrista duercki (Osthelder, 1941)	BOLD:ACT3544	confirmed (with barcode)	Endemic species of Crete; [26, 72]
228	Tortricidae	Eucosma subvittana (Staudinger, 1892)	BOLD:ACT0042	confirmed (with barcode)	[18, 26]
229	Tortricidae	Eucosma conformana (Mann, 1872)		confirmed	[26]
230	Tortricidae	Gypsonoma obraztsovi Amsel, 1959	BOLD:AAY9287	confirmed (with barcode)	[15]
231	Tortricidae	Epiblema cretana Osthelder, 1941		confirmed	Endemic species of Crete; [26, 72]
232	Tortricidae	Epiblema cirsiana (Zeller, 1843)	BOLD:AAC0715	new (with barcode)
233	Tortricidae	Epiblema cnicicolana (Zeller, 1847)	BOLD:AAC0716	new (with barcode)
234	Tortricidae	Notocelia mediterranea (Obraztsov, 1952)		new
235	Tortricidae	Notocelia cynosbatella (Linnaeus, 1758)	BOLD:AAC3246	new (with barcode)
236	Tortricidae	Notocelia uddmanniana (Linnaeus, 1758)	BOLD:AAC1148	confirmed (with barcode)	[15]
237	Tortricidae	Pseudococcyx tessulatana (Staudinger, 1871)	BOLD:ACT0606	confirmed (with barcode)	[26]
238	Tortricidae	Clavigesta tokei Larsen, 2010	BOLD:ACT2811	confirmed (with barcode)	[15]
239	Tortricidae	Grapholita compositella (Fabricius, 1775)	BOLD:AAE3696	confirmed (with barcode)	[40]
240	Tortricidae	Grapholita lunulana ([Denis & Schiffermüller], 1775)	BOLD:AAY8779	confirmed (with barcode)	[15]
241	Tortricidae	Cydia blackmoreana (Walsingham, 1903)		confirmed	[15]
242	Tortricidae	Cydia johanssoni Aarvik & Karsholt, 1993	BOLD:ACT3582	new (with barcode)
243	Tortricidae	Cydia trogodana Pröse, 1988		confirmed	[73]
244	Tortricidae	Cydia marathonana Pröse & Sutter, 2003	BOLD:ACF3585	confirmed (with barcode)	Endemic species of Crete; [26, 73]
245	Tortricidae	Cydia plumbiferana (Staudinger, 1870)		confirmed	[15]
246	Tortricidae	Cydia conicolana (Heylaerts, 1874)	BOLD:AAJ3810	new (with barcode)
247	Tortricidae	Cydia pomonella (Linnaeus, 1758)	BOLD:AAA3532	confirmed (with barcode)	[15]
248	Tortricidae	Cydia pyrivora (Danilevsky, 1947)	BOLD:ACJ4811	confirmed (with barcode)	[15]
249	Tortricidae	Cydia splendana (Hübner, [1799])	BOLD:AAC0640	new (with barcode)
250	Tortricidae	Cydia fagiglandana (Zeller, 1841)	BOLD:AAC5023, BOLD:ACS3074, BOLD:AEB7268	confirmed (with barcode)	[15, 26]
251	Tortricidae	Cydia amplana (Hübner, [1799])	BOLD:ABW2550	confirmed (with barcode)	[15, 40]
252	Tortricidae	Cydia molybdana (Constant, 1884)		confirmed	[74]
253	Tortricidae	Cydia rymarczyki Varenne & Nel, 2013	BOLD:ACF9264	confirmed (with barcode)	[26]
254	Tortricidae	Selania capparidana (Zeller, 1847)	BOLD:ABZ6430	confirmed (with barcode)	[26, 40]
255	Tortricidae	Pammene fasciana (Linnaeus, 1761)	BOLD:AAC8302	confirmed (with barcode)	[15, 40]
256	Tortricidae	Pammene gallicolana (Lienig & Zeller, 1846)	BOLD:ACS0107	new (with barcode)
257	Tortricidae	Pammene blockiana (Herrich-Schäffer, 1851)	BOLD:ADL4518	new (with barcode)
258	Tortricidae	Dichrorampha lasithicana Rebel, 1916		confirmed	Endemic species of Crete; [11]
259	Autostichidae	Holcopogon adseclella (Eversmann, 1844)		confirmed	[10]
260	Autostichidae	Charadraula cassandra Gozmány, 1967		confirmed	[75]
261	Autostichidae	Oecia oecophila (Staudinger, 1876)		confirmed	[10]
262	Autostichidae	Oegoconia ariadne Gozmány, 1988		confirmed	[10, 26]
263	Autostichidae	Oegoconia caradjai Popescu-Gorj & Căpușe, 1965	BOLD:ACC3385	confirmed (with barcode)	[10]
264	Autostichidae	Oegoconia quadripuncta (Haworth, 1828)		confirmed	[10]
265	Autostichidae	Apatema whalleyi (Popescu-Gorj & Căpușe, 1965)		confirmed	[10]
266	Autostichidae	Symmoca sparsella De Joannis, 1891		confirmed	[76]
267	Autostichidae	Aprominta argonauta Gozmány, 1964	BOLD:AEI3013, BOLD:AFP4794	confirmed (with barcode)	Endemic species of Crete; [26, 77]
268	Autostichidae	Aprominta reisseri Gozmány, 1959	BOLD:ADM3643	confirmed (with barcode)	Endemic species of Crete; [26, 78]
269	Autostichidae	Aprominta separata Gozmány, 1961		confirmed	Endemic species of Crete; [26, 79]
270	Autostichidae	Aprominta tectaphella (Rebel, 1916)		confirmed	Endemic species of Crete; [11, 26]
271	Autostichidae	Aprominta xena Gozmány, 1959		confirmed	Endemic species of Crete; [26, 78]
272	Autostichidae	Amselina virgo (Gozmány, 1959)		confirmed	Endemic species of Crete; [26, 78]
273	Autostichidae	Pantacordis scotinella (Rebel, 1916)		confirmed	Endemic species of Crete; [11]
274	Autostichidae	Dysspastus baldizzonei Gozmány, 1977		confirmed	Endemic species of Crete; [80]
275	Lecithoceridae	Lecithocera nigrana (Duponchel, [1836])		confirmed	[10, 54]
276	Oecophoridae	Schiffermuelleria sempronas Aarvik & Berggren, 2023		confirmed	[23, 26]
277	Oecophoridae	Denisia luctuosella (Duponchel, [1840])		confirmed	[10]
278	Oecophoridae	Herrichia vilhelmseniella Karsholt & Lvovsky, 2018		confirmed	Endemic species of Crete; [81]
279	Oecophoridae	Batia lunaris (Haworth, 1828)	BOLD:AFN5267	new (with barcode)
280	Oecophoridae	Batia samosella Sutter, 2003	BOLD:ADL2137	new (with barcode)
281	Oecophoridae	Callima cretensis Berggren & Aarvik, 2024	BOLD:AFH3063	confirmed (with barcode)	[25, 26]
282	Oecophoridae	Callima formosella ([Denis & Schiffermüller], 1775)		confirmed	[10]
283	Oecophoridae	Esperia sulphurella (Fabricius, 1775)	BOLD:AFP8055	confirmed (with barcode)	[10]
284	Oecophoridae	Pleurota pyropella ([Denis & Schiffermüller], 1775)	BOLD:AFE3630	confirmed (with barcode)	[10], ssp. candia Back, 1973
285	Oecophoridae	Pleurota contristatella Mann, 1867	BOLD:ACW2186	confirmed (with barcode)	[10]
286	Oecophoridae	Pleurota proteella Staudinger, 1879		confirmed	[10]
287	Oecophoridae	Pleurota bicostella (Clerck, 1759)		confirmed	[10]
288	Oecophoridae	Pleurota creticella (Rebel, 1916)	BOLD:ACW2444	confirmed (with barcode)	Endemic species of Crete; [11]
289	Oecophoridae	Pleurota brevispinella (Zeller, 1847)		confirmed	[10]
290	Oecophoridae	Pleurota chalepensis Rebel, 1917		confirmed	Endemic species of Crete; [82]
291	Oecophoridae	Pleurota punctella (Costa, [1836])		confirmed	[10]
293	Depressariidae	Cacochroa permixtella (Herrich-Schäffer, [1854])		confirmed	[10]
294	Depressariidae	Rosetea corfuella (Lvovsky, 2000)	BOLD:ACJ5325	new (with barcode)
295	Depressariidae	Rosetea rosetella (Corley, 2018)		confirmed	[83]
296	Depressariidae	Agonopterix olusatri Corley & Buchner, 2019		confirmed	[84]
297	Depressariidae	Agonopterix leucadensis (Rebel, 1932)	BOLD:ADH7914	confirmed (with barcode)	[26, 85]
298	Depressariidae	Agonopterix adspersella (Kollar, 1832)		confirmed	[10, 85]
299	Depressariidae	Agonopterix thapsiella (Zeller, 1847)	BOLD:ACE2899	confirmed (with barcode)	[10, 85]
300	Depressariidae	Agonopterix nodiflorella (Millière, 1866)	BOLD:ABV2118	confirmed (with barcode)	[85]
301	Depressariidae	Agonopterix rotundella (Douglas, 1846)		confirmed	[38, 85]
302	Depressariidae	Agonopterix purpurea (Haworth, 1811)		confirmed	[85]
303	Depressariidae	Agonopterix curvipunctosa (Haworth, 1811)	BOLD:ACW5896	confirmed (with barcode)	[10, 85]
304	Depressariidae	Agonopterix langmaidi Buchner & Corley, [2024]		confirmed	[85]
305	Depressariidae	Agonopterix lessini Buchner, 2017		confirmed	[26, 85-86]
306	Depressariidae	Agonopterix cnicella (Treitschke, 1832)		confirmed	[10, 85]
307	Depressariidae	Agonopterix alstromeriana (Clerck, 1759)		confirmed	[85]
308	Depressariidae	Agonopterix yeatiana (Fabricius, 1781)	BOLD:AAJ6716	confirmed (with barcode)	[10, 26, 85]
309	Depressariidae	Agonopterix irrorata (Staudinger, 1870)	BOLD:ABX3036	confirmed (with barcode)	[10, 26, 85]
310	Depressariidae	Agonopterix rutana (Fabricius, 1794)	BOLD:ABA0996	confirmed (with barcode)	[10]
311	Depressariidae	Agonopterix straminella (Staudinger, 1859)	BOLD:AAC0206	confirmed (with barcode)	[26, 85]
312	Depressariidae	Agonopterix subpropinquella (Stainton, 1849)	BOLD:AFE1700, BOLD:AGJ9217	confirmed (with barcode)	[10, 26, 85]
313	Depressariidae	Agonopterix scopariella (Heinemann, 1870)	BOLD:AAC0206	confirmed (with barcode)	[10, 85]
314	Depressariidae	Agonopterix comitella (Lederer, 1855)	BOLD:ACZ3352	confirmed (with barcode)	[10, 85]
315	Depressariidae	Depressaria floridella Mann, 1864		confirmed	[85]
316	Depressariidae	Depressaria douglasella Stainton, 1849	BOLD:ABZ6022	confirmed (with barcode)	[26, 85]
317	Depressariidae	Depressaria albipunctella ([Denis & Schiffermüller], 1775)		confirmed	[85]
318	Depressariidae	Depressaria tenebricosa Zeller, 1854	BOLD:ABA1416	confirmed (with barcode)	[10, 85]
319	Depressariidae	Depressaria depressana (Fabricius, 1775)		new (dissected)
320	Depressariidae	Depressaria marcella Rebel, 1901	BOLD:ABW9330	confirmed (with barcode)	[10]
321	Depressariidae	Depressaria ululana Rössler, 1866		confirmed	[85]
322	Depressariidae	Depressaria ultimella Stainton, 1849	BOLD:AAL1490	confirmed (with barcode)	[10, 85]
323	Depressariidae	Depressaria halophilella Chrétien, 1908		confirmed	[85]
324	Depressariidae	Depressaria bantiella (Rocci, 1934)	BOLD:ABY4795	confirmed (with barcode)	[85]
325	Depressariidae	Depressaria velox Staudinger, 1859		confirmed	[85]
326	Depressariidae	Depressaria badiella (Hübner, 1796)	BOLD:ACE1835	confirmed (with barcode)	[10, 26, 85]
327	Depressariidae	Depressaria pseudobadiella Nel, 2011	BOLD:ACC4792	confirmed (with barcode)	[26]
328	Depressariidae	Depressaria veneficella Zeller, 1847	BOLD:ACF9097	confirmed (with barcode)	[10, 85]
329	Depressariidae	Depressaria discipunctella Herrich-Schäffer, [1854]	BOLD:ABA1412	confirmed (with barcode)	[85]
330	Depressariidae	Depressaria hansjoachimi Buchner & Corley, [2024]		confirmed	[26, 85]
331	Depressariidae	Depressaria peniculatella Turati, 1922		confirmed	[10, 85]
332	Peleopodidae	Carcina quercana (Fabricius, 1775)	BOLD:ADY8382	confirmed (with barcode)	[10]
333	Gelechiidae	Stomopteryx detersella (Zeller, 1847)	BOLD:AGP5702, BOLD:ADM5270	confirmed (with barcode)	[10]
334	Gelechiidae	Stomopteryx basalis (Staudinger, 1876)		confirmed	[10]
335	Gelechiidae	Stomopteryx remissella (Zeller, 1847)		confirmed	[10]
336	Gelechiidae	Stomopteryx hungaricella Gozmány, 1957		confirmed	[10]
337	Gelechiidae	Stomopteryx lusitaniella Corley & Karsholt, 2014	BOLD:ADN1459	confirmed (with barcode)	[87]
338	Gelechiidae	Aproaerema montanata (Gozmány, 1957)	BOLD:ADL8444	new (with barcode)
339	Gelechiidae	Aproaerema linella (Chrétien, 1904)		confirmed	[16]
340	Gelechiidae	Aproaerema polychromella (Rebel, 1902)	BOLD:ABV2027	confirmed (with barcode)	[10]
341	Gelechiidae	Aproaerema anthyllidella (Hübner, [1813])	BOLD:AAD2266	confirmed (with barcode)	[10]
342	Gelechiidae	Anacampsis scintillella (Fischer von Röslerstamm, 1840)		confirmed	[16]
343	Gelechiidae	Mesophleps corsicella Herrich-Schäffer, [1856]	BOLD:AFR9723	confirmed (with barcode)	[10]
344	Gelechiidae	Mesophleps silacella (Hübner, [1796])		confirmed	[16]
345	Gelechiidae	Mesophleps trinotella Herrich-Schäffer, [1856]	BOLD:AAV7800	confirmed (with barcode)	[10]
346	Gelechiidae	Mesophleps ochracella (Turati, 1926)	BOLD:AAV4323	confirmed (with barcode)	[54]
347	Gelechiidae	Nothris congressariella (Bruand, 1858)	BOLD:AAK4334	confirmed (with barcode)	[10]
348	Gelechiidae	Nothris verbascella ([Denis & Schiffermüller], 1775)	BOLD:AAE5563	confirmed (with barcode)	[10]
349	Gelechiidae	Anarsia lineatella Zeller, 1839		confirmed	[10]
350	Gelechiidae	Anarsia innoxiella Gregersen & Karsholt, 2017		confirmed	[16]
351	Gelechiidae	Anarsia spartiella (Schrank, 1802)		confirmed	[10]
352	Gelechiidae	Anarsia leberonella Réal, 1994	BOLD:AAO2944	new (with barcode)
353	Gelechiidae	Dichomeris acuminatus (Staudinger, 1876)	BOLD:AAB6409	confirmed (with barcode)	[10]
354	Gelechiidae	Dichomeris limbipunctellus (Staudinger, 1859)		confirmed	[10, 26]
355	Gelechiidae	Dichomeris neatodes Meyrick, 1923	BOLD:ADL5756	confirmed (with barcode)	[10, 26]
356	Gelechiidae	Brachmia cretica Berggren, Aarvik, Karsholt & Slagsvold, 2023	BOLD:ADM5065	confirmed (with barcode)	[22]
357	Gelechiidae	Helcystogramma triannulella (Herrich-Schäffer, [1854])	BOLD:ACX0424	confirmed (with barcode)	[16]
358	Gelechiidae	Helcystogramma lamprostoma (Zeller, 1847)		confirmed	[10]
359	Gelechiidae	Pectinophora gossypiella (Saunders, 1844)		confirmed	[10]
360	Gelechiidae	Pexicopia malvella (Hübner, [1805])	BOLD:AAD9025	confirmed (with barcode)	[10]
361	Gelechiidae	Platyedra subcinerea (Haworth, 1828)	BOLD:AAD8749	confirmed (with barcode)	[10]
362	Gelechiidae	Sitotroga psacasta (Meyrick, 1908)		confirmed	[16]
363	Gelechiidae	Sitotroga cerealella (Olivier, 1789)		confirmed	[10]
364	Gelechiidae	Lanceoptera panochra Janse, 1960		new
365	Gelechiidae	Mondeguina mediterranella (Nel & Varenne, 2012)	BOLD:ADM1409	confirmed (with barcode)	[88]
366	Gelechiidae	Thiotricha subocellea (Stephens, 1834)		confirmed	[16]
367	Gelechiidae	Thiotricha sumpichi Bidzilya, Huemer & Karsholt, 2023	BOLD:AFT9017	confirmed (with barcode)	[21]
368	Gelechiidae	Palumbina guerinii (Stainton, 1858)	BOLD:AAV1433	confirmed (with barcode)	[10]
369	Gelechiidae	Bryotropha domestica (Haworth, 1828)	BOLD:AAE8511	confirmed (with barcode)	[10]
370	Gelechiidae	Bryotropha arabica Amsel, 1952		confirmed	[16]
371	Gelechiidae	Bryotropha terrella ([Denis & Schiffermüller], 1775)	BOLD:AAB9591	confirmed (with barcode)	[16]
372	Gelechiidae	Bryotropha sattleri Nel, 2003		confirmed	[16]
373	Gelechiidae	Bryotropha desertella (Douglas, 1850)	BOLD:AAB9592, BOLD:ADJ4208	confirmed (with barcode)	[10]
374	Gelechiidae	Bryotropha figulella (Staudinger, 1859)	BOLD:ADL9820	new (with barcode)
375	Gelechiidae	Bryotropha hendrikseni Karsholt & Rutten, 2005		confirmed	[16, 89]
376	Gelechiidae	Bryotropha hulli Karsholt & Rutten, 2005	BOLD:ADM2092	confirmed (with barcode)	[26, 42]
377	Gelechiidae	Bryotropha plebejella (Zeller, 1847)	BOLD:ADF2534	confirmed (with barcode)	[10]
378	Gelechiidae	Bryotropha senectella (Zeller, 1839)	sequence without BIN	confirmed (with barcode)	[16]
379	Gelechiidae	Epidola stigma Staudinger, 1859		confirmed	[16]
380	Gelechiidae	Aristotelia decoratella (Staudinger, 1879)		confirmed	[16]
381	Gelechiidae	Aristotelia subdecurtella (Stainton, 1859)	BOLD:AAP7515	new (with barcode)
382	Gelechiidae	Aristotelia brizella (Treitschke, 1833)		confirmed	[16, 54]
383	Gelechiidae	Megacraspedus dolosellus (Zeller, 1839)		confirmed	[10]
384	Gelechiidae	Deltophora maculata (Staudinger, 1879)	BOLD:ADF1116	confirmed (with barcode)	[10]
385	Gelechiidae	Ivanauskiella sutteri Bidzilya, Karsholt & Šumpich, 2023		confirmed	Endemic species of Crete; [20]
386	Gelechiidae	Ptocheuusa paupella (Zeller, 1847)	BOLD:AAV2188, BOLD:ACW2460	confirmed (with barcode)	[16]
387	Gelechiidae	Ptocheuusa minimella (Rebel, 1936)	BOLD:ADM0559	confirmed (with barcode)	[16]
388	Gelechiidae	Ornativalva heluanensis (Debski, 1913)	BOLD:ACE0451	confirmed (with barcode)	[16]
389	Gelechiidae	Ornativalva plutelliformis (Staudinger, 1859)	BOLD:ABW9166	confirmed (with barcode)	[10]
390	Gelechiidae	Isophrictis kefersteiniellus (Zeller, 1850)	BOLD:AEI4277, BOLD:AEI4280, BOLD:AEI4282	confirmed (with barcode)	[10]
391	Gelechiidae	Isophrictis anthemidella (Wocke, 1871)	BOLD:AAI8202	confirmed (with barcode)	[16, 54]
392	Gelechiidae	Metzneria tenuiella (Mann, 1864)	BOLD:ADF5115	confirmed (with barcode)	[10]
393	Gelechiidae	Metzneria aestivella (Zeller, 1839)	BOLD:AAK7524	confirmed (with barcode)	[10]
394	Gelechiidae	Metzneria castiliella (Möschler, 1866)	BOLD:ABW1526	confirmed (with barcode)	[10]
395	Gelechiidae	Metzneria riadella Englert, 1974	BOLD:ABW1819	confirmed (with barcode)	[10]
396	Gelechiidae	Metzneria torosulella (Rebel, 1893)	BOLD:ADM4637	confirmed (with barcode)	[16]
397	Gelechiidae	Metzneria artificella (Herrich-Schäffer, 1861)	BOLD:AED7987	confirmed (with barcode)	[16]
398	Gelechiidae	Metzneria agraphella (Ragonot, 1895)	BOLD:ADM1031	confirmed (with barcode)	[10, 26]
399	Gelechiidae	Huemeria campicolella (Mann, 1857)	BOLD:ADE9585	confirmed (with barcode)	[10]
400	Gelechiidae	Apodia bifractella (Duponchel, [1843])	BOLD:AAF8159	confirmed (with barcode)	[10]
401	Gelechiidae	Monochroa moyses Uffen, 1991		confirmed	[16]
402	Gelechiidae	Monochroa cytisella (Curtis, 1837)	BOLD:AAE1922	confirmed (with barcode)	[16]
403	Gelechiidae	Monochroa hornigi (Staudinger, 1883)	BOLD:AAK6885	new (with barcode)
404	Gelechiidae	Oxypteryx nigromaculella (Millière, 1872)	BOLD:ADE9941	confirmed (with barcode)	[10]
405	Gelechiidae	Oxypteryx nigritella (Zeller, 1847)	BOLD:ADF1166	confirmed (with barcode)	[16]
406	Gelechiidae	Oxypteryx immaculatella (Douglas, 1850)	BOLD:AAV7057	new (with barcode)
407	Gelechiidae	Oxypteryx helotella (Staudinger, 1859)	BOLD:AAP5437	confirmed (with barcode)	[10]
408	Gelechiidae	Athrips rancidella (Herrich-Schäffer, [1854])	BOLD:ADE9737	confirmed (with barcode)	[16, 90]
409	Gelechiidae	Mirificarma minimella Huemer & Karsholt, 2001	BOLD:ADF2273	confirmed (with barcode)	[10]
410	Gelechiidae	Mirificarma flavella (Duponchel, [1844])		confirmed	[10, 90]
411	Gelechiidae	Mirificarma eburnella ([Denis & Schiffermüller], 1775)	BOLD:ABW9460	confirmed (with barcode)	[10, 26, 90]
412	Gelechiidae	Mirificarma mulinella (Zeller, 1839)		confirmed	[16, 90]
413	Gelechiidae	Aroga velocella (Zeller, 1839)		confirmed	[5, 16]
414	Gelechiidae	Aroga aristotelis (Millière, [1876])		confirmed	[10]
415	Gelechiidae	Gelechia senticetella (Staudinger, 1859)	BOLD:AAE6366, BOLD:ABY8998, BOLD:ADF0597	confirmed (with barcode)	[16]
416	Gelechiidae	Gelechia mediterranea Huemer, 1991	BOLD:ADE9654	confirmed (with barcode)	[90]
417	Gelechiidae	Agnippe lunaki (Rebel, 1940)	BOLD:ADI4465	confirmed (with barcode)	[10]
418	Gelechiidae	Gnorimoschema soffneri (Riedl, 1965)	BOLD:ADM1971	confirmed (with barcode)	[16, 90]
419	Gelechiidae	Scrobipalpa vasconiella (Rössler, 1877)		confirmed	[16]
420	Gelechiidae	Scrobipalpa obsoletella (Fischer von Röslerstamm, 1840)		confirmed	[16]
421	Gelechiidae	Scrobipalpa phagnalella (Constant, 1895)	BOLD:ADL5975	confirmed (with barcode)	[16]
422	Gelechiidae	Scrobipalpa portosanctana (Stainton, 1859)		confirmed	[16]
423	Gelechiidae	Scrobipalpa geomicta (Meyrick, 1918)		confirmed	[16]
424	Gelechiidae	Scrobipalpa ocellatella (Boyd, 1858)		confirmed	[10]
425	Gelechiidae	Scrobipalpa spergulariella (Chrétien, 1910)		confirmed	[16]
426	Gelechiidae	Scrobipalpa camphorosmella Nel, 1999	BOLD:ADF0070	confirmed (with barcode)	[26]
427	Gelechiidae	Scrobipalpa ergasima (Meyrick, 1916)		confirmed	[10]
428	Gelechiidae	Phthorimaea operculella (Zeller, 1873)	BOLD:AEL8356	confirmed (with barcode)	[10]
429	Gelechiidae	Tuta absoluta (Meyrick, 1917)	BOLD:AAJ8033	confirmed (with barcode)	[10]
430	Gelechiidae	Ephysteris promptella (Staudinger, 1859)	BOLD:ACR6646, BOLD:AFE2603	confirmed (with barcode)	[10]
431	Gelechiidae	Ephysteris iberica Povolný, 1977	BOLD:AAV6506	confirmed (with barcode)	[16]
432	Gelechiidae	Ochrodia subdiminutella (Stainton, 1867)		confirmed	[16]
433	Gelechiidae	Microlechia chretieni Turati, 1924		confirmed	[16]
434	Gelechiidae	Caryocolum tischeriella (Zeller, 1839)		confirmed	[16]
435	Gelechiidae	Caryocolum alsinella (Zeller, 1868)	BOLD:ADG5831	confirmed (with barcode)	[16]
436	Gelechiidae	Caryocolum marmorea (Haworth, 1828)	BOLD:AAK2828	confirmed (with barcode)	[10]
437	Gelechiidae	Caryocolum blandelloides Karsholt, 1981		confirmed	[16]
438	Gelechiidae	Caryocolum mucronatella (Chrétien, 1900)		new
439	Gelechiidae	Caryocolum proxima (Haworth, 1828)		confirmed	[16]
440	Gelechiidae	Schneidereria pistaciella Weber, 1957		confirmed	[16]
441	Gelechiidae	Teleiodes albiluculella Huemer & Karsholt, 2001	BOLD:ADO2279	confirmed (with barcode)	Endemic species of Crete; [26, 91]
442	Gelechiidae	Neotelphusa cisti (Stainton, 1869)	BOLD:ADJ0429	confirmed (with barcode)	[10]
443	Gelechiidae	Carpatolechia decorella (Haworth, 1812)	BOLD:AAK2790	new (with barcode)
444	Gelechiidae	Istrianis myricariella (Frey, 1870)		confirmed	[16]
445	Gelechiidae	Istrianis femoralis (Staudinger, 1876)	BOLD:ADF1591	confirmed (with barcode)	[10]
446	Gelechiidae	Teleiopsis terebinthinella (Herrich-Schäffer, [1856])		confirmed	[10, 90]
447	Gelechiidae	Xenolechia aethiops (Humphreys & Westwood, 1845)	BOLD:AFK8088	confirmed (with barcode)	[16]
448	Gelechiidae	Xenolechia pseudovulgella Huemer & Karsholt, 1999		confirmed	[10, 90]
449	Gelechiidae	Altenia elsneriella Huemer & Karsholt, 1999		confirmed	[16]
450	Gelechiidae	Recurvaria nanella ([Denis & Schiffermüller], 1775)	BOLD:AAB2851	confirmed (with barcode)	[10]
451	Gelechiidae	Parastenolechia nigrinotella (Zeller, 1847)	BOLD:AAL3237	new (with barcode)
452	Gelechiidae	Telphusa cistiflorella (Constant, 1889)	BOLD:ADF1478	confirmed (with barcode)	[10]
453	Cosmopterigidae	Ascalenia vanella (Frey, 1860)	BOLD:AEH7249	confirmed (with barcode)	[10]
454	Cosmopterigidae	Alloclita recisella Staudinger, 1859		confirmed	[10]
455	Cosmopterigidae	Cosmopterix pulchrimella Chambers, 1875	BOLD:AAD9013	confirmed (with barcode)	[92]
456	Cosmopterigidae	Cosmopterix crassicervicella (Chrétien, 1896)	BOLD:AAV9109	confirmed (with barcode)	[92]
457	Cosmopterigidae	Cosmopterix pararufella Riedl, 1976	BOLD:ACN5683	confirmed (with barcode)	[26, 42]
458	Cosmopterigidae	Cosmopterix coryphaea (Walsingham, 1908)	BOLD:AEH3889	confirmed (with barcode)	[10, 92]
459	Cosmopterigidae	Pyroderces argyrogrammos (Zeller, 1847)	BOLD:AAQ0242	confirmed (with barcode)	[10, 92]
460	Cosmopterigidae	Anatrachyntis badia (Hodges, 1962)	BOLD:AAB4947	new (with barcode)
461	Cosmopterigidae	Eteobalea serratella (Treitschke, 1833)		confirmed	[26, 92]
462	Cosmopterigidae	Eteobalea intermediella (Riedl, 1966)	BOLD:AAJ1064	confirmed (with barcode)	[10, 92]
463	Cosmopterigidae	Eteobalea sumptuosella (Lederer, 1855)		confirmed	[92]
464	Cosmopterigidae	Eteobalea dohrnii (Zeller, 1847)		confirmed	[10]
465	Cosmopterigidae	Vulcaniella rosmarinella (Walsingham, 1891)		confirmed	[10]
466	Cosmopterigidae	Vulcaniella klimeschi (Riedl, 1966)		confirmed	[92]
467	Cosmopterigidae	Ramphis libanoticus Riedl, 1969	BOLD:AEI2493	confirmed (with barcode)	[10]
468	Cosmopterigidae	Hodgesiella rebeli (Krone, 1905)		confirmed	[10]
469	Pterolonchidae	Pterolonche albescens Zeller, 1847		confirmed	[10]
470	Pterolonchidae	Pterolonche inspersa Staudinger, 1859	BOLD:AAD3840	confirmed (with barcode)	[10]
471	Coleophoridae	Coleophora kroneella Fuchs, 1899		new (dissected)
472	Coleophoridae	Coleophora niveicostella Zeller, 1839		confirmed	[10]
473	Coleophoridae	Coleophora trifolii (Curtis, 1832)		confirmed	[93]
474	Coleophoridae	Coleophora deauratella Lienig & Zeller, 1846	BOLD:AAY9557	new (with barcode)
475	Coleophoridae	Coleophora aleramica Baldizzone & Stübner, 2007	BOLD:AAJ0747	confirmed (with barcode)	[93]
476	Coleophoridae	Coleophora hieronella Zeller, 1849		confirmed	[10]
477	Coleophoridae	Coleophora variicornis Toll, 1952	BOLD:ABX6167	new (with barcode)
478	Coleophoridae	Coleophora jerusalemella Toll, 1942		confirmed	[10]
479	Coleophoridae	Coleophora conyzae Zeller, 1868	BOLD:AAF3753	confirmed (with barcode)	[10]
480	Coleophoridae	Coleophora cnossiaca Baldizzone, 1983		confirmed	Endemic species of Crete; [10, 94]
481	Coleophoridae	Coleophora calycotomella Stainton, 1869	BOLD:ACE0957	confirmed (with barcode)	[10]
482	Coleophoridae	Coleophora obtectella Zeller, 1849	BOLD:ACT3526	confirmed (with barcode)	[10]
483	Coleophoridae	Coleophora lineolea (Haworth, 1828)		confirmed	[10]
484	Coleophoridae	Coleophora nesiotidella Baldizzone & van der Wolf, 2000		confirmed	[10, 95]
485	Coleophoridae	Coleophora epijudaica Amsel, 1935		confirmed	[10]
486	Coleophoridae	Coleophora minoica Baldizzone, 1983	BOLD:ACE1103	confirmed (with barcode)	[10, 94]
487	Coleophoridae	Coleophora parthenica Meyrick, 1891		confirmed	[10]
488	Coleophoridae	Coleophora medelichensis Krone, 1908		confirmed	[96]
489	Coleophoridae	Coleophora albidella ([Denis & Schiffermüller], 1775)		confirmed	[10]
490	Coleophoridae	Coleophora curictae Baldizzone, 2016	BOLD:AAM2030	new (with barcode)
491	Coleophoridae	Coleophora pulchripennella Baldizzone, 2011	BOLD:AGA8422	confirmed (with barcode)	[96]
492	Coleophoridae	Coleophora helichrysiella Krone, 1909	BOLD:ACE0937	confirmed (with barcode)	[10, 26]
493	Coleophoridae	Coleophora ononidella Millière, 1879	BOLD:ACT3530	confirmed (with barcode)	[10]
494	Coleophoridae	Coleophora nigridorsella Amesl, 1935		new
495	Coleophoridae	Coleophora ochrea (Haworth, 1828)		confirmed	[10]
496	Coleophoridae	Coleophora bilineella Herrich-Schäffer, [1855]		confirmed	[10]
497	Coleophoridae	Coleophora ptarmicia Walsingham, 1910		new (dissected)
498	Coleophoridae	Coleophora oriolella Zeller, 1849	BOLD:AAF4230	new (with barcode)
499	Coleophoridae	Coleophora semicinerea Staudinger, 1859	BOLD:AAZ9514	confirmed (with barcode)	[10]
500	Coleophoridae	Coleophora nikiella Baldizzone, 1983	BOLD:AFD3962	confirmed (with barcode)	[10, 26, 94]
501	Coleophoridae	Coleophora christenseni Baldizzone, 1983	BOLD:AFC8910	confirmed (with barcode)	[10]
502	Coleophoridae	Coleophora pennella ([Denis & Schiffermüller], 1775)		confirmed	[10]
503	Coleophoridae	Coleophora alticolella Zeller, 1849		confirmed	[10]
504	Coleophoridae	Coleophora lassella Staudinger, 1859	BOLD:ADZ0115	confirmed (with barcode)	[10]
505	Coleophoridae	Coleophora taygeti Baldizzone, 1983	BOLD:AAF3766	confirmed (with barcode)	[96]
506	Coleophoridae	Coleophora maritimella Newman, 1873		confirmed	[96]
507	Coleophoridae	Coleophora soffneriella Toll, 1961	BOLD:ACB0590	confirmed (with barcode)	[10]
508	Coleophoridae	Coleophora halophilella Zimmermann, 1926		confirmed	[96]
509	Coleophoridae	Coleophora asteris Mühlig, 1864		confirmed	[10]
510	Coleophoridae	Coleophora versurella Zeller, 1849		confirmed	[10]
511	Coleophoridae	Coleophora nutantella Mühlig & Frey, 1857	BOLD:AAE1255	new (with barcode)
512	Coleophoridae	Coleophora luteolella Staudinger, 1880		confirmed	[10]
513	Coleophoridae	Coleophora lebedella (Falkovitsh, 1982)		confirmed	[10]
514	Coleophoridae	Coleophora berbera Baldizzone, 1988	BOLD:ACB0422	new (with barcode)
515	Coleophoridae	Coleophora texanella Chambers, 1878	BOLD:AAB7072	confirmed (with barcode)	[96]
516	Batrachedridae	Batrachedra parvulipunctella Chrétien, 1915		confirmed	[10, 92]
517	Elachistidae	Perittia echiella (De Joannis, 1902)	BOLD:AAP5491	new (with barcode)
518	Elachistidae	Perittia minitaurella Kaila, 2009		confirmed	Endemic species of Crete; [97]
519	Elachistidae	Elachista antonia Kaila, 2007		confirmed	Endemic species of Crete; [98]
520	Elachistidae	Elachista nedaella Traugott-Olsen, 1985	BOLD:ACE1066	confirmed (with barcode)	[10, 26]
521	Elachistidae	Elachista catalana Parenti, 1978		confirmed	[10]
522	Elachistidae	Elachista differens Parenti, 1978	BOLD:AAV6450	new (with barcode)
523	Elachistidae	Elachista neapolisella Traugott-Olsen, 1985	BOLD:AEV5105	confirmed (with barcode)	Endemic species of Crete; [10, 26, 99]
524	Elachistidae	Elachista gleichenella (Fabricius, 1781)	BOLD:AAD8163	new (with barcode)
525	Elachistidae	Elachista consortella Stainton, 1851	BOLD:AAP4341	confirmed (with barcode)	[10, 54]
526	Elachistidae	Elachista pigerella (Herrich-Schäffer, [1854])	BOLD:AGB0670	new (with barcode)
527	Elachistidae	Elachista sebastella Kaila, 2015	BOLD:ACE1105	confirmed (with barcode)	Endemic species of Crete; [100]
528	Elachistidae	Elachista minuta (Parenti, 2003)		confirmed	[101]
529	Elachistidae	Elachista scirpi Stainton, 1887	BOLD:AAQ0949	new (with barcode)
530	Elachistidae	Blastodacna atra (Haworth, 1828)	BOLD:AAF0377	new (with barcode)
531	Elachistidae	Haplochrois albanica (Rebel, 1932)		confirmed	[92]
532	Ethmiidae	Ethmia distigmatella (Erschoff, 1874)		confirmed	[10]
533	Ethmiidae	Ethmia quadrinotella (Mann, 1861)		confirmed	[10]
534	Ethmiidae	Ethmia fumidella (Wocke, 1850)		confirmed	[10]
535	Ethmiidae	Ethmia bipunctella (Fabricius, 1775)	BOLD:AAB2343	confirmed (with barcode)	[10]
536	Stathmopodidae	Stathmopoda auriferella (Walker, 1864)	BOLD:ADX5254	confirmed (with barcode)	[54]
537	Stathmopodidae	Tortilia graeca Kasy, 1981	BOLD:AFX3870	confirmed (with barcode)	[26, 92]
538	Scythrididae	Scythris limbella (Fabricius, 1775)	BOLD:AAB4510	confirmed (with barcode)	[10, 102]
539	Scythrididae	Scythris scopolella (Linnaeus, 1767)		confirmed	[102]
540	Scythrididae	Scythris tenuivittella (Stainton, 1867)	BOLD:AER2798	confirmed (with barcode)	[102]
541	Scythrididae	Scythris mus Walsingham, 1898	BOLD:AFE3560	confirmed (with barcode)	[10, 26, 102]
542	Scythrididae	Enolmis desidella (Lederer, 1855)		confirmed	[10]
543	Blastobasidae	Blastobasis phycidella (Zeller, 1839)		confirmed	[10]
544	Blastobasidae	Blastobasis glandulella (Riley, 1871)	BOLD:AAB1096	new (with barcode)
545	Autostichidae	Tecmerium perplexus (Gozmány, 1957)	BOLD:AEI5321	new (with barcode)
546	Momphidae	Mompha subbistrigella (Haworth, 1828)		confirmed	[92]
547	Momphidae	Mompha epilobiella ([Denis & Schiffermüller], 1775)	BOLD:AAD0630	new (with barcode)
548	Momphidae	Mompha miscella ([Denis & Schiffermüller], 1775)	BOLD:AAO2740	confirmed (with barcode)	[10, 92]
549	Limacodidae	Hoyosia cretica (Rebel, 1906)		confirmed	[10, 26]
550	Zygaenidae	Theresimima ampellophaga (Bayle-Barelle, 1809)		confirmed	[10]
551	Zygaenidae	Jordanita notata (Zeller, 1847)	BOLD:AAU2256	confirmed (with barcode)	[10, 26]
552	Zygaenidae	Jordanita globulariae (Hübner, [1793])		confirmed	[10]
553	Zygaenidae	Zygaena brizae (Esper, 1800)		confirmed	[10]
554	Zygaenidae	Zygaena punctum Ochsenheimer, 1808		confirmed	[10]
555	Zygaenidae	Zygaena carniolica (Scopoli, 1763)		confirmed	[10]
556	Cossidae	Parahypopta caestrum (Hübner, [1808])	BOLD:AFP1446	confirmed (with barcode)	[10, 26]
557	Cossidae	Stygioides persephone (Reisser, 1962)		confirmed	Endemic species of Crete; [10, 26, 103]
558	Cossidae	Dyspessa ulula (Borkhausen, 1790)	BOLD:AFE7618	confirmed (with barcode)	[10, 26]
559	Cossidae	Phragmacossia minos Reisser, 1962		confirmed	Endemic species of Crete; [10, 103]
560	Cossidae	Phragmataecia castaneae (Hübner, 1790)		confirmed	[10]
561	Cossidae	Zeuzera pyrina (Linnaeus, 1761)	BOLD:AFE4454	confirmed (with barcode)	[10]
562	Castniidae	Paysandisia archon (Burmeister, 1880)		confirmed	[26]
563	Sesiidae	Microsphecia tineiformis (Esper, [1789])	BOLD:AAD9679	confirmed (with barcode)	[13]
564	Sesiidae	Sesia apiformis (Clerck, 1759)		confirmed	[13]
565	Sesiidae	Paranthrene tabaniformis (Rottemburg, 1775)		confirmed	[13]
566	Sesiidae	Paranthrene insolitus Le Cerf, 1914		confirmed	[13]
567	Sesiidae	Synanthedon myopaeformis (Borkhausen, 1789)		confirmed	[13]
568	Sesiidae	Synanthedon vespiformis (Linnaeus, 1761)		confirmed	[13]
569	Sesiidae	Bembecia ichneumoniformis ([Denis & Schiffermüller], 1775)		confirmed	[13]
570	Sesiidae	Bembecia albanensis (Rebel, 1918)		confirmed	[13]
571	Sesiidae	Bembecia blanka Špatenka, 2001	BOLD:AAI8662	confirmed (with barcode)	[13, 26, 104]
572	Sesiidae	Bembecia uroceriformis (Treitschke, 1834)		confirmed	[13]
573	Sesiidae	Pyropteron minianiformis (Freyer, 1843)		confirmed	[13]
574	Sesiidae	Pyropteron nigrobarbata (Rebel, 1916)	BOLD:AAM2693	confirmed (with barcode)	Endemic species of Crete; [11, 26]
575	Sesiidae	Pyropteron leucomelaena (Zeller, 1847)	BOLD:AAC4932	confirmed (with barcode)	[13]
576	Sesiidae	Pyropteron triannuliformis (Freyer, 1843)		confirmed	[13]
577	Sesiidae	Chamaesphecia chalciformis (Esper, [1804])		confirmed	[13]
578	Sesiidae	Chamaesphecia minoica Bartsch & Pühringer, 2005	BOLD:AAE8793	confirmed (with barcode)	Endemic species of Crete; [13]
579	Sesiidae	Chamaesphecia masariformis (Ochsenheimer, 1808)		confirmed	[13]
580	Sesiidae	Chamaesphecia bibioniformis (Esper, 1800)		confirmed	[13]
581	Papilionidae	Zerynthia cretica (Rebel, 1904)	BOLD:AAW1895	confirmed (with barcode)	Endemic species of Crete; [26-27, 105-106]
582	Papilionidae	Iphiclides podalirius (Linnaeus, 1758)	BOLD:AAB2272	confirmed (with barcode)	[27, 106]
583	Papilionidae	Papilio machaon Linnaeus, 1758	BOLD:AAA5810	confirmed (with barcode)	[27, 106]
584	Hesperiidae	Carcharodus alceae (Esper, [1780])	BOLD:AAB1329	confirmed (with barcode)	[26-27, 106]
585	Hesperiidae	Pyrgus armoricanus (Oberthür, 1910)		confirmed	[27, 106]
586	Hesperiidae	Gegenes pumilio (Hoffmannsegg, 1804)	BOLD:AAB3179	confirmed (with barcode)	[26-27, 106]
587	Hesperiidae	Thymelicus sylvestris (Poda, 1761)		confirmed	[27, 40, 106]
588	Hesperiidae	Thymelicus acteon (Rottemburg, 1775)		confirmed	[26-27, 106]
589	Pieridae	Leptidea sinapis (Linnaeus, 1758)		confirmed (maybe only as L. sinapis agg. ?)	[27, 106]; with a lot of pictures, but maybe L. juvernica, too ?
590	Pieridae	Euchloe ausonia (Hübner, [1804])	BOLD:ACF1876	confirmed (with barcode)	[27, 106]
591	Pieridae	Pieris brassicae (Linnaeus, 1758)	BOLD:AAB0552	confirmed (with barcode)	[27, 106]
592	Pieridae	Pieris rapae (Linnaeus, 1758)	BOLD:AAA2224	confirmed (with barcode)	[27, 106]
593	Pieridae	Pieris ergane (Geyer, [1828])		confirmed	[27, 106]
594	Pieridae	Pontia edusa (Fabricius, [1777])	BOLD:AAA2225	confirmed (with barcode)	[27, 106]
595	Pieridae	Colias croceus (Geoffroy in Fourcroy, 1785)	BOLD:ABZ3039	confirmed (with barcode)	[27, 106]
596	Pieridae	Gonepteryx cleopatra (Linnaeus, 1767)	BOLD:AAC5767	confirmed (with barcode)	[26-27, 106]
597	Lycaenidae	Lycaena phlaeas (Linnaeus, 1761)		confirmed	[27, 106]
598	Lycaenidae	Lampides boeticus (Linnaeus, 1767)	BOLD:AAA3848	confirmed (with barcode)	[27, 106]
599	Lycaenidae	Cacyreus marshalli Butler, 1898		confirmed	[27, 40, 106]
600	Lycaenidae	Leptotes pirithous (Linnaeus, 1767)		confirmed	[27, 106]
601	Lycaenidae	Zizeeria karsandra (Moore, 1865)		confirmed	[26-27, 106]
602	Lycaenidae	Celastrina argiolus (Linnaeus, 1758)	BOLD:AAA7663	confirmed (with barcode)	[27, 106]
603	Lycaenidae	Pseudophilotes vicrama (Moore, 1865)	BOLD:AAA9654	confirmed (with barcode)	[26-27, 106]
604	Lycaenidae	Freyeria trochylus (Freyer, 1844)		confirmed	[27, 106]
605	Lycaenidae	Kretania psylorita (Freyer, 1845)	BOLD:AAU8029	confirmed (with barcode)	Endemic species of Crete; [26-27, 106-107]
606	Lycaenidae	Aricia agestis ([Denis & Schiffermüller], 1775)	BOLD:AAA4731	confirmed (with barcode)	[27, 106]
607	Lycaenidae	Polyommatus icarus (Rottemburg, 1775)	BOLD:AAA3303	confirmed (with barcode)	[27, 106]
608	Lycaenidae	Favonius quercus (Linnaeus, 1758)		confirmed	[27, 106]
609	Nymphalidae	Limenitis reducta Staudinger, 1901		confirmed	[27, 106]
610	Nymphalidae	Argynnis pandora ([Denis & Schiffermüller], 1775)		confirmed	[27, 106]
611	Nymphalidae	Vanessa atalanta (Linnaeus, 1758)		confirmed	[27, 106]
612	Nymphalidae	Vanessa cardui (Linnaeus, 1758)	BOLD:AAA5337	confirmed (with barcode)	[27, 106]
613	Nymphalidae	Nymphalis antiopa (Linnaeus, 1758)		confirmed	[27, 40, 106]; very are, maybe extinct
614	Nymphalidae	Nymphalis polychloros (Linnaeus, 1758)		confirmed	[27, 106]
615	Nymphalidae	Polygonia egea (Cramer, [1776])		confirmed	[26-27, 106]
616	Nymphalidae	Charaxes jasius (Linnaeus, 1767)		confirmed	[27, 106]
617	Nymphalidae	Coenonympha thyrsis (Freyer, 1845)	BOLD:AAS0305	confirmed (with barcode)	Endemic species of Crete; [26-27, 106]
618	Nymphalidae	Pararge aegeria (Linnaeus, 1758)	BOLD:AAA4515	confirmed (with barcode)	[27, 106]
619	Nymphalidae	Lasiommata megera (Linnaeus, 1767)	BOLD:ACF2557	confirmed (with barcode)	[27, 106]
620	Nymphalidae	Maniola jurtina (Linnaeus, 1758)	BOLD:AAA7785, BOLD:AAA7786, BOLD:ABY5514	confirmed (with barcode)	[27, 106]
621	Nymphalidae	Hyponephele lupinus (Costa, [1836])		confirmed	[27, 106]
622	Nymphalidae	Brintesia circe (Fabricius, 1775)		confirmed	[27, 40, 106]
623	Nymphalidae	Pseudochazara amalthea (Frivaldszky, 1845)		confirmed	[26-27, 106]
624	Nymphalidae	Hipparchia cretica (Rebel, 1916)		confirmed	Endemic species of Crete; [5, 26-27, 106]
625	Nymphalidae	Danaus chrysippus (Linnaeus, 1758)		confirmed	[26-27, 106]
626	Nymphalidae	Libythea celtis (Laicharting, 1782)		confirmed	[27, 106]
627	Pyralidae	Hypotia corticalis ([Denis & Schiffermüller], 1775)		confirmed	[108]
628	Pyralidae	Synaphe moldavica (Esper, 1794)		confirmed	[108]
629	Pyralidae	Tretopteryx pertusalis (Geyer, 1832)		confirmed	[108]
630	Pyralidae	Scotomera caesarealis (Ragonot, 1891)		confirmed	[26, 40]
631	Pyralidae	Stemmatophora combustalis (Fischer von Röslerstamm, 1841)	BOLD:AAT9758	confirmed (with barcode)	[108]
632	Pyralidae	Bostra obsoletalis (Mann, 1864)	BOLD:AAY9459	confirmed (with barcode)	[54]
633	Pyralidae	Hypsopygia costalis (Fabricius, 1775)		confirmed	[40]
634	Pyralidae	Hypsopygia incarnatalis (Zeller, 1847)	BOLD:AEM1801	confirmed (with barcode)	[26, 54]
635	Pyralidae	Pyralis kacheticalis (Christoph, 1893)	BOLD:AAY9338	new (with barcode)
636	Pyralidae	Pyralis farinalis (Linnaeus, 1758)	BOLD:AAY8728	confirmed (with barcode)	[108]
637	Pyralidae	Aglossa pinguinalis (Linnaeus, 1758)		confirmed	[108]
638	Pyralidae	Aglossa asiatica Erschoff, 1872		confirmed	[108]
639	Pyralidae	Aglossa caprealis (Hübner, [1809])	BOLD:AFO3850	confirmed (with barcode)	[26, 40]
640	Pyralidae	Loryma egregialis (Herrich-Schäffer, 1838)	BOLD:ACA9577	confirmed (with barcode)	[108]
641	Pyralidae	Endotricha flammealis ([Denis & Schiffermüller], 1775)	BOLD:AAC5906	confirmed (with barcode)	[26, 40, 42]
642	Pyralidae	Aphomia cephalonica (Stainton, 1866)		confirmed (only photo)	[26, 40]
643	Pyralidae	Aphomia sociella (Linnaeus, 1758)	BOLD:AAA5606	confirmed (with barcode)	[108]
644	Pyralidae	Lamoria anella ([Denis & Schiffermüller], 1775)	BOLD:AAV2438	confirmed (with barcode)	[26, 40, 42]
645	Pyralidae	Galleria mellonella (Linnaeus, 1758)		confirmed (only photo)	[40]
646	Pyralidae	Cryptoblabes gnidiella (Millière, 1867)	BOLD:AAW5129	confirmed (with barcode)	[26, 40]
647	Pyralidae	Elegia atrifasciella Ragonot, 1887	BOLD:AAP5759	new (with barcode)
648	Pyralidae	Thylacoptila paurosema Meyrick, 1885		confirmed	[109]
649	Pyralidae	Pyla fusca (Haworth, 1811)		new
650	Pyralidae	Asalebria florella (Mann, 1862)	BOLD:ACA9779	confirmed (with barcode)	[101]
651	Pyralidae	Alophia combustella (Herrich-Schäffer, [1855])	BOLD:ADK9057	confirmed (with barcode)	[26, 40]
652	Pyralidae	Psorosa dahliella (Treitschke, 1832)	BOLD:ACA9753	confirmed (with barcode)	[40]
653	Pyralidae	Psorosa mediterranella Amsel, 1953		new (dissected)
654	Pyralidae	Psorosa nucleolella (Möschler, 1866)	BOLD:AAU2037	new (with barcode)
655	Pyralidae	Keradere tengstroemiella (Erschoff, 1874)	BOLD:AFE3224	new (with barcode)
656	Pyralidae	Rhodophaea formosa (Haworth, 1811)	BOLD:AAY8769	new (with barcode)
657	Pyralidae	Morosaphycita cleopatrella (Ragonot, 1887)	BOLD:ACA9475	new (with barcode)
658	Pyralidae	Faveria dionysia (Zeller, 1846)	BOLD:AAN4959	confirmed (with barcode)	[42]
659	Pyralidae	Melathrix coenulentella (Zeller, 1846)	BOLD:AEH8622	new (with barcode)
		Melathrix edmundsi Slamka,2025		confirmed	Endemic species of Crete; [43]
660	Pyralidae	Amphithrix sublineatella (Staudinger, 1859)	BOLD:ABV2043	new (with barcode)
661	Pyralidae	Oxybia transversella (Duponchel, 1836)	BOLD:ACA9658	confirmed (with barcode)	[40]
662	Pyralidae	Denticera divisella (Duponchel, [1843])		confirmed (only photo)	[40]
663	Pyralidae	Oncocera semirubella (Scopoli, 1763)	BOLD:AAD7672	confirmed (with barcode)	[109]
664	Pyralidae	Etiella zinckenella (Treitschke, 1832)	BOLD:AAB7420	new (with barcode)
665	Pyralidae	Merulempista brucella (Staudinger, 1879)	BOLD:ADY9726	new (with barcode)
666	Pyralidae	Merulempista turturella (Zeller, 1848)	BOLD:ADY8657	new (with barcode)
667	Pyralidae	Merulempista amoenella (Zeller, 1848)		confirmed	[109]
668	Pyralidae	Pempelia brephiella (Staudinger, 1879)	sequence without BIN	new (with barcode)
669	Pyralidae	Pempelia palumbella ([Denis & Schiffermüller], 1775)	BOLD:AAD6529	confirmed (with barcode)	[109]
670	Pyralidae	Phycita roborella ([Denis & Schiffermüller], 1775)	BOLD:AAB8710	confirmed (with barcode)	[54]
671	Pyralidae	Phycita torrenti Agenjo, 1962	BOLD:ADD2940	new (with barcode)
672	Pyralidae	Phycita poteriella (Zeller, 1846)	BOLD:ACA9812	confirmed (with barcode)	[109]
673	Pyralidae	Phycita coronatella (Guenée, 1845)	BOLD:ACA9653	new (with barcode)
674	Pyralidae	Phycita diaphana (Staudinger, 1870)	BOLD:ACA9652	confirmed (with barcode)	[26]
675	Pyralidae	Phycita acericola Kuznetsov, 1960	BOLD:ACA9653	new (with barcode)
676	Pyralidae	Ceutholopha isidis (Zeller, 1867)		confirmed	[109]
677	Pyralidae	Bradyrrhoa confiniella Zeller, 1848	BOLD:AAY9449	confirmed (with barcode)	[110]
678	Pyralidae	Dioryctria mendacella (Staudinger, 1859)	BOLD:ACF0860	confirmed (with barcode)	[40]
679	Pyralidae	Dioryctria pineae (Staudinger, 1859)	BOLD:ACF0860	new (with barcode)
680	Pyralidae	Epischnia prodromella (Hübner, [1799])	BOLD:AAV2744	confirmed (with barcode)	[26, 42]
681	Pyralidae	Epischnia illotella Zeller, 1839	BOLD:ACA9807	confirmed (with barcode)	[110]
682	Pyralidae	Epischnia asteris Staudinger, 1870	BOLD:ACA9676	new (with barcode)
683	Pyralidae	Epischnia cretaciella Mann, 1869	BOLD:ADR7630	new (with barcode)
684	Pyralidae	Acrobasis bithynella Zeller, 1848	BOLD:ACA9459	confirmed (with barcode)	[110]
685	Pyralidae	Acrobasis obliqua (Zeller, 1847)	BOLD:ABY7511	confirmed (with barcode)	[64]
686	Pyralidae	Acrobasis consociella (Hübner, [1813])	BOLD:AAD1914	new (with barcode)
687	Pyralidae	Acrobasis glaucella Staudinger, 1859	BOLD:ACA9757	confirmed (with barcode)	[26, 40, 42]; taxonomic confusion of A. glaucella / A. fallouella
688	Pyralidae	Acrobasis centunculella (Mann, 1859)	BOLD:ACA9811	new (with barcode)
689	Pyralidae	Acrobasis obtusella (Hübner, 1796)	BOLD:AAJ1681	new (with barcode)
690	Pyralidae	Acrobasis advenella (Zincken, 1818)	BOLD:AAC0978	new (with barcode)
691	Pyralidae	Acrobasis legatea (Haworth, 1811)	BOLD:AAJ6131	confirmed (with barcode)	[110], ssp. naumanni Roesler, 1969
692	Pyralidae	Acrobasis getuliella (Zerny, 1914)	BOLD:ADK8843	new (with barcode)
693	Pyralidae	Myelois circumvoluta (Geoffroy in Fourcroy, 1785)		confirmed (only photo)	[40]
694	Pyralidae	Myelois pluripunctella Ragonot, 1887		confirmed	[26]
695	Pyralidae	Myelois ossicolor Ragonot, 1893	BOLD:ACA9355	new (with barcode)
696	Pyralidae	Apomyelois ceratoniae (Zeller, 1839)	BOLD:AAU4812	confirmed (with barcode)	[26, 42]
697	Pyralidae	Metallostichodes nigrocyanella (Constant, 1865)	BOLD:ACA9561	confirmed (with barcode)	[110]; ssp. reisserella Roesler, 1969
698	Pyralidae	Metallostichodes vinaceella (Ragonot, 1895)	BOLD:AFN8971	confirmed (with barcode)	[26]
699	Pyralidae	Euzophera osseatella (Treitschke, 1832)	BOLD:ABW1590	new (with barcode)
700	Pyralidae	Euzophera bigella (Zeller, 1848)	BOLD:AAP6937, BOLD:AAY9302	confirmed (with barcode)	[40]
701	Pyralidae	Euzophera lunulella (Costa, [1836])	BOLD:AFS5010	confirmed (with barcode)	[42]; without source citation
702	Pyralidae	Euzopherodes vapidella (Mann, 1857)	BOLD:ACA9351	new (with barcode)
703	Pyralidae	Euzopherodes lutisignella (Mann, 1869)	BOLD:AEA3043	confirmed (with barcode)	[40]
704	Pyralidae	Nyctegretis ruminella de la Harpe, 1860	BOLD:ACJ7106	new (with barcode)
705	Pyralidae	Ancylosis convexella (Lederer, 1855)	BOLD:ABV2144	confirmed (with barcode)	[26, 40]
706	Pyralidae	Ancylosis oblitella (Zeller, 1848)	BOLD:AAG0525	new (with barcode)
707	Pyralidae	Homoeosoma sinuella (Fabricius, 1794)	BOLD:AAD4227	confirmed (with barcode)	[40, 42]
708	Pyralidae	Phycitodes binaevella (Hübner, [1813])	BOLD:ACA9643	confirmed (with barcode)	[26, 40, 42]
709	Pyralidae	Phycitodes lacteella (Rothschild, 1915)	BOLD:AAM0767	new (with barcode)
710	Pyralidae	Phycitodes inquinatella (Ragonot, 1887)	BOLD:ACJ7107	confirmed (with barcode)	[42]; without source citation
711	Pyralidae	Phycitodes saxicola (Vaughan, 1870)	BOLD:AAD9531	confirmed (with barcode)	[42]; without source citation
712	Pyralidae	Klimeschiola philetella (Rebel, 1916)	BOLD:AFE4797	confirmed (with barcode)	[11]
713	Pyralidae	Plodia interpunctella (Hübner, [1813])		confirmed	[40, 42]
714	Pyralidae	Ephestia cypriusella Roesler, 1965	BOLD:AEH4179	new (with barcode)
715	Pyralidae	Ephestia disparella Hampson, 1901	BOLD:ACA9371	confirmed (with barcode)	[42]; without source citation
716	Pyralidae	Ephestia elutella (Hübner, 1796)	BOLD:AAC6157	confirmed (with barcode)	[26, 54]
717	Pyralidae	Ephestia woodiella Richards & Thomson, 1932	BOLD:AAD1430	confirmed (with barcode)	[26, 40, 42]
718	Pyralidae	Cadra abstersella (Zeller, 1847)	BOLD:AAW5130	confirmed (with barcode)	[42]; without source citation
719	Pyralidae	Cadra delattinella Roesler, 1965	BOLD:ABV3674	confirmed (with barcode)	[42]; without source citation
720	Pyralidae	Cadra furcatella (Herrich-Schäffer, [1849])	BOLD:ABV3674	confirmed (with barcode)	[40]; uncertain identification
721	Pyralidae	Cadra figulilella (Gregson, 1871)	BOLD:AAZ9283	confirmed (with barcode)	[26, 42]
722	Pyralidae	Hypsotropa limbella Zeller, 1848	BOLD:ACA9352	confirmed (with barcode)	[26, 40, 42]
723	Pyralidae	Polyocha strigosa (Staudinger, 1879)	BOLD:ACA9386	confirmed (with barcode)	[26, 40]
724	Pyralidae	Ematheudes punctellus (Treitschke, 1833)	BOLD:ACP7474	confirmed (with barcode)	[40, 54]
725	Pyralidae	Coenochroa ablutella (Zeller, 1839)	BOLD:ABV2048	confirmed (with barcode)	[42]; without source citation
726	Pyralidae	Ematheudes pseudopunctella Ragonot, 1888		confirmed	[54]
727	Pyralidae	Peoria pectinellum (Chrétien, 1911)	BOLD:AAY9293	confirmed (with barcode)	[26, 42]
728	Pyralidae	Peoria semirosella (Ragonot, 1887)	BOLD:ACA9531	confirmed (with barcode)	[26]
729	Pyralidae	Zophodiodes leucocostella Ragonot, 1887	BOLD:AEH4178	confirmed (with barcode)	[26]
730	Crambidae	Scoparia dicteella Rebel, 1916		confirmed	[11]
731	Crambidae	Scoparia graeca Goater, Nuss & Speidel, 2005		confirmed	[11]
732	Crambidae	Anarpia incertalis (Duponchel, [1833])	BOLD:AAG2665, BOLD:ABZ2102	confirmed (with barcode)	[26, 111]
733	Crambidae	Eudonia angustea (Curtis, 1827)	BOLD:AAC5484	confirmed (with barcode)	[40, 111]
734	Crambidae	Eudonia delunella (Stainton, 1849)	BOLD:AAE4545	confirmed (with barcode)	[111]
735	Crambidae	Eudonia speideli Leraut, 1982		confirmed	[26, 112]
736	Crambidae	Eudonia mercurella (Linnaeus, 1758)	BOLD:ABZ6210	confirmed (with barcode)	[111]
737	Crambidae	Heliothela ophideresana (Walker, 1863)		confirmed (only photo)	[27]
738	Crambidae	Chilo luteellus (Motschulsky, 1866)	BOLD:AAV7264	confirmed (with barcode)	[113]
739	Crambidae	Glaucocharis euchromiella (Ragonot, 1895)	BOLD:ACA9432	confirmed (with barcode)	[26, 113]
740	Crambidae	Euchromius vinculellus (Zeller, 1847)	BOLD:AAY9384	new (with barcode)
741	Crambidae	Euchromius ocellea (Haworth, 1811)	BOLD:AAA5671	confirmed (with barcode)	[113]
742	Crambidae	Euchromius bella (Hübner, 1796)	BOLD:ACS2897	confirmed (with barcode)	[113]
743	Crambidae	Euchromius superbellus (Zeller, 1849)	BOLD:AAY9383	confirmed (with barcode)	[113]
744	Crambidae	Euchromius rayatella (Amsel, 1949)	BOLD:AAY9281	confirmed (with barcode)	[26, 40, 42]
745	Crambidae	Euchromius ramburiellus (Duponchel, 1836)	BOLD:AAX8047	new (with barcode)
746	Crambidae	Euchromius cambridgei (Zeller, 1867)	BOLD:ABY3890	confirmed (with barcode)	[40]
747	Crambidae	Angustalius malacellus (Duponchel, 1836)	BOLD:AAV9127	confirmed (with barcode)	[113]
748	Crambidae	Agriphila tristella ([Denis & Schiffermüller], 1775)	BOLD:AAB9062	confirmed (with barcode)	[113]
749	Crambidae	Agriphila brioniellus (Zerny, 1914)	BOLD:ACA9345	confirmed (with barcode)	[26, 113]
750	Crambidae	Agriphila bleszynskiella Amsel, 1961	BOLD:ACA9339	new (with barcode)
751	Crambidae	Agriphila latistria (Haworth, 1811)	BOLD:AEH3420, BOLD:AEH6004	confirmed (with barcode)	[113]
752	Crambidae	Agriphila trabeatellus (Herrich-Schäffer, [1848])	BOLD:ACA9410	confirmed (with barcode)	[26, 40, 42]
753	Crambidae	Agriphila indivisellus (Turati, 1922)	BOLD:AFE1594	confirmed (with barcode)	[26, 42]
754	Crambidae	Agriphila cyrenaicellus (Ragonot, 1887)		confirmed	[113]
755	Crambidae	Agriphila tolli (Błeszyński, 1952)	BOLD:AAE6869	confirmed (with barcode)	[26, 40, 42]
756	Crambidae	Agriphila dalmatinellus (Hampson, 1900)	BOLD:ACA9344	confirmed (with barcode)	[113]
757	Crambidae	Catoptria dimorphellus (Staudinger, 1881)	BOLD:AAF2101	confirmed (with barcode)	[26]
758	Crambidae	Mesocrambus candiellus (Herrich-Schäffer, [1848])	BOLD:AFE1441, BOLD:AFE1442	confirmed (with barcode)	[26, 113]
759	Crambidae	Metacrambus carectellus (Zeller, 1847)		confirmed	[26, 40, 42]
760	Crambidae	Chrysocrambus linetella (Fabricius, 1781)	BOLD:ACA9404	confirmed (with barcode)	[113]; as "Chrysocrambus cassentiniellus"
761	Crambidae	Thisanotia chrysonuchella (Scopoli, 1763)		confirmed	[113]
762	Crambidae	Pediasia contaminella (Hübner, 1796	BOLD:AAD4493	new (with barcode)
763	Crambidae	Ancylolomia tentaculella (Hübner, 1796)	BOLD:AFJ6821	confirmed (with barcode)	[26, 40, 42]
764	Crambidae	Ancylolomia pectinatellus (Zeller, 1847)	BOLD:ACA9335	confirmed (with barcode)	[26, 40, 42]
765	Crambidae	Scirpophaga praelata (Scopoli, 1763)		confirmed	[113]
766	Crambidae	Elophila nymphaeata (Linnaeus, 1758)		confirmed	[111]
767	Crambidae	Cataclysta lemnata (Linnaeus, 1758)	BOLD:AAC2080	new (with barcode)
768	Crambidae	Aporodes floralis (Hübner, [1809])	BOLD:AAN7323	confirmed (with barcode)	[108]
769	Crambidae	Cynaeda dentalis ([Denis & Schiffermüller], 1775)	BOLD:AAE7870	confirmed (with barcode)	[108]
770	Crambidae	Cynaeda pustulalis (Hübner, [1823])	BOLD:AFE7867	confirmed (with barcode)	[40, 108]
771	Crambidae	Tegostoma comparalis (Hübner, 1796)		confirmed (with dissection)	[40]
772	Crambidae	Ephelis cruentalis (Geyer, 1832)	BOLD:AAQ3579	confirmed (with barcode)	[108]
773	Crambidae	Phlyctaenomorpha sinuosalis (Le Cerf, [1910])	BOLD:AFN7193	confirmed (with barcode)	[26]
774	Crambidae	Evergestis caesialis (Herrich-Schäffer, [1849])	BOLD:AAI5533	confirmed (with barcode)	[26, 111]
775	Crambidae	Evergestis serratalis (Staudinger, 1870)	BOLD:ACX8202	confirmed (with barcode)	[26]
776	Crambidae	Evergestis desertalis (Hübner, [1813])		confirmed	[111]
777	Crambidae	Evergestis isatidalis (Duponchel, [1834])	BOLD:ACA9436	confirmed (with barcode)	[40]
778	Crambidae	Cornifrons ulceratalis Lederer, 1858	BOLD:ABV2050	confirmed (with barcode)	[26, 40]
779	Crambidae	Hyperlais argillacealis (Zeller, 1847)	BOLD:ACA9453	confirmed (with barcode)	[40, 54]
780	Crambidae	Cybalomia pentadalis (Lederer, 1855)		confirmed	[26, 40]
781	Crambidae	Hellula undalis (Fabricius, 1781)	BOLD:AAC8519	confirmed (with barcode)	[40, 42]
782	Crambidae	Loxostege sticticalis (Linnaeus, 1761)	BOLD:AAB4167	confirmed (with barcode)	[26, 40, 42]
783	Crambidae	Ecpyrrhorrhoe diffusalis (Guenée, 1854)		confirmed	[26]
784	Crambidae	Ecpyrrhorrhoe rubiginalis (Hübner, 1796)		confirmed	[40]
785	Crambidae	Achyra nudalis (Hübner, 1796)	BOLD:AAE2250	confirmed (with barcode)	[26, 40, 42]
786	Crambidae	Palepicorsia ustrinalis (Christoph, 1877)		confirmed (only photo)	[40]
787	Crambidae	Paracorsia repandalis ([Denis & Schiffermüller], 1775)	BOLD:AAK4971	confirmed (with barcode)	[26, 40, 42]
788	Crambidae	Pyrausta virginalis Duponchel, [1832]	BOLD:AAI0559	confirmed (with barcode)	[26, 40, 42]
789	Crambidae	Pyrausta sanguinalis (Linnaeus, 1767)	BOLD:AAI0560	confirmed (with barcode)	[26, 40, 42]
790	Crambidae	Pyrausta despicata (Scopoli, 1763)	BOLD:AAB9618	confirmed (with barcode)	[114]
791	Crambidae	Pyrausta aurata (Scopoli, 1763)	BOLD:AAB6530	confirmed (with barcode)	[114]
792	Crambidae	Pyrausta purpuralis (Linnaeus, 1758)		confirmed (only photo)	[40]
793	Crambidae	Pyrausta pauperalis (Staudinger, 1879)	BOLD:AFH0684	confirmed (with barcode)	[26]
794	Crambidae	Uresiphita gilvata (Fabricius, 1794)	BOLD:ACF5204	confirmed (with barcode)	[114]
795	Crambidae	Sitochroa palealis ([Denis & Schiffermüller], 1775)	BOLD:AAD7889	confirmed (with barcode)	[114]
796	Crambidae	Ostrinia nubilalis (Hübner, 1796)	BOLD:AEJ8875	confirmed (with barcode)	[114]
797	Crambidae	Ostrinia furnacalis (Guenée, 1854)	sequence without BIN	confirmed (with barcode)	[26]
798	Crambidae	Anania verbascalis ([Denis & Schiffermüller], 1775)	BOLD:AAF3935	confirmed (with barcode)	[40]
799	Crambidae	Anania coronata (Hufnagel, 1767)		confirmed	[114]
800	Crambidae	Anania testacealis (Zeller, 1847)	BOLD:AAD7537	confirmed (with barcode)	[114]
801	Crambidae	Hydriris ornatalis (Duponchel, [1832])	BOLD:AAN4439	confirmed (with barcode)	[26, 40, 42]
802	Crambidae	Udea ferrugalis (Hübner, 1796)	BOLD:AAC3729	confirmed (with barcode)	[114]
803	Crambidae	Udea fulvalis (Hübner, [1809])		confirmed	[114]
804	Crambidae	Udea languidalis (Eversmann, 1842)		confirmed	[114]
805	Crambidae	Udea ruckdescheli Mally, Segerer & Nuss, 2016	BOLD:ACA9716	confirmed (with barcode)	Possibly endemic species of Crete; [26, 115]
806	Crambidae	Udea bipunctalis (Herrich-Schäffer, [1851])		confirmed	[114]
807	Crambidae	Udea numeralis (Hübner, 1796)	BOLD:ABZ1690	confirmed (with barcode)	[26, 40, 42]
808	Crambidae	Patania balteata (Fabricius, 1798)		confirmed	[114]
809	Crambidae	Patania ruralis (Scopoli, 1763)	BOLD:AAB6255	confirmed (with barcode)	[114]
810	Crambidae	Antigastra catalaunalis (Duponchel, [1833])	BOLD:AAE6976	confirmed (with barcode)	[40, 114]
811	Crambidae	Hodebertia testalis (Fabricius, 1794)	BOLD:AAD6815	confirmed (with barcode)	[26, 40]
812	Crambidae	Palpita vitrealis (Rossi, 1794)	BOLD:AAC1043	confirmed (with barcode)	[114]
813	Crambidae	Herpetogramma licarsisalis (Walker, 1859)	BOLD:AAA3965	confirmed (with barcode)	[26, 114]
814	Crambidae	Spoladea recurvalis (Fabricius, 1775)	BOLD:AAA3666	confirmed (with barcode)	[40]
815	Crambidae	Duponchelia fovealis Zeller, 1847	BOLD:AAD9727	confirmed (with barcode)	[114]
816	Crambidae	Dolicharthria stigmosalis (Herrich-Schäffer, [1848])	BOLD:AAZ9156	confirmed (with barcode)	[114]
817	Crambidae	Dolicharthria punctalis ([Denis & Schiffermüller], 1775)	BOLD:AAE0194	confirmed (with barcode)	[26, 114]
818	Crambidae	Dolicharthria metasialis (Rebel, 1916)	BOLD:AAO4529	confirmed (with barcode)	[5, 114]
819	Crambidae	Dolicharthria bruguieralis (Duponchel, [1833])	BOLD:AAO3560	confirmed (with barcode)	[26, 114]
820	Crambidae	Metasia suppandalis (Hübner, [1823])	BOLD:AEA5343	confirmed (with barcode)	[26, 114]
821	Crambidae	Metasia carnealis (Treitschke, 1829)	BOLD:AAO4919	confirmed (with barcode)	[114]
822	Crambidae	Metasia gigantalis Staudinger, 1870		confirmed	[114]
823	Crambidae	Metasia rosealis Ragonot, 1895		confirmed	[114]
824	Crambidae	Metasia ophialis (Treitschke, 1829)	BOLD:ACF1188, BOLD:ACY0940	confirmed (with barcode)	[26, 40, 42]
825	Crambidae	Mecyna asinalis (Hübner, [1819])	BOLD:AAK7059	confirmed (with barcode)	[114]
826	Crambidae	Mecyna subsequalis (Herrich-Schäffer, [1855])	BOLD:AAO3305	confirmed (with barcode)	[26, 42]
827	Crambidae	Diasemiopsis ramburialis (Duponchel, [1834])		confirmed	[114]
828	Crambidae	Nomophila noctuella ([Denis & Schiffermüller], 1775)	BOLD:AAA7880	confirmed (with barcode)	[38, 114]
829	Cimeliidae	Axia nesiota Reisser, 1962	BOLD:ADF3943	confirmed (with barcode)	[26, 40, 42]
830	Drepanidae	Watsonalla uncinula (Borkhausen, 1790)	BOLD:AAE9886	confirmed (with barcode)	[26, 40, 42]
831	Drepanidae	Cilix asiatica Bang-Haas, 1907	BOLD:AAR9229	confirmed (with barcode)	[40, 42]
832	Drepanidae	Cilix glaucata (Scopoli, 1763)	BOLD:AAC8267	new (with barcode)
833	Geometridae	Pseudoterpna pruinata (Hufnagel, 1767)	BOLD:ACE9846	confirmed (with barcode)	[116]
834	Geometridae	Proteuchloris neriaria (Herrich-Schäffer, [1852])		confirmed	[116]
835	Geometridae	Comibaena bajularia ([Denis & Schiffermüller], 1775)		confirmed	[5, 8, 41]
836	Geometridae	Xenochlorodes olympiaria (Herrich-Schäffer, [1852])	BOLD:AAE4516, BOLD:AFF1981	confirmed (with barcode)	[26, 40, 42]
837	Geometridae	Eucrostes indigenata (De Villers, 1789)	BOLD:AAC6469	confirmed (with barcode)	[26, 40, 42]
838	Geometridae	Phaiogramma etruscaria (Zeller, 1849)	BOLD:ABY4065	confirmed (with barcode)	[26, 40, 42]
839	Geometridae	Phaiogramma faustinata (Millière, 1868)		confirmed	[116]
840	Geometridae	Microloxia herbaria (Hübner, [1813])		confirmed	[116]
841	Geometridae	Odontognophos zacharia (Staudinger, 1879)	BOLD:AAU3550	confirmed (with barcode)	[26, 40, 42]
842	Geometridae	Acanthovalva inconspicuaria (Hübner, [1819])	BOLD:AAB5956	confirmed (with barcode)	[26, 40, 42]
843	Geometridae	Isturgia berytaria (Staudinger, 1892)		confirmed	[117]
844	Geometridae	Isturgia arenacearia ([Denis & Schiffermüller], 1775)		confirmed	[117]
845	Geometridae	Chiasmia aestimaria (Hübner, [1809])	BOLD:AAB3595	confirmed (with barcode)	[26, 40, 42]
846	Geometridae	Rhoptria asperaria (Hübner, [1817])	BOLD:AAB7498	confirmed (with barcode)	[117]
847	Geometridae	Pachycnemia hippocastanaria (Hübner, [1799])		confirmed	[117]
848	Geometridae	Pachycnemia tibiaria (Rambur, 1829)		confirmed	[26, 42]
849	Geometridae	Ennomos duercki Reisser, 1958	BOLD:ABZ3551	confirmed (with barcode)	[26, 40, 42]
850	Geometridae	Crocallis helenaria Ruckdeschel, 2006	BOLD:AAR5105	confirmed (with barcode)	[26, 40, 42]
851	Geometridae	Gerinia honoraria ([Denis & Schiffermüller], 1775)		confirmed	[26, 40, 42]
852	Geometridae	Colotois pennaria (Linnaeus, 1761)	BOLD:AFE4507	confirmed (with barcode)	[40, 42]
853	Geometridae	Apochima flabellaria (Heeger, 1838)		confirmed	[40, 42]
854	Geometridae	Charissa obscurata ([Denis & Schiffermüller], 1775)	BOLD:ACE8297	confirmed (with barcode)	[118]
855	Geometridae	Charissa staudingeri (Wnukowsky, 1929)	BOLD:AAD2249	confirmed (with barcode)	[26, 38]
856	Geometridae	Charissa zeitunaria (Staudinger, 1901)		confirmed	[118]
857	Geometridae	Aspitates ochrearia (Rossi, 1794)	BOLD:AAB7075	confirmed (with barcode)	[117]
858	Geometridae	Dyscia crassipunctaria (Rebel, 1916)	BOLD:AAF6925	confirmed (with barcode)	[26, 117]
859	Geometridae	Menophra abruptaria (Thunberg, 1792)	BOLD:AAB3582	confirmed (with barcode)	[26, 40]
860	Geometridae	Menophra berenicidaria (Turati, 1924)	BOLD:AAC8802	confirmed (with barcode)	[14, 26]
861	Geometridae	Dicrognophos sartata (Treitschke, 1827)	BOLD:AAB3861	confirmed (with barcode)	[26, 40, 42]
862	Geometridae	Apocheima hispidaria ([Denis & Schiffermüller], 1775)		confirmed (only photo)	[40]
863	Geometridae	Biston strataria (Hufnagel, 1767)	BOLD:AAB4693	confirmed (with barcode)	[118]
864	Geometridae	Erannis defoliaria (Clerck, 1759)	BOLD:AAB4418	confirmed (with barcode)	[118]
865	Geometridae	Agriopis bajaria ([Denis & Schiffermüller], 1775)	BOLD:AAC3211	confirmed (with barcode)	[118]
866	Geometridae	Agriopis budashkini Kostjuk, 2009	BOLD:AAJ6603	confirmed (with barcode)	[26, 118]
867	Geometridae	Agriopis marginaria (Fabricius, [1777])	BOLD:AAC0355	confirmed (with barcode)	[118]
868	Geometridae	Nychiodes amygdalaria (Herrich-Schäffer, [1848])		confirmed	[14]
869	Geometridae	Peribatodes rhomboidaria ([Denis & Schiffermüller], 1775)	BOLD:ACE7297	confirmed (with barcode)	[118]
870	Geometridae	Peribatodes omalensis Rajaei, Skou & Hausmann, 2019	BOLD:AAI2403	confirmed (with barcode)	Endemic species of Crete; [26, 118]
871	Geometridae	Peribatodes umbraria (Hübner, [1809])	BOLD:AAB2950	confirmed (with barcode)	[118]
872	Geometridae	Peribatodes correptaria (Zeller, 1847)	BOLD:AAC2923	confirmed (with barcode)	[26, 40, 42]
873	Geometridae	Ascotis selenaria ([Denis & Schiffermüller], 1775)	BOLD:AAC0403	confirmed (with barcode)	[118]
874	Geometridae	Tephronia psyloritaria (Reisser, 1958)	BOLD:AAE4162	confirmed (with barcode)	Endemic species of Crete; [26, 119]
875	Geometridae	Idaea consanguinaria (Lederer, 1853)		confirmed	[120]
876	Geometridae	Idaea sericeata (Hübner, [1813])		Single record	[14, 120]
877	Geometridae	Idaea ochrata (Scopoli, 1763)	BOLD:AAC1604	confirmed (with barcode)	[120]
878	Geometridae	Idaea intermedia (Staudinger, 1879)	BOLD:AAE2807	confirmed (with barcode)	[26, 40, 42]
879	Geometridae	Idaea rusticata ([Denis & Schiffermüller], 1775)		confirmed	[120]
880	Geometridae	Idaea filicata (Hübner, [1799])	BOLD:AAB5540	confirmed (with barcode)	[26, 40, 42]
881	Geometridae	Idaea circuitaria (Hübner, [1819])		confirmed	[120]
882	Geometridae	Idaea elongaria (Rambur, 1833)	BOLD:AAA8985	confirmed (with barcode)	[26, 40, 42]
883	Geometridae	Idaea palaestinensis (Sterneck, 1933)	BOLD:AAC3201	confirmed (with barcode)	[120]
884	Geometridae	Idaea obsoletaria (Rambur, 1833)		confirmed	[120]
885	Geometridae	Idaea inquinata (Scopoli, 1763)		confirmed	[120]
886	Geometridae	Idaea politaria (Hübner, [1799])		confirmed	[26, 120]
887	Geometridae	Idaea longaria (Herrich-Schäffer, [1852])		confirmed	[26, 40, 42]
888	Geometridae	Idaea consolidata (Lederer, 1853)	BOLD:AAW9715	confirmed (with barcode)	[26, 42]
889	Geometridae	Idaea albitorquata (Püngeler, 1909)	BOLD:AAW9689	confirmed (with barcode)	[26, 40, 42]
890	Geometridae	Idaea camparia (Herrich-Schäffer, [1852])	BOLD:AAB7027	confirmed (with barcode)	[26, 40, 42]
891	Geometridae	Idaea subsericeata (Haworth, 1809)	BOLD:ACE4010	confirmed (with barcode)	[26, 40, 42]
892	Geometridae	Idaea dimidiata (Hufnagel, 1767)	BOLD:AAA4213	confirmed (with barcode)	[26, 40, 42]
893	Geometridae	Idaea infirmaria (Rambur, 1833)		confirmed	[120]
894	Geometridae	Idaea ostrinaria (Hübner, [1813])		confirmed	[120]
895	Geometridae	Idaea distinctaria (Boisduval, 1840)	BOLD:AAB4028	confirmed (with barcode)	[26, 40, 42]
896	Geometridae	Idaea rubraria (Staudinger, 1901)		confirmed	[120]
897	Geometridae	Idaea degeneraria (Hübner, [1799])	BOLD:AAB2099	confirmed (with barcode)	[120]
898	Geometridae	Idaea deversaria (Herrich-Schäffer, 1847)		confirmed	[120]
899	Geometridae	Scopula ornata (Scopoli, 1763)		confirmed	[14, 26, 120]
900	Geometridae	Scopula submutata (Treitschke, 1828)	BOLD:AAC4899	confirmed (with barcode)	[26, 40, 42]
901	Geometridae	Scopula vigilata Prout, 1913	BOLD:AAC2102	confirmed (with barcode)	[26, 40, 42]
902	Geometridae	Scopula ochraceata (Staudinger, 1901)		confirmed	[14, 120]
903	Geometridae	Scopula turbulentaria (Staudinger, 1870)	BOLD:AAD9162	confirmed (with barcode)	[26, 120]
904	Geometridae	Scopula decolor (Staudinger, 1897)	BOLD:AAB6665	confirmed (with barcode)	[40]
905	Geometridae	Scopula imitaria (Hübner, [1799])	BOLD:AAB6665	confirmed (with barcode)	[26, 40, 42]
906	Geometridae	Scopula marginepunctata (Goeze, 1781)		confirmed	[120]
907	Geometridae	Scopula luridata (Zeller, 1847)	BOLD:AAC4836	confirmed (with barcode)	[26, 40, 42]
908	Geometridae	Scopula flaccidaria (Zeller, 1852)		Single record	[14, 120]
909	Geometridae	Scopula minorata (Boisduval, 1833)	BOLD:AAA9357	confirmed (with barcode)	[120]
910	Geometridae	Scopula mentzeri (Hausmann, 1993)	BOLD:AFE6673	confirmed (with barcode)	Endemic species of Crete; [26, 121]
911	Geometridae	Problepsis ocellata (Frivaldszky, 1845)	BOLD:ACF3550	confirmed (with barcode)	[26, 40, 42]
912	Geometridae	Rhodostrophia cretacaria Rebel, 1916	BOLD:AAP4129	confirmed (with barcode)	Endemic species of Crete; [5, 26, 120]
913	Geometridae	Cyclophora ariadne Reisser, 1939	BOLD:ABZ2915	confirmed (with barcode)	Endemic species of Crete; [26, 122]
914	Geometridae	Cyclophora puppillaria (Hübner, [1799])	BOLD:AAB2523	confirmed (with barcode)	[26, 40, 42]
915	Geometridae	Cyclophora suppunctaria (Zeller, 1847)	BOLD:AAB4698	confirmed (with barcode)	[26, 40, 42]
916	Geometridae	Rhodometra sacraria (Linnaeus, 1767)	BOLD:AAA8983	confirmed (with barcode)	[26, 40, 42]
917	Geometridae	Docirava dervenaria (von Mentzer, 1981)		confirmed	[14, 26, 123]
918	Geometridae	Aplocera plagiata (Linnaeus, 1758)		confirmed	[40, 123]
919	Geometridae	Aplocera cretica (Reisser, 1974)	BOLD:ADP8700	confirmed (with barcode)	Endemic species of Crete; [26, 123-124]
920	Geometridae	Orthonama obstipata (Fabricius, 1794)		confirmed	[40, 123]
921	Geometridae	Xanthorhoe fluctuata (Linnaeus, 1758)		confirmed	[123]
922	Geometridae	Xanthorhoe oxybiata (Millière, 1872)	BOLD:AAE9746	confirmed (with barcode)	[26, 40]
923	Geometridae	Protorhoe unicata (Guenée, [1858])	BOLD:AAN3353	confirmed (with barcode)	[26, 40, 42]
924	Geometridae	Protorhoe corollaria (Herrich-Schäffer, [1848])		confirmed	[114]
925	Geometridae	Catarhoe hortulanaria (Staudinger, 1879)		confirmed	[26, 40]
926	Geometridae	Costaconvexa polygrammata (Borkhausen, 1794)		confirmed	[123]
927	Geometridae	Camptogramma bilineata (Linnaeus, 1758)	BOLD:AAA8017	confirmed (with barcode)	[26, 40, 42]
928	Geometridae	Camptogramma grisescens (Staudinger, 1892)	BOLD:AAA8017	confirmed (with barcode)	[26, 40, 42]
929	Geometridae	Epirrhoe galiata ([Denis & Schiffermüller], 1775)		confirmed	[14, 123]
930	Geometridae	Mattia callidaria (De Joannis, 1891)	BOLD:AAF1869	confirmed (with barcode)	[26, 40, 42]
931	Geometridae	Larentia clavaria (Haworth, 1809)		confirmed	[40, 123]
932	Geometridae	Larentia malvata (Rambur, 1833)	BOLD:AFE9347	confirmed (with barcode)	[26, 40, 42]
933	Geometridae	Chloroclysta siterata (Hufnagel, 1767)	BOLD:AAA9515	new (with barcode)
934	Geometridae	Coenotephria ablutaria (Boisduval, 1840)	BOLD:AAB4046	confirmed (with barcode)	[26, 40, 42]
935	Geometridae	Coenotephria christlae Hausmann & Leipnitz, 2012	BOLD:ABV4156	confirmed (with barcode)	Endemic species of Crete; [26, 123]
936	Geometridae	Coenotephria schneideraria (Lederer, 1855)	BOLD:AAX3474	confirmed (with barcode)	[26, 123]
937	Geometridae	Nebula senectaria (Herrich-Schäffer, [1852])	BOLD:AAC6527	confirmed (with barcode)	[26, 42]
938	Geometridae	Epirrita terminassianae Vardikjan, 1974	BOLD:ABZ1399	confirmed (with barcode)	[26, 40, 123]
939	Geometridae	Pareulype lasithiotica (Rebel, 1906)	BOLD:AAE3336	confirmed (with barcode)	[26, 40, 123]
940	Geometridae	Gymnoscelis rufifasciata (Haworth, 1809)	BOLD:AAA7403, BOLD:AAA7404, BOLD:ACF4817	confirmed (with barcode)	[125]
941	Geometridae	Chloroclystis v-ata (Haworth, 1809)		confirmed	[125]
942	Geometridae	Pasiphila rectangulata (Linnaeus, 1758)		confirmed	[125]
943	Geometridae	Eupithecia ultimaria Boisduval, 1840	BOLD:AAD7919	confirmed (with barcode)	[26, 40, 42]
944	Geometridae	Eupithecia schiefereri Bohatsch, 1893		confirmed	[125]
945	Geometridae	Eupithecia dodoneata Guenée, [1858]	BOLD:AAC1636	confirmed (with barcode)	[125]
946	Geometridae	Eupithecia reisserata Pinker, 1976	BOLD:AAF6490	confirmed (with barcode)	[26, 40, 42]
947	Geometridae	Eupithecia ericeata (Rambur, 1833)	BOLD:AAU4336	confirmed (with barcode)	[26, 42]
948	Geometridae	Eupithecia oxycedrata (Rambur, 1833)		confirmed	[125]
949	Geometridae	Eupithecia quercetica Prout, 1938	BOLD:AAF6468	confirmed (with barcode)	[125]
950	Geometridae	Eupithecia ochridata Schütze & Pinker, 1968		confirmed	[125]
951	Geometridae	Eupithecia unedonata Mabille, 1868	BOLD:AAB4294	confirmed (with barcode)	[26, 40, 42]
952	Geometridae	Eupithecia inconspicuata Bohatsch, 1893		confirmed	[125]; as "Eupithecia thurnerata"
953	Geometridae	Eupithecia spissilineata (Metzner, 1846)	BOLD:ADA9259	confirmed (with barcode)	[125]
954	Geometridae	Eupithecia cuculliaria (Rebel, 1901)	BOLD:ADA9259	confirmed (with barcode)	[26]
955	Geometridae	Eupithecia breviculata (Donzel, 1837)	BOLD:AAD4647	confirmed (with barcode)	[26, 40, 42]
956	Geometridae	Eupithecia irriguata (Hübner, [1813])	BOLD:AAJ0101	confirmed (with barcode)	[26, 40, 42]
957	Geometridae	Eupithecia centaureata ([Denis & Schiffermüller], 1775)	BOLD:AAB2717	confirmed (with barcode)	[125]
958	Geometridae	Eupithecia limbata Staudinger, 1879	sequence without BIN	confirmed (with barcode)	[125]
959	Geometridae	Eupithecia insigniata (Hübner, 1790)	BOLD:AAJ0102	confirmed (with barcode)	[125]
960	Geometridae	Eupithecia semigraphata Bruand, [1847]	BOLD:AAB6662	confirmed (with barcode)	[26, 42]
961	Notodontidae	Thaumetopoea cretensis İpekdal & Avtzis, 2023	BOLD:AEU3784, BOLD:AGA8844	confirmed (with barcode)	Endemic species of Crete; [19, 26]
962	Erebidae	Rivula tanitalis Rebel, 1912		confirmed	[26, 126]
963	Erebidae	Zebeeba falsalis (Herrich-Schäffer, 1839)	BOLD:AAJ9181	confirmed (with barcode)	[126]
964	Erebidae	Zekelita antiqualis (Hübner, [1809])	BOLD:ADO2484	confirmed (with barcode)	[26, 126]
965	Erebidae	Hypena obsitalis (Hübner, [1813])	BOLD:AAK3686	confirmed (with barcode)	[126]
966	Erebidae	Hypena lividalis (Hübner, 1796)	BOLD:AAE1121	confirmed (with barcode)	[126]
967	Erebidae	Lymantria dispar (Linnaeus, 1758)		confirmed	[40-41, 127]
968	Erebidae	Ocneria eos Reisser, 1962		confirmed	Endemic species of Crete; [26, 128]
969	Erebidae	Ocneria terebinthi (Freyer, [1838])		confirmed	[127]
970	Erebidae	Euproctis chrysorrhoea (Linnaeus, 1758)		confirmed (only photo)	[26, 40]
971	Erebidae	Phragmatobia fuliginosa (Linnaeus, 1758)	BOLD:AAA6178	confirmed (with barcode)	[127]
972	Erebidae	Utetheisa pulchella (Linnaeus, 1758)		confirmed	[40-42, 127]
973	Erebidae	Euplagia quadripunctaria (Poda, 1761)		confirmed	[40-42, 127]
974	Erebidae	Paidia minoica de Freina, 2006	BOLD:AFE8880	confirmed (with barcode)	Endemic species of Crete; [26, 129]
975	Erebidae	Eilema caniola (Hübner, [1808])	BOLD:AAF6264	confirmed (with barcode)	[26, 42]
976	Erebidae	Eilema costalis (Zeller, 1847)	BOLD:AEH4650	confirmed (with barcode)	[26, 42]
977	Erebidae	Eilema muscula (Staudinger, 1899)	BOLD:ACI1211	new (with barcode)
978	Erebidae	Dysauxes famula (Freyer, [1836])	BOLD:ACF0669	confirmed (with barcode)	[26, 40, 42]
979	Erebidae	Nodaria nodosalis (Herrich-Schäffer, [1851])	BOLD:AAK3749	confirmed (with barcode)	[126]
980	Erebidae	Polypogon plumigeralis (Hübner, [1825])	BOLD:AAI4196	confirmed (with barcode)	[26, 126]
981	Erebidae	Lygephila craccae ([Denis & Schiffermüller], 1775)		confirmed	[126]
982	Erebidae	Tathorhynchus exsiccata (Lederer, 1855)		confirmed	[126]
983	Erebidae	Autophila dilucida (Hübner, [1808])		confirmed	[26, 126]
984	Erebidae	Autophila anaphanes Boursin, 1940	BOLD:AEC2361	confirmed (with barcode)	[26, 126]
985	Erebidae	Apopestes spectrum (Esper, [1787])		confirmed	[26, 126]
986	Erebidae	Hypenodes nesiota Rebel, 1916		confirmed	Endemic species of Crete; [11]
987	Erebidae	Schrankia costaestrigalis (Stephens, 1834)	BOLD:AAD1543	confirmed (with barcode)	[126]
988	Erebidae	Micronoctua karsholti Fibiger, 1997	BOLD:AAX4099	confirmed (with barcode)	[26, 40, 42]
989	Erebidae	Parascotia detersa (Staudinger, 1892)		confirmed	[26, 126]
990	Erebidae	Raparna conicephala (Staudinger, 1870)	BOLD:AAG3109	confirmed (with barcode)	[126]
991	Erebidae	Odice arcuinna (Hübner, 1790)		confirmed	[126]
992	Erebidae	Odice suava (Hübner, [1813])		confirmed	[26, 126]
993	Erebidae	Eublemma zillii Fibiger, Ronkay & Yela, 2010		confirmed	Endemic species of Crete; [130]
994	Erebidae	Eublemma viridula (Guenée, 1841)		confirmed	[130]
995	Erebidae	Eublemma candidana (Fabricius, 1794)		confirmed	[126]
996	Erebidae	Eublemma parva (Hübner, [1808])	BOLD:AAM5884	confirmed (with barcode)	[26, 126]
997	Erebidae	Eublemma cochylioides (Guenée, 1852)	BOLD:ACE8949	confirmed (with barcode)	[26]
998	Erebidae	Eublemma ostrina (Hübner, [1808])	BOLD:AAG1829	confirmed (with barcode)	[26, 126]
999	Erebidae	Eublemma purpurina ([Denis & Schiffermüller], 1775)		new
1000	Erebidae	Eublemma panonica (Freyer, [1840])		confirmed	[130]; ssp. ronkayorum Fibiger, Zilly & Yela, 2010
1001	Erebidae	Eublemma polygramma (Duponchel, [1842])	BOLD:AAL3781	confirmed (with barcode)	[126]
1002	Erebidae	Eublemma scitula (Rambur, 1833)		confirmed	[126]
1003	Erebidae	Honeyania ragusana (Freyer, 1844)		confirmed	[126]
1004	Erebidae	Rhypagla lacernaria (Hübner, [1813])		confirmed	[26, 126]
1005	Erebidae	Metachrostis dardouini (Boisduval, 1840)		confirmed	[26, 126]
1006	Erebidae	Metachrostis velox (Hübner, [1813])	BOLD:AAH6930	confirmed (with barcode)	[26, 126]
1007	Erebidae	Metachrostis velocior (Staudinger, 1892)	BOLD:AAH6931, BOLD:ABW6682	confirmed (with barcode)	[26, 126]
1008	Erebidae	Araeopteron ecphaea (Hampson, 1914)		confirmed	[130]
1009	Erebidae	Catephia alchymista ([Denis & Schiffermüller], 1775)	BOLD:AAK2247	confirmed (with barcode)	[26, 126]
1010	Erebidae	Pandesma robusta (Walker, [1858])		confirmed	[40, 42]
1011	Erebidae	Catocala nymphaea (Esper, [1787])		confirmed	[126]
1012	Erebidae	Catocala eutychea Treitschke, 1835		confirmed	[126]
1013	Erebidae	Catocala separata Freyer, 1847		confirmed	[122]
1014	Erebidae	Catocala conversa (Esper, 1787)		confirmed	[126]
1015	Erebidae	Catocala nymphagoga (Esper, [1787])		confirmed	[26, 126]
1016	Erebidae	Catocala diversa (Geyer, [1828])	BOLD:AAK2273	confirmed (with barcode)	[42]; without source citation
1017	Erebidae	Catocala hymenaea ([Denis & Schiffermüller], 1775)		confirmed	[126]
1018	Erebidae	Catocala coniuncta (Esper, [1787])	BOLD:AAK2298	confirmed (with barcode)	[126]
1019	Erebidae	Catocala elocata (Esper, [1787])		confirmed	[126]
1020	Erebidae	Catocala dilecta (Hübner, [1808])	BOLD:AAI7371	confirmed (with barcode)	[126]
1021	Erebidae	Catocala promissa ([Denis & Schiffermüller], 1775)		confirmed	[126]
1022	Erebidae	Acantholipes regularis (Hübner, [1813])		confirmed (only photo)	[40]
1023	Erebidae	Zethes insularis Rambur, 1833	BOLD:AAJ9303	confirmed (with barcode)	[26, 126]
1024	Erebidae	Ophiusa tirhaca (Cramer, [1777])	BOLD:ABZ7648	confirmed (with barcode)	[126]
1025	Erebidae	Clytie syriaca (Bugnion, 1837)	BOLD:AEH3335	confirmed (with barcode)	[26, 126]
1026	Erebidae	Dysgonia algira (Linnaeus, 1767)	BOLD:AAI8867	confirmed (with barcode)	[126]
1027	Erebidae	Grammodes bifasciata (Petagna, 1786)		confirmed	[126]
1028	Erebidae	Grammodes stolida (Fabricius, 1775)		confirmed	[126]
1029	Euteliidae	Eutelia adulatrix (Hübner, [1813])	BOLD:AAM5146	confirmed (with barcode)	[26, 126]
1030	Nolidae	Meganola kolbi (Daniel, 1935)	BOLD:AEH6847	new (with barcode)
1031	Nolidae	Nola harouni (Wiltshire, 1951)	BOLD:ABX0462	confirmed (with barcode)	[26, 42]
1032	Nolidae	Nola chlamitulalis (Hübner, [1813])		confirmed	[40, 42]
1033	Nolidae	Nola subchlamydula Staudinger, 1870	BOLD:AAL6474	confirmed (with barcode)	[26]
1034	Nolidae	Xanthodes albago (Fabricius, 1794)		confirmed	[26, 126]
1035	Nolidae	Earias clorana (Linnaeus, 1761)	BOLD:AAC7224	confirmed (with barcode)	[126]
1036	Nolidae	Earias insulana (Boisduval, 1833)		confirmed	[126]
1037	Nolidae	Bena bicolorana (Fuesslin, 1775)		confirmed	[126]
1038	Nolidae	Garella nilotica (Rogenhofer, 1882)		confirmed	[132]
1039	Nolidae	Nycteola revayana (Scopoli, 1772)	BOLD:AAB8993	confirmed (with barcode)	[26]
1040	Nolidae	Nycteola columbana (Turner, 1925)	BOLD:AAB8994	confirmed (with barcode)	[26, 126]
1041	Noctuidae	Abrostola triplasia (Linnaeus, 1758)	BOLD:AAC8312	confirmed (with barcode)	[126]
1042	Noctuidae	Trichoplusia ni (Hübner, [1803])		confirmed	[26, 126]
1043	Noctuidae	Thysanoplusia orichalcea (Fabricius, 1775)		confirmed	[126]
1044	Noctuidae	Thysanoplusia daubei (Boisduval, 1840)		confirmed	[126]
1045	Noctuidae	Thysanoplusia circumscripta (Freyer, [1831])		confirmed	[126]
1046	Noctuidae	Ctenoplusia accentifera (Lefèbvre, 1827)		confirmed	[126]
1047	Noctuidae	Chrysodeixis chalcites (Esper, 1789)		confirmed	[126]
1048	Noctuidae	Macdunnoughia confusa (Stephens, 1850)		confirmed	[126]
1049	Noctuidae	Autographa gamma (Linnaeus, 1758)		confirmed	[126]
1050	Noctuidae	Cornutiplusia circumflexa (Linnaeus, 1767)		confirmed	[41]
1051	Noctuidae	Pseudozarba bipartita (Herrich-Schäffer, [1850])	BOLD:AAE4331	confirmed (with barcode)	[26]
1052	Noctuidae	Acontia trabealis (Scopoli, 1763)		confirmed	[126]
1053	Noctuidae	Acontia lucida (Hufnagel, 1766)		confirmed	[26, 126]
1054	Noctuidae	Acronicta psi (Linnaeus, 1758)	BOLD:AAB3300	confirmed (with barcode)	[126]
1055	Noctuidae	Acronicta rumicis (Linnaeus, 1758)		confirmed	[126]
1056	Noctuidae	Acronicta euphorbiae ([Denis & Schiffermüller], 1775)		confirmed	[126]
1057	Noctuidae	Acronicta aceris (Linnaeus, 1758)		confirmed	[126]
1058	Noctuidae	Tyta luctuosa ([Denis & Schiffermüller], 1775)	BOLD:AAD5088	confirmed (with barcode)	[126]
1059	Noctuidae	Cucullia calendulae Treitschke, 1835	BOLD:ABX5041	confirmed (with barcode)	[126]
1060	Noctuidae	Cucullia chamomillae ([Denis & Schiffermüller], 1775)		confirmed	[126]
1061	Noctuidae	Cucullia tanaceti ([Denis & Schiffermüller], 1775)		confirmed	[126]
1062	Noctuidae	Cucullia blattariae (Esper, 1790)	BOLD:ABY7250	confirmed (with barcode)	[126]
1063	Noctuidae	Cucullia verbasci (Linnaeus, 1758)		confirmed	[126]
1064	Noctuidae	Calophasia platyptera (Esper, 1788)	BOLD:AAM0605	confirmed (with barcode)	[126]
1065	Noctuidae	Calophasia barthae Wagner, 1929	BOLD:AAM0606	confirmed (with barcode)	[126]
1066	Noctuidae	Omphalophana anatolica (Lederer, 1857)	BOLD:AAM0810	confirmed (with barcode)	[126]
1067	Noctuidae	Amphipyra effusa Boisduval, [1828]		confirmed	[26, 126]
1068	Noctuidae	Amphipyra stix Herrich-Schäffer, [1850]		confirmed	[126]
1069	Noctuidae	Allophyes cretica Pinker & Reisser, 1978	BOLD:AGP4281	confirmed (with barcode)	Endemic species of Crete; [26, 126, 133]
1070	Noctuidae	Protoschinia scutosa ([Denis & Schiffermüller], 1775)		confirmed	[126]
1071	Noctuidae	Heliothis nubigera Herrich-Schäffer, [1851]	BOLD:AAI6741	confirmed (with barcode)	[26, 126]
1072	Noctuidae	Heliothis peltigera ([Denis & Schiffermüller], 1775)	BOLD:AAC6990	confirmed (with barcode)	[126]
1073	Noctuidae	Helicoverpa armigera (Hübner, [1808])	BOLD:AAA5223	confirmed (with barcode)	[126]
1074	Noctuidae	Condica viscosa (Freyer, [1831])	BOLD:AAN1812	confirmed (with barcode)	[26, 126]
1075	Noctuidae	Callopistria latreillei (Duponchel, [1828])	BOLD:AAP2182	confirmed (with barcode)	[126]
1076	Noctuidae	Cryphia receptricula (Hübner, [1803])		confirmed	[132]; ssp. nesiota Steiner, Ronkay & Fibiger, 2009
1077	Noctuidae	Cryphia omalosi Fibiger & Svendsen, 1998		confirmed	Endemic species of Crete; [26, 134]
1078	Noctuidae	Cryphia electra Fibiger, Steiner & Ronkay, 2009	BOLD:AAD6780	confirmed (with barcode)	Endemic species of Crete; [26, 40, 132]
1079	Noctuidae	Bryophila rectilinea (Warren, 1909)		confirmed	[126]
1080	Noctuidae	Bryophila tephrocharis (Boursin, 1954)		confirmed	[26, 126]
1081	Noctuidae	Bryophila petricolor Lederer, 1870		confirmed	[132]
1082	Noctuidae	Bryophila felina (Eversmann, 1852)	BOLD:ACE6481	new (with barcode)
1083	Noctuidae	Bryophila petrea Guenée, 1852	BOLD:ACI8000	confirmed (with barcode)	[126]
1084	Noctuidae	Bryopsis amasina (Draudt, 1931)		confirmed	[126]
1085	Noctuidae	Spodoptera exigua (Hübner, [1808])		confirmed	[126]
1086	Noctuidae	Spodoptera cilium Guenée, 1852	BOLD:AAC8279	confirmed (with barcode)	[26, 126]
1087	Noctuidae	Spodoptera littoralis (Boisduval, 1833)	BOLD:ACE4947	confirmed (with barcode)	[26, 126]
1088	Noctuidae	Caradrina proxima Rambur, 1837		confirmed	[9]
1089	Noctuidae	Caradrina kadenii Freyer, [1836]	BOLD:AAF2190	new (with barcode)
1090	Noctuidae	Caradrina aspersa Rambur, 1834		confirmed	[126]
1091	Noctuidae	Caradrina ingrata Staudinger, 1897		confirmed	[126]
1092	Noctuidae	Caradrina draudti (Boursin, 1936)	BOLD:ABV5015	confirmed (with barcode)	[126]
1093	Noctuidae	Caradrina selini Boisduval, 1840		confirmed	[135]; in the text, but not in the map
1094	Noctuidae	Caradrina minoica Hacker, 2004		confirmed	Endemic species of Crete; [26, 136]
1095	Noctuidae	Caradrina wullschlegeli Püngeler, 1903		confirmed	[126]
1096	Noctuidae	Caradrina flavirena Guenée, 1852	BOLD:AGA7936	confirmed (with barcode)	[26, 126]
1097	Noctuidae	Caradrina levantina Hacker, 2004	BOLD:ABV5016	confirmed (with barcode)	[26, 126]
1098	Noctuidae	Caradrina clavipalpis (Scopoli, 1763)	BOLD:AAB6999	confirmed (with barcode)	[126]
1099	Noctuidae	Hoplodrina ambigua ([Denis & Schiffermüller], 1775)	BOLD:AAB0832	confirmed (with barcode)	[26, 126]
1100	Noctuidae	Proxenus hospes (Freyer, [1831])	BOLD:AAG5813	confirmed (with barcode)	[26, 126]
1101	Noctuidae	Mormo maura (Linnaeus, 1758)		confirmed	[126]
1102	Noctuidae	Polyphaenis sericata (Esper, [1787])		confirmed	[126]
1103	Noctuidae	Thalpophila matura (Hufnagel, 1766)	BOLD:AAC3003	confirmed (with barcode)	[26, 126]
1104	Noctuidae	Chloantha hyperici ([Denis & Schiffermüller], 1775)	BOLD:AAD4758	confirmed (with barcode)	[126]
1105	Noctuidae	Phlogophora meticulosa (Linnaeus, 1758)		confirmed	[126]
1106	Noctuidae	Auchmis detersa (Esper, [1791])	BOLD:AAJ9617	confirmed (with barcode)	[26, 126]
1107	Noctuidae	Tiliacea cypreago (Hampson, 1906)	BOLD:AFF1617	confirmed (with barcode)	[26, 126]
1108	Noctuidae	Maraschia grisescens Osthelder, 1933	BOLD:AFE9784	confirmed (with barcode)	[26, 126]
1109	Noctuidae	Sunira circellaris (Hufnagel, 1766)		confirmed	[26]
1110	Noctuidae	Agrochola castanea (Osthelder, 1933)		confirmed	[126]; as Spudea ruticilla (Esper, 1791)
1111	Noctuidae	Agrochola lychnidis ([Denis & Schiffermüller], 1775)		confirmed	[126]
1112	Noctuidae	Agrochola humilis ([Denis & Schiffermüller], 1775)		confirmed	[126]
1113	Noctuidae	Agrochola schreieri Hacker & Weigert, 1986		confirmed	[42]; without source citation
1114	Noctuidae	Agrochola mansueta (Herrich-Schäffer, [1850])	BOLD:AFE1924	confirmed (with barcode)	[26, 126]
1115	Noctuidae	Conistra erythrocephala ([Denis & Schiffermüller], 1775)		confirmed	[126]
1116	Noctuidae	Lithophane ledereri (Staudinger, 1892)	BOLD:AFF1878	confirmed (with barcode)	[26, 42]
1117	Noctuidae	Lithophane ornitopus (Hufnagel, 1766)		confirmed	[42]
1118	Noctuidae	Lithophane lapidea (Hübner, [1808])		confirmed	[26, 126]
1119	Noctuidae	Eremohadena chenopodiphaga (Rambur, 1832)		confirmed	[126]
1120	Noctuidae	Dryobota labecula (Esper, 1788)		confirmed	[126]
1121	Noctuidae	Scotochrosta pulla ([Denis & Schiffermüller], 1775)	BOLD:AAM9883	confirmed (with barcode)	[26, 40, 42]
1122	Noctuidae	Dryobotodes eremita (Fabricius, 1775)	BOLD:AAL6587	confirmed (with barcode)	[26]
1123	Noctuidae	Dryobotodes monochroma (Esper, 1790)		confirmed	[26, 126]
1124	Noctuidae	Dryobotodes carbonis (Wagner, 1931)	BOLD:AAN1283, BOLD:AEH1696	confirmed (with barcode)	[26, 126]
1125	Noctuidae	Dryobotodes tenebrosa (Esper, 1789)	BOLD:AAN1284	confirmed (with barcode)	[26, 126]
1126	Noctuidae	Ammoconia reisseri Ronkay & Varga, 1984	BOLD:AFF1406	confirmed (with barcode)	[26, 126, 137]
1127	Noctuidae	Aporophyla australis (Boisduval, [1829])		confirmed	[26, 126]
1128	Noctuidae	Aporophyla chioleuca (Herrich-Schäffer, [1850])	BOLD:AEI1258	confirmed (with barcode)	[26, 126]
1129	Noctuidae	Aporophyla nigra (Haworth, 1809)		confirmed	[26, 126]
1130	Noctuidae	Aporophyla canescens (Duponchel, [1827])	BOLD:AAL9232	confirmed (with barcode)	[26, 126]
1131	Noctuidae	Dasypolia esseri Fibiger, 1993	BOLD:AAV9214	confirmed (with barcode)	Endemic species of Crete; [26, 138]
1132	Noctuidae	Polymixis serpentina (Treitschke, 1825)	BOLD:AAM9788	confirmed (with barcode)	[26, 126]
1133	Noctuidae	Polymixis rufocincta (Geyer, [1828])	BOLD:AFE6928	confirmed (with barcode)	[26, 126]
1134	Noctuidae	Polymixis leuconota (Herrich-Schäffer, [1850])	BOLD:AEL3814	confirmed (with barcode)	Endemic species of Crete; [26, 126, 139]
1135	Noctuidae	Polymixis culoti (Schawerda, 1921)	BOLD:AFH2557	confirmed (with barcode)	[26, 126]
1136	Noctuidae	Mniotype solieri (Boisduval, [1829])	BOLD:ACE6867	confirmed (with barcode)	[26, 42]
1137	Noctuidae	Episema gozmanyi Ronkay & Hacker, 1985	BOLD:AFF0074	confirmed (with barcode)	Endemic species of Crete; [26, 126, 140]
1138	Noctuidae	Leucochlaena muscosa (Staudinger, 1892)	BOLD:AFE8256	confirmed (with barcode)	[26, 126]
1139	Noctuidae	Leucochlaena labrys Sattin, Fiumi, Floriani & Govi, 2025	BOLD:AAZ7631	confirmed (with barcode)	Possibly endemic species of Crete; [44]
1140	Noctuidae	Gortyna xanthenes Germar, [1842]		confirmed	[26]
1141	Noctuidae	Gortyna moesiaca Herrich-Schäffer, [1849]		confirmed	[141]
1142	Noctuidae	Gortyna puengeleri (Turati, 1909)		confirmed	[126]
1143	Noctuidae	Luperina dumerilii (Duponchel, [1827])	BOLD:AAL9827	confirmed (with barcode)	[26, 126]
1144	Noctuidae	Arenostola phragmitidis (Hübner, [1803])		confirmed	[126]
1145	Noctuidae	Oria musculosa (Hübner, [1808])		confirmed	[26, 40, 42]
1146	Noctuidae	Photedes fluxa (Hübner, [1809])		confirmed	[126]
1147	Noctuidae	Apamea minoica (Fibiger, Ronkay, Schmidt & Zilli, 2005)		confirmed	Endemic species of Crete; [26, 141]
1148	Noctuidae	Mesapamea secalis (Linnaeus, 1758)		new (dissected)
1149	Noctuidae	Mesoligia furuncula ([Denis & Schiffermüller], 1775)		confirmed	[126]
1150	Noctuidae	Sesamia cretica Lederer, 1857		confirmed	[126]
1151	Noctuidae	Sesamia nonagrioides (Lefèbvre, 1827)	BOLD:AAE1700	confirmed (with barcode)	[126]
1152	Noctuidae	Orthosia incerta (Hufnagel, 1766)		confirmed	[126]
1153	Noctuidae	Orthosia dalmatica (Wagner, 1909)	BOLD:ACL8047	confirmed (with barcode)	[26, 40, 42]
1154	Noctuidae	Orthosia cruda ([Denis & Schiffermüller], 1775)	BOLD:AEG0752	confirmed (with barcode)	[40]
1155	Noctuidae	Perigrapha rorida (Frivaldszky, 1835)		confirmed	[126]
1156	Noctuidae	Perigrapha sellingi (Fibiger, Hacker & Moberg, 1996)	BOLD:AFE6309	confirmed (with barcode)	[26, 40]
1157	Noctuidae	Anarta trifolii (Hufnagel, 1766)		confirmed	[126]
1158	Noctuidae	Lacanobia oleracea (Linnaeus, 1758)	BOLD:ABY4614	confirmed (with barcode)	[126]
1159	Noctuidae	Luteohadena luteago ([Denis & Schiffermüller], 1775)	BOLD:AAK5012	confirmed (with barcode)	[126]
1160	Noctuidae	Hecatera bicolorata (Hufnagel, 1766)	BOLD:AAD3287	confirmed (with barcode)	[126]
1161	Noctuidae	Hecatera dysodea ([Denis & Schiffermüller], 1775)		confirmed	[126]
1162	Noctuidae	Hecatera cappa (Hübner, [1809])	BOLD:AAL6782	confirmed (with barcode)	[126]
1163	Noctuidae	Hadena magnolii (Boisduval, [1828])		confirmed	[126]
1164	Noctuidae	Hadena albimacula (Borkhausen, 1792)		confirmed	[142]
1165	Noctuidae	Hadena perplexa ([Denis & Schiffermüller], 1775)	BOLD:AAC7968	confirmed (with barcode)	[126]
1166	Noctuidae	Hadena silenes (Hübner, [1822])	BOLD:ABY4816	confirmed (with barcode)	[126]
1167	Noctuidae	Mythimna vitellina (Hübner, [1808])	BOLD:AAE0041	confirmed (with barcode)	[126]
1168	Noctuidae	Mythimna unipuncta (Haworth, 1809)	BOLD:AAA2482	confirmed (with barcode)	[126]
1169	Noctuidae	Mythimna sicula (Treitschke, 1835)	BOLD:AAF8181	confirmed (with barcode)	[126]
1170	Noctuidae	Mythimna languida (Walker, 1858)		confirmed	[26, 126]
1171	Noctuidae	Mythimna albipuncta ([Denis & Schiffermüller], 1775)		confirmed	[126]
1172	Noctuidae	Mythimna ferrago (Fabricius, 1787)	BOLD:AAC2355	confirmed (with barcode)	[126]
1173	Noctuidae	Mythimna congrua (Hübner, [1817])		confirmed	[26, 40, 42]
1174	Noctuidae	Mythimna l-album (Linnaeus, 1767)		confirmed	[126]
1175	Noctuidae	Mythimna riparia (Rambur, 1829)		confirmed	[26, 126]
1176	Noctuidae	Leucania zeae (Duponchel, [1828])		confirmed	[126]
1177	Noctuidae	Leucania palaestinae Staudinger, 1897	BOLD:AEK9651	confirmed (with barcode)	[26]
1178	Noctuidae	Leucania punctosa (Treitschke, 1825)	BOLD:AAK9301	confirmed (with barcode)	[26, 126]
1179	Noctuidae	Leucania putrescens (Hübner, [1824])	BOLD:AAL9676	confirmed (with barcode)	[26, 126]
1180	Noctuidae	Leucania loreyi (Duponchel, 1827)	BOLD:ACE6246	confirmed (with barcode)	[26, 126]
1181	Noctuidae	Euxoa temera (Hübner, [1808])	BOLD:ABZ9296	confirmed (with barcode)	[26, 126]
1182	Noctuidae	Euxoa conspicua (Hübner, [1824])		confirmed	[126]
1183	Noctuidae	Euxoa distinguenda (Lederer, 1857)	BOLD:ABZ9296	confirmed (with barcode)	[26, 126]
1184	Noctuidae	Euxoa cos (Hübner, [1824])	BOLD:ABZ9295	confirmed (with barcode)	[126]
1185	Noctuidae	Euxoa malickyi Varga, 1990	BOLD:AFE7565	confirmed (with barcode)	Endemic species of Crete; [26, 143]
1186	Noctuidae	Agrotis segetum ([Denis & Schiffermüller], 1775)		confirmed	[126]
1187	Noctuidae	Agrotis herzogi Rebel, 1911		confirmed (only photo)	[26, 40]
1188	Noctuidae	Agrotis puta (Hübner, [1803])	BOLD:AAB9164	confirmed (with barcode)	[26, 130]
1189	Noctuidae	Agrotis catalaunensis (Millière, 1873)	BOLD:ABZ4331	confirmed (with barcode)	[26, 40, 42]
1190	Noctuidae	Agrotis trux (Hübner, [1824])	BOLD:AAM0539	confirmed (with barcode)	[126]
1191	Noctuidae	Agrotis ipsilon (Hufnagel, 1766)		confirmed	[40, 42]
1192	Noctuidae	Agrotis bigramma (Esper, 1790)	BOLD:ACE7106, BOLD:ACF3089	confirmed (with barcode)	[126]
1193	Noctuidae	Agrotis spinifera (Hübner, [1808])		confirmed	[126]
1194	Noctuidae	Dichagyris melanura (Kollar, 1846)		confirmed	[126]
1195	Noctuidae	Dichagyris rhadamanthys (Reisser, 1958)		confirmed	Endemic species of Crete; [26, 119]
1196	Noctuidae	Dichagyris erubescens (Staudinger, 1892)		Single record	[134]
1197	Noctuidae	Dichagyris forcipula ([Denis & Schiffermüller], 1775)		confirmed	[126]
1198	Noctuidae	Dichagyris insula (Fibiger, 1997)		confirmed	Endemic species of Crete; [26, 144]
1199	Noctuidae	Dichagyris flammatra ([Denis & Schiffermüller], 1775)	BOLD:AAY8371	confirmed (with barcode)	[126]
1200	Noctuidae	Peridroma saucia (Hübner, [1808])		confirmed	[126]
1201	Noctuidae	Ochropleura leucogaster (Freyer, [1831])	BOLD:AAM0651	confirmed (with barcode)	[126]
1202	Noctuidae	Standfussiana sturanyi (Rebel, 1906)	BOLD:ACX1180	confirmed (with barcode)	[26, 126, 145]
1203	Noctuidae	Rhyacia helvetina (Boisduval, 1833)		confirmed	[135]
1204	Noctuidae	Chersotis multangula (Hübner, [1803])		confirmed	[26, 126]
1205	Noctuidae	Chersotis larixia (Guenée, 1852)		confirmed	[134]; ssp. idai Svendsen & Fibiger, 1998
1206	Noctuidae	Chersotis laeta (Rebel, 1904)	BOLD:AFE4994	confirmed (with barcode)	[26, 126]
1207	Noctuidae	Noctua pronuba (Linnaeus, 1758)		confirmed	[126]
1208	Noctuidae	Noctua fimbriata (Schreber, 1759)		confirmed	[126]
1209	Noctuidae	Noctua tirrenica Biebinger, Speidel & Hanigk, 1983	BOLD:AAA6454	confirmed (with barcode)	[42]; without source citation
1210	Noctuidae	Noctua comes Hübner, [1813]	BOLD:AAA2633	confirmed (with barcode)	[26, 126]
1211	Noctuidae	Noctua interjecta Hübner, [1803]		confirmed (only photo)	[40]
1212	Noctuidae	Noctua janthina ([Denis & Schiffermüller], 1775)		confirmed	[126]
1213	Noctuidae	Epilecta linogrisea ([Denis & Schiffermüller], 1775)		confirmed	[126]
1214	Noctuidae	Xestia c-nigrum (Linnaeus, 1758)		confirmed	[126]
1215	Noctuidae	Xestia xanthographa ([Denis & Schiffermüller], 1775)		confirmed	[26, 126]
1216	Noctuidae	Xestia cohaesa (Herrich-Schäffer, [1849])	BOLD:ACG4935	confirmed (with barcode)	[26, 126]
1217	Noctuidae	Xestia palaestinensis (Kalchberg, 1897)		confirmed	[126]
1218	Lasiocampidae	Pachypasa otus (Drury, [1773])		confirmed	[146]
1219	Lasiocampidae	Malacosoma neustria (Linnaeus, 1758)		confirmed	[26, 40]
1220	Lasiocampidae	Lasiocampa trifolii ([Denis & Schiffermüller], 1775)		confirmed	[26]
1221	Sphingidae	Mimas tiliae (Linnaeus, 1758)		confirmed (only photo)	[41]
1222	Sphingidae	Agrius convolvuli (Linnaeus, 1758)		confirmed	[40]
1223	Sphingidae	Acherontia atropos (Linnaeus, 1758)		confirmed	[40]
1224	Sphingidae	Macroglossum stellatarum (Linnaeus, 1758)		confirmed	[41]
1225	Sphingidae	Daphnis nerii (Linnaeus, 1758)		confirmed	[40]
1226	Sphingidae	Hyles cretica Eitschberger, Danner & Surholt, 1998	BOLD:ACE8861	confirmed (with barcode)	[26, 147]; doubtful taxonomy
1227	Sphingidae	Hyles livornica (Esper, [1780])	BOLD:ABY8586	confirmed (with barcode)	[40]
1228	Sphingidae	Hippotion celerio (Linnaeus, 1758)		confirmed	[40]
1229	Sphingidae	Theretra alecto (Linnaeus, 1758)		confirmed	[11]; ssp. cretica (Boisduval, 1827)
1230	Sphingidae	Hemaris croatica (Esper, 1800)		Single record (only photo)	[40]
