# Supplementary material for: Extensive DNA Barcoding of Lepidoptera of Crete (Greece) Reveals Significant Taxonomic and Faunistic Gaps and Supports the First Comprehensive Checklist of the Island’s Fauna
Source: Insects. 2025 Apr 22;16(5):438. doi: 10.3390/insects16050438 (PMC12112264; doi:10.3390/insects16050438)
Supplement: Supplementary file 1 [file insects-16-00438-s001.zip › TableS3.xlsx]

## Sheet: Lab Sheet
Process ID	Sample ID	BIN	COI-5P Seq. Length	Family	Subfamily	Genus	Species
LPALE960-23	TLMF_Lep_34744	BOLD:ADM6820	653[0n]	Adelidae	Adelinae	Adela		x
LPALE961-23	TLMF_Lep_34745	BOLD:ADM6820	654[0n]	Adelidae	Adelinae	Adela		x
LEASZ233-22	TLMF Lep 32721	BOLD:ADM6820	658[0n]	Adelidae	Adelinae	Adela		x
LEAST1795-18	TLMF Lep 25411	BOLD:ADM6820	658[0n]	Adelidae	Adelinae	Adela		x
BSNTN589-23	BGE_00222_B07	BOLD:ADM6820	658[0n]	Adelidae	Adelinae	Adela		x
BSNTN1581-24	BGE_00269_F01	BOLD:ADM6820	658[0n]	Adelidae	Adelinae	Adela		x
BSNTN1656-24	BGE_00270_D05	BOLD:ADM6820	658[0n]	Adelidae	Adelinae	Adela		x
BSNTN1657-24	BGE_00270_D06	BOLD:ADM6820	658[0n]	Adelidae	Adelinae	Adela		x
BSNTN1658-24	BGE_00270_D07	BOLD:ADM6820	658[0n]	Adelidae	Adelinae	Adela		x
PALEA275-20	TLMF Lep 28285	BOLD:ADY7068	641[0n]	Alucitidae		Alucita		x
LPALE1414-23	TLMF_Lep_35198	BOLD:ADM4612	653[0n]	Autostichidae	Oegoconiinae	Apatema		x
LPALE1443-23	TLMF_Lep_35227	BOLD:ADM4612	653[0n]	Autostichidae	Oegoconiinae	Apatema		x
LPALE1632-23	TLMF_Lep_35416	BOLD:ADM4612	653[0n]	Autostichidae	Oegoconiinae	Apatema		x
LPALE1633-23	TLMF_Lep_35417	BOLD:ADM4612	653[0n]	Autostichidae	Oegoconiinae	Apatema		x
LPALE1523-23	TLMF_Lep_35307	BOLD:ADM4612	656[0n]	Autostichidae	Oegoconiinae	Apatema		x
LEAST1778-18	TLMF Lep 25394	BOLD:ADM4612	658[0n]	Autostichidae	Oegoconiinae	Apatema		x
PALEA252-20	TLMF Lep 28262	BOLD:ADM4612	658[0n]	Autostichidae	Oegoconiinae	Apatema		x
PALEA276-20	TLMF Lep 28286	BOLD:ADM4612	658[0n]	Autostichidae	Oegoconiinae	Apatema		x
BSNTN328-23	BGE_00225_D07	BOLD:ADM4612	658[0n]	Autostichidae	Oegoconiinae	Apatema		x
LPALE1538-23	TLMF_Lep_35322	BOLD:ADR1888	653[0n]	Autostichidae	Oegoconiinae	Oegoconia		x
LPALE3121-23	TLMF_Lep_36905	BOLD:ADR1888	653[0n]	Autostichidae	Oegoconiinae	Oegoconia		x
PALEA267-20	TLMF Lep 28277	BOLD:ADR1888	658[0n]	Autostichidae	Oegoconiinae	Oegoconia		x
BSNTN326-23	BGE_00225_D05	BOLD:ADR1888	658[0n]	Autostichidae	Oegoconiinae	Oegoconia		x
BSNTN1708-24	BGE_00270_H09	BOLD:ADR1888	658[0n]	Autostichidae	Oegoconiinae	Oegoconia		x
LEAST1787-18	TLMF Lep 25403	BOLD:ADM3856	635[0n]	Autostichidae	Symmocinae	Symmoca		x
LEAST1777-18	TLMF Lep 25393	BOLD:ADM6327	658[0n]	Autostichidae	Symmocinae	Symmoca		x
LEASX083-21	TLMF Lep 30481	BOLD:AEI3014	658[0n]	Autostichidae	Symmocinae	Symmoca		x
LPALE827-23	TLMF_Lep_34611	BOLD:AEI8858	652[0n]	Autostichidae	Symmocinae	Dysspastus		x
LPALE828-23	TLMF_Lep_34612	BOLD:AEI8858	653[0n]	Autostichidae	Symmocinae	Dysspastus		x
LPALE1474-23	TLMF_Lep_35258	BOLD:AEI8858	653[0n]	Autostichidae	Symmocinae	Dysspastus		x
LEASX082-21	TLMF Lep 30480	BOLD:AEI8858	658[0n]	Autostichidae	Symmocinae	Dysspastus		x
LEASZ071-22	TLMF Lep 31989	BOLD:AEI8858	658[0n]	Autostichidae	Symmocinae	Dysspastus		x
BSNTN031-23	BGE_00221_C07	BOLD:AEI8858	658[0n]	Autostichidae	Symmocinae	Dysspastus		x
BSNTN032-23	BGE_00221_C08	BOLD:AEI8858	658[0n]	Autostichidae	Symmocinae	Dysspastus		x
LPALE787-23	TLMF_Lep_34571	BOLD:AEV5189	653[0n]	Autostichidae	Symmocinae	Aprominta		x
LPALE788-23	TLMF_Lep_34572	BOLD:AEV5189	654[0n]	Autostichidae	Symmocinae	Aprominta		x
LPALE1648-23	TLMF_Lep_35432	BOLD:AEV5189	655[0n]	Autostichidae	Symmocinae	Aprominta		x
LEASZ019-22	TLMF Lep 31937	BOLD:AEV5189	658[0n]	Autostichidae	Symmocinae	Aprominta		x
LEASZ020-22	TLMF Lep 31938	BOLD:AEV5189	658[0n]	Autostichidae	Symmocinae	Aprominta		x
LPALE1469-23	TLMF_Lep_35253	BOLD:AFE6376	651[0n]	Autostichidae	Symmocinae	Aprominta		x
LPALE1470-23	TLMF_Lep_35254	BOLD:AFE8605	652[0n]	Autostichidae	Symmocinae	Aprominta		x
LPALE1618-23	TLMF_Lep_35402	BOLD:AFF0492	653[0n]	Autostichidae	Symmocinae	Aprominta		x
LPALE1702-23	TLMF_Lep_35486	BOLD:AFF0492	654[0n]	Autostichidae	Symmocinae	Aprominta		x
LPALE1624-23	TLMF_Lep_35408	BOLD:AFF0492	655[0n]	Autostichidae	Symmocinae	Aprominta		x
LPALE1701-23	TLMF_Lep_35485	BOLD:AFF2278	651[0n]	Autostichidae	Symmocinae	Aprominta		x
LPALE1625-23	TLMF_Lep_35409	BOLD:AFF2278	657[0n]	Autostichidae	Symmocinae	Aprominta		x
LEAST1802-18	TLMF Lep 25418	BOLD:ADD2015	574[0n]	Blastobasidae	Blastobasinae	Blastobasis		x
LEAST1732-18	TLMF Lep 25348	BOLD:ADD2015	634[0n]	Blastobasidae	Blastobasinae	Blastobasis		x
LEASX052-21	TLMF Lep 30450	BOLD:ADD2015	642[0n]	Blastobasidae	Blastobasinae	Blastobasis		x
LPALE3058-23	TLMF_Lep_36842	BOLD:ADD2015	651[0n]	Blastobasidae	Blastobasinae	Blastobasis		x
LPALE1427-23	TLMF_Lep_35211	BOLD:ADD2015	651[0n]	Blastobasidae	Blastobasinae	Blastobasis		x
LPALE3126-23	TLMF_Lep_36910	BOLD:ADD2015	651[0n]	Blastobasidae	Blastobasinae	Blastobasis		x
LPALE1416-23	TLMF_Lep_35200	BOLD:ADD2015	652[0n]	Blastobasidae	Blastobasinae	Blastobasis		x
LPALE1619-23	TLMF_Lep_35403	BOLD:ADD2015	652[0n]	Blastobasidae	Blastobasinae	Blastobasis		x
LPALE786-23	TLMF_Lep_34570	BOLD:ADD2015	653[0n]	Blastobasidae	Blastobasinae	Blastobasis		x
LPALE1620-23	TLMF_Lep_35404	BOLD:ADD2015	653[0n]	Blastobasidae	Blastobasinae	Blastobasis		x
LPALE3127-23	TLMF_Lep_36911	BOLD:ADD2015	653[0n]	Blastobasidae	Blastobasinae	Blastobasis		x
LPALE832-23	TLMF_Lep_34616	BOLD:ADD2015	654[0n]	Blastobasidae	Blastobasinae	Blastobasis		x
LPALE1659-23	TLMF_Lep_35443	BOLD:ADD2015	654[0n]	Blastobasidae	Blastobasinae	Blastobasis		x
LEASX079-21	TLMF Lep 30477	BOLD:ADD2015	658[0n]	Blastobasidae	Blastobasinae	Blastobasis		x
LEASZ025-22	TLMF Lep 31943	BOLD:ADD2015	658[0n]	Blastobasidae	Blastobasinae	Blastobasis		x
LEASX085-21	TLMF Lep 30483	BOLD:ADD2015	658[0n]	Blastobasidae	Blastobasinae	Blastobasis		x
PALEA255-20	TLMF Lep 28265	BOLD:ADD2015	658[0n]	Blastobasidae	Blastobasinae	Blastobasis		x
BSNTN026-23	BGE_00221_C02	BOLD:ADD2015	658[0n]	Blastobasidae	Blastobasinae	Blastobasis		x
BSNTN339-23	BGE_00225_E06	BOLD:ADD2015	658[0n]	Blastobasidae	Blastobasinae	Blastobasis		x
BSNTN340-23	BGE_00225_E07	BOLD:ADD2015	658[0n]	Blastobasidae	Blastobasinae	Blastobasis		x
BSNTN341-23	BGE_00225_E08	BOLD:ADD2015	658[0n]	Blastobasidae	Blastobasinae	Blastobasis		x
BSNTN342-23	BGE_00225_E09	BOLD:ADD2015	658[0n]	Blastobasidae	Blastobasinae	Blastobasis		x
BSNTN343-23	BGE_00225_E10	BOLD:ADD2015	658[0n]	Blastobasidae	Blastobasinae	Blastobasis		x
BSNTN344-23	BGE_00225_E11	BOLD:ADD2015	658[0n]	Blastobasidae	Blastobasinae	Blastobasis		x
BSNTN025-23	BGE_00221_C01	BOLD:ADD2015	658[0n]	Blastobasidae	Blastobasinae	Blastobasis		x
BSNTN028-23	BGE_00221_C04	BOLD:ADD2015	658[0n]	Blastobasidae	Blastobasinae	Blastobasis		x
BSNTN1697-24	BGE_00270_G10	BOLD:ADD2015	658[0n]	Blastobasidae	Blastobasinae	Blastobasis		x
BSNTN1698-24	BGE_00270_G11	BOLD:ADD2015	658[0n]	Blastobasidae	Blastobasinae	Blastobasis		x
BSNTN1699-24	BGE_00270_G12	BOLD:ADD2015	658[0n]	Blastobasidae	Blastobasinae	Blastobasis		x
BSNTN1700-24	BGE_00270_H01	BOLD:ADD2015	658[0n]	Blastobasidae	Blastobasinae	Blastobasis		x
BSNTN1701-24	BGE_00270_H02	BOLD:ADD2015	658[0n]	Blastobasidae	Blastobasinae	Blastobasis		x
BSNTN1696-24	BGE_00270_G09	BOLD:ADD2015	658[0n]	Blastobasidae	Blastobasinae	Blastobasis		x
LEASZ108-22	TLMF Lep 32026	BOLD:AEA3258	658[0n]	Blastobasidae	Blastobasinae	Blastobasis		x
BSNTN027-23	BGE_00221_C03	BOLD:AEA3258	658[0n]	Blastobasidae	Blastobasinae	Blastobasis		x
LPALE3145-23	TLMF_Lep_36929			Blastobasidae	Blastobasinae	Blastobasis		x
LEFIJ5452-16	MM25516		658[0n]	Bucculatricidae		Bucculatrix	Bucculatrix sp. 1	x
LEASZ124-22	TLMF Lep 32042	BOLD:AEU5950	642[0n]	Bucculatricidae		Bucculatrix		x
BSNTN1500-24	BGE_00268_G03	BOLD:AEU5950	658[0n]	Bucculatricidae		Bucculatrix		x
BSNTN1632-24	BGE_00270_B05	BOLD:AEU5950	658[0n]	Bucculatricidae		Bucculatrix		x
BSNTN1705-24	BGE_00270_H06	BOLD:AEU5950	658[0n]	Bucculatricidae		Bucculatrix		x
LPALE839-23	TLMF_Lep_34623	BOLD:AEW3010	653[0n]	Bucculatricidae		Bucculatrix		x
LEASZ126-22	TLMF Lep 32044	BOLD:AEW3010	658[0n]	Bucculatricidae		Bucculatrix		x
LEASZ192-22	TLMF Lep 32680	BOLD:AEW3010	658[0n]	Bucculatricidae		Bucculatrix		x
BSNTN062-23	BGE_00221_F02	BOLD:AEW3010	658[0n]	Bucculatricidae		Bucculatrix		x
ELACA2116-12	MM21670	BOLD:ACE1039	658[0n]	Coleophoridae		Coleophora		x
ELACA2117-12	MM21671	BOLD:ACE1039	658[0n]	Coleophoridae		Coleophora		x
COEUA138-15	MM21974	BOLD:ACT2508	611[0n]	Coleophoridae		Coleophora		x
PALEA257-20	TLMF Lep 28267	BOLD:AEC5584	658[0n]	Coleophoridae		Coleophora		x
LEASX005-21	TLMF Lep 30403	BOLD:AEH9406	542[0n]	Coleophoridae		Coleophora		x
LEASZ116-22	TLMF Lep 32034	BOLD:AEU7507	658[0n]	Coleophoridae		Coleophora		x
LEASZ141-22	TLMF Lep 32059	BOLD:AEU7507	658[0n]	Coleophoridae		Coleophora		x
LPALE1513-23	TLMF_Lep_35297	BOLD:AFH2426	647[2n]	Coleophoridae		Coleophora		x
BSNTN1629-24	BGE_00270_B02	BOLD:AGB0442	658[0n]	Coleophoridae		Coleophora		x
BSNTN1630-24	BGE_00270_B03	BOLD:AGB0442	658[0n]	Coleophoridae		Coleophora		x
BSNTN1520-24	BGE_00268_H11	BOLD:AGB0446	658[0n]	Coleophoridae		Coleophora		x
LPALE1366-23	TLMF_Lep_35150	BOLD:AFF1228	653[0n]	Cosmopterigidae	Antequerinae	Alloclita		x
LPALE1393-23	TLMF_Lep_35177	BOLD:AFF1228	653[0n]	Cosmopterigidae	Antequerinae	Alloclita		x
BSNTN1455-24	BGE_00268_C06	BOLD:AFX4547	658[0n]	Cosmopterigidae	Chrysopeleiinae	Sorhagenia		x
BSNTN1456-24	BGE_00268_C07	BOLD:AFX4547	658[0n]	Cosmopterigidae	Chrysopeleiinae	Sorhagenia		x
BSNTN1580-24	BGE_00269_E12	BOLD:AFX4547	658[0n]	Cosmopterigidae	Chrysopeleiinae	Sorhagenia		x
LPALE1445-23	TLMF_Lep_35229	BOLD:AFE0961	653[0n]	Cosmopterigidae	Cosmopteriginae	Pyroderces		x
LEASX076-21	TLMF Lep 30474			Cosmopterigidae				x
PYRCR215-12	BC ZSM Lep 61636	BOLD:ACA9344	658[0n]	Crambidae	Crambinae	Agriphila		x
BSNTN1593-24	BGE_00269_G01	BOLD:AAZ8824	658[0n]	Crambidae	Cybalomiinae	Prochoristis		x
BSNTN1592-24	BGE_00269_F12	BOLD:AAZ8824	658[0n]	Crambidae	Cybalomiinae	Prochoristis		x
PYRCR245-12	BC ZSM Lep 61666	BOLD:AAZ8824	658[0n]	Crambidae	Cybalomiinae	Prochoristis		x
PYRCR244-12	BC ZSM Lep 61665	BOLD:AAZ8824	658[0n]	Crambidae	Cybalomiinae	Prochoristis		x
PYRCR376-12	BC ZSM Lep 61797	BOLD:AAZ8824	658[0n]	Crambidae	Cybalomiinae	Prochoristis		x
LPALE921-23	TLMF_Lep_34705	BOLD:AAQ0560	653[0n]	Crambidae	Pyraustinae	Ecpyrrhorrhoe		x
LPALE2971-23	TLMF_Lep_36755	BOLD:AAQ0560	653[0n]	Crambidae	Pyraustinae	Ecpyrrhorrhoe		x
LEASZ182-22	TLMF Lep 32100	BOLD:AAQ0560	658[0n]	Crambidae	Pyraustinae	Ecpyrrhorrhoe		x
BSNTN162-23	BGE_00223_F07	BOLD:AAQ0560	658[0n]	Crambidae	Pyraustinae	Ecpyrrhorrhoe		x
LPALE3084-23	TLMF_Lep_36868	BOLD:AEH3870	653[0n]	Crambidae	Scopariinae	Eudonia		x
BSNTN1573-24	BGE_00269_E05	BOLD:AFX4633	658[0n]	Crambidae	Scopariinae			x
BSNTN1574-24	BGE_00269_E06	BOLD:AFX4633	658[0n]	Crambidae	Scopariinae			x
LPALE3110-23	TLMF_Lep_36894	BOLD:AAC0206	653[0n]	Depressariidae	Depressariinae	Agonopterix		x
BSNTN007-23	BGE_00221_A07	BOLD:AFO9058	658[0n]	Depressariidae	Depressariinae	Depressaria		x
LEASZ153-22	TLMF Lep 32071	BOLD:AAP4210	658[0n]	Elachistidae	Elachistinae	Elachista		x
LEASZ155-22	TLMF Lep 32073	BOLD:AAP4210	658[0n]	Elachistidae	Elachistinae	Elachista		x
LEASZ219-22	TLMF Lep 32707	BOLD:AAP4210	658[0n]	Elachistidae	Elachistinae	Elachista		x
ELACA2100-12	MM21654	BOLD:AAP4210	658[0n]	Elachistidae	Elachistinae	Elachista		x
ELACA2101-12	MM21655	BOLD:AAP4210	658[0n]	Elachistidae	Elachistinae	Elachista		x
ELACA2102-12	MM21656	BOLD:AAP4210	658[0n]	Elachistidae	Elachistinae	Elachista		x
ELACA2096-12	MM21650	BOLD:AAP4210	658[0n]	Elachistidae	Elachistinae	Elachista		x
ELACA2099-12	MM21653	BOLD:AAP4210	658[0n]	Elachistidae	Elachistinae	Elachista		x
LPALE1438-23	TLMF_Lep_35222	BOLD:AAP4253	653[0n]	Elachistidae	Elachistinae	Elachista		x
LEASZ152-22	TLMF Lep 32070	BOLD:AEV5105	658[0n]	Elachistidae	Elachistinae	Elachista		x
LEFIJ33173-23	MZH_NJ.267	BOLD:AFC7042	653[0n]	Elachistidae	Elachistinae	Elachista		x
LEFIJ33174-23	MZH_NJ.259	BOLD:AFC7042	655[0n]	Elachistidae	Elachistinae	Elachista		x
LPALE1442-23	TLMF_Lep_35226	BOLD:AFE7684	653[0n]	Elachistidae	Elachistinae	Elachista		x
LPALE2930-23	TLMF_Lep_36714	BOLD:AEH5321	654[0n]	Erebidae	Herminiinae	Orectis		x
LPALE1250-23	TLMF_Lep_35034	BOLD:AEY4660	652[0n]	Erebidae	Herminiinae	Orectis		x
LPALE1251-23	TLMF_Lep_35035	BOLD:AEY4660	652[0n]	Erebidae	Herminiinae	Orectis		x
BSNTN1585-24	BGE_00269_F05	BOLD:AFX9480	658[0n]	Erebidae	Hypenodinae	Hypenodes		x
BSNTN1586-24	BGE_00269_F06	BOLD:AFX9480	658[0n]	Erebidae	Hypenodinae	Hypenodes		x
LEFIJ33603-23	NH.1335	BOLD:AFC1991	653[0n]	Eriocottidae	Eriocottinae	Deuterotinea		x
LEFIJ35404-23	MM27951	BOLD:AFC1991	658[0n]	Eriocottidae	Eriocottinae	Deuterotinea		x
LPALE1729-23	TLMF_Lep_35513	BOLD:ACJ4817	653[0n]	Gelechiidae	Anacampsinae	Anarsia		x
BSNTN1464-24	BGE_00268_D03	BOLD:ACJ4817	658[0n]	Gelechiidae	Anacampsinae	Anarsia		x
LECRT185-16	TLMF Lep 21358	BOLD:ADE9567	658[0n]	Gelechiidae	Anacampsinae	Anarsia		x
LEAST1724-18	TLMF Lep 25340	BOLD:ADM4492	638[0n]	Gelechiidae	Anacampsinae	Mesophleps		x
LEAST1725-18	TLMF Lep 25341	BOLD:ADM4492	658[0n]	Gelechiidae	Anacampsinae	Mesophleps		x
PALEA199-20	TLMF Lep 28209	BOLD:AEC5138	658[0n]	Gelechiidae	Anacampsinae	Aproaerema		x
BSNTN1478-24	BGE_00268_E05	BOLD:AEC5138	658[0n]	Gelechiidae	Anacampsinae	Aproaerema		x
BSNTN1479-24	BGE_00268_E06	BOLD:AEC5138	658[0n]	Gelechiidae	Anacampsinae	Aproaerema		x
LEASZ064-22	TLMF Lep 31982	BOLD:AEV7115	658[0n]	Gelechiidae	Anacampsinae	Stomopteryx		x
BSNTN1488-24	BGE_00268_F03	BOLD:AEV7115	658[0n]	Gelechiidae	Anacampsinae	Stomopteryx		x
LPALE1658-23	TLMF_Lep_35442	BOLD:AFE2537	656[0n]	Gelechiidae	Anacampsinae	Anarsia		x
LPALE1735-23	TLMF_Lep_35519			Gelechiidae	Anacampsinae	Mesophleps		x
LEAST1762-18	TLMF Lep 25378	BOLD:ADI3246	538[0n]	Gelechiidae	Anomologinae	Isophrictis		x
NLON1134-22	KBE_2022023	BOLD:ADI3246	636[0n]	Gelechiidae	Anomologinae	Isophrictis		x
LEASZ021-22	TLMF Lep 31939	BOLD:ADI3246	658[0n]	Gelechiidae	Anomologinae	Isophrictis		x
NLON1135-22	KBE_2022024	BOLD:ADI3246	658[0n]	Gelechiidae	Anomologinae	Isophrictis		x
BSNTN618-23	BGE_00222_D12	BOLD:ADI3246	658[0n]	Gelechiidae	Anomologinae	Isophrictis		x
LPALE1681-23	TLMF_Lep_35465	BOLD:AFE8303	653[0n]	Gelechiidae	Anomologinae	Bryotropha		x
LPALE1506-23	TLMF_Lep_35290	BOLD:AFE8303	653[0n]	Gelechiidae	Anomologinae	Bryotropha		x
BSNTN1490-24	BGE_00268_F05	BOLD:AGA8938	658[0n]	Gelechiidae	Anomologinae	Aristotelia		x
BSNTN1491-24	BGE_00268_F06	BOLD:AGA8938	658[0n]	Gelechiidae	Anomologinae	Aristotelia		x
LECRT179-16	TLMF Lep 21352	BOLD:ADF2272	647[0n]	Gelechiidae	Apatetrinae	Epidola		x
LECRT186-16	TLMF Lep 21359	BOLD:ACE0260	550[0n]	Gelechiidae	Gelechiinae	Ochrodia		x
LPALE1537-23	TLMF_Lep_35321	BOLD:ADF0061	653[0n]	Gelechiidae	Gelechiinae	Gelechia		x
LPALE3041-23	TLMF_Lep_36825	BOLD:ADF0061	654[0n]	Gelechiidae	Gelechiinae	Gelechia		x
LECRT171-16	TLMF Lep 21344	BOLD:ADF0061	658[0n]	Gelechiidae	Gelechiinae	Gelechia		x
LEASZ231-22	TLMF Lep 32719	BOLD:AEG6191	658[0n]	Gelechiidae	Gelechiinae	Ochrodia		x
BSNTN1483-24	BGE_00268_E10	BOLD:AFO3395	658[0n]	Gelechiidae				x
BSNTN334-23	BGE_00225_E01	BOLD:AFO3395	658[0n]	Gelechiidae				x
BSNTN661-23	BGE_00222_H07	BOLD:AFE2957	658[0n]	Geometridae	Ennominae	Neognopharmia	Neognopharmia stevenaria	x
BSNTN662-23	BGE_00222_H08	BOLD:AFE2957	658[0n]	Geometridae	Ennominae	Neognopharmia	Neognopharmia stevenaria	x
LPALE1015-23	TLMF_Lep_34799	BOLD:AFE2957	653[0n]	Geometridae	Ennominae	Neognopharmia		x
LPALE1014-23	TLMF_Lep_34798	BOLD:AFE2957	654[0n]	Geometridae	Ennominae	Neognopharmia		x
BSNTN1517-24	BGE_00268_H08	BOLD:AEI0605	658[0n]	Glyphipterigidae	Glyphipteriginae	Glyphipterix		x
BSNTN1519-24	BGE_00268_H10	BOLD:AEI0605	658[0n]	Glyphipterigidae	Glyphipteriginae	Glyphipterix		x
NLON1123-22	KBE_2022012		407[0n]	Glyphipterigidae	Glyphipteriginae	Glyphipterix		x
NLON1122-22	KBE_2022011		407[0n]	Glyphipterigidae	Glyphipteriginae	Glyphipterix		x
LPALE792-23	TLMF_Lep_34576	BOLD:AEV2533	653[0n]	Gracillariidae	Lithocolletinae	Phyllonorycter		x
LPALE794-23	TLMF_Lep_34578	BOLD:AEV2533	653[0n]	Gracillariidae	Lithocolletinae	Phyllonorycter		x
LEASZ029-22	TLMF Lep 31947	BOLD:AEV2533	658[0n]	Gracillariidae	Lithocolletinae	Phyllonorycter		x
BSNTN613-23	BGE_00222_D07	BOLD:AEV2533	658[0n]	Gracillariidae	Lithocolletinae	Phyllonorycter		x
LPALE874-23	TLMF_Lep_34658	BOLD:AEW4073	653[0n]	Gracillariidae	Lithocolletinae	Phyllonorycter		x
LPALE931-23	TLMF_Lep_34715	BOLD:AEW4073	653[0n]	Gracillariidae	Lithocolletinae	Phyllonorycter		x
LPALE1521-23	TLMF_Lep_35305	BOLD:AEW4073	653[0n]	Gracillariidae	Lithocolletinae	Phyllonorycter		x
LPALE1525-23	TLMF_Lep_35309	BOLD:AEW4073	653[0n]	Gracillariidae	Lithocolletinae	Phyllonorycter		x
LPALE875-23	TLMF_Lep_34659	BOLD:AEW4073	653[0n]	Gracillariidae	Lithocolletinae	Phyllonorycter		x
LPALE3714-23	TLMF_Lep_37498	BOLD:AEW4073	654[0n]	Gracillariidae	Lithocolletinae	Phyllonorycter		x
LPALE3713-23	TLMF_Lep_37497	BOLD:AEW4073	654[0n]	Gracillariidae	Lithocolletinae	Phyllonorycter		x
LPALE876-23	TLMF_Lep_34660	BOLD:AEW4073	655[0n]	Gracillariidae	Lithocolletinae	Phyllonorycter		x
LPALE3712-23	TLMF_Lep_37496	BOLD:AEW4073	657[0n]	Gracillariidae	Lithocolletinae	Phyllonorycter		x
LEASZ033-22	TLMF Lep 31951	BOLD:AEW4073	658[0n]	Gracillariidae	Lithocolletinae	Phyllonorycter		x
LEASZ120-22	TLMF Lep 32038	BOLD:AEW4073	658[0n]	Gracillariidae	Lithocolletinae	Phyllonorycter		x
LEASZ121-22	TLMF Lep 32039	BOLD:AEW4073	658[0n]	Gracillariidae	Lithocolletinae	Phyllonorycter		x
LEASZ189-22	TLMF Lep 32107	BOLD:AEW4073	658[0n]	Gracillariidae	Lithocolletinae	Phyllonorycter		x
BSNTN1494-24	BGE_00268_F09	BOLD:AEW4073	658[0n]	Gracillariidae	Lithocolletinae	Phyllonorycter		x
LPALE873-23	TLMF_Lep_34657	BOLD:AEW4073	669[0n]	Gracillariidae	Lithocolletinae	Phyllonorycter		x
LPALE1683-23	TLMF_Lep_35467	BOLD:AFF0432	653[0n]	Gracillariidae	Lithocolletinae	Phyllonorycter		x
LPALE872-23	TLMF_Lep_34656	BOLD:AFF0433	653[0n]	Gracillariidae	Lithocolletinae	Phyllonorycter		x
LON4287-16	NHMO-DAR-10231	BOLD:ADC7510	658[0n]	Gracillariidae	Ornixolinae	Stomphastis	Stomphastis spCrete	x
BSNTN1495-24	BGE_00268_F10	BOLD:AEW4073	658[0n]	Gracillariidae	Parornichinae	Parornix		x
LEAST1803-18	TLMF Lep 25419	BOLD:ADM3713	634[0n]	Lecithoceridae	Lecithocerinae	Lecithocera		x
BSNTN1613-24	BGE_00269_H09	BOLD:ADM3713	658[0n]	Lecithoceridae	Lecithocerinae	Lecithocera		x
BSNTN1614-24	BGE_00269_H10	BOLD:ADM3713	658[0n]	Lecithoceridae	Lecithocerinae	Lecithocera		x
LEASZ238-22	TLMF Lep 32726	BOLD:AEU6081	618[0n]	Micropterigidae		Micropterix		x
LPALE790-23	TLMF_Lep_34574	BOLD:AEU6081	651[0n]	Micropterigidae		Micropterix		x
LEASZ027-22	TLMF Lep 31945	BOLD:AEU6081	658[0n]	Micropterigidae		Micropterix		x
LEASZ028-22	TLMF Lep 31946	BOLD:AEU6081	658[0n]	Micropterigidae		Micropterix		x
LEASZ145-22	TLMF Lep 32063	BOLD:AEU6081	658[0n]	Micropterigidae		Micropterix		x
LEASZ237-22	TLMF Lep 32725	BOLD:AEU6081	658[0n]	Micropterigidae		Micropterix		x
LPALE967-23	TLMF_Lep_34751			Micropterigidae		Micropterix		x
LEASZ088-22	TLMF Lep 32006	BOLD:AEV0014	580[0n]	Nepticulidae		Glaucolepis		x
BSNTN061-23	BGE_00221_F01	BOLD:AEV0014	658[0n]	Nepticulidae		Glaucolepis		x
LPALE1452-23	TLMF_Lep_35236	BOLD:AFE2524	652[0n]	Nepticulidae		Trifurcula		x
LPALE1453-23	TLMF_Lep_35237	BOLD:AFE2524	652[0n]	Nepticulidae		Trifurcula		x
LPALE1454-23	TLMF_Lep_35238	BOLD:AFE2524	653[0n]	Nepticulidae		Trifurcula		x
LPALE927-23	TLMF_Lep_34711	BOLD:AFE8403	653[0n]	Nepticulidae		Stigmella		x
LPALE1551-23	TLMF_Lep_35335	BOLD:AFE8403	653[0n]	Nepticulidae		Stigmella		x
LPALE1552-23	TLMF_Lep_35336	BOLD:AFE8403	653[0n]	Nepticulidae		Stigmella		x
LPALE3716-23	TLMF_Lep_37500	BOLD:AFE8403	653[0n]	Nepticulidae		Stigmella		x
LPALE926-23	TLMF_Lep_34710	BOLD:AFE8403	654[0n]	Nepticulidae		Stigmella		x
LPALE3715-23	TLMF_Lep_37499	BOLD:AFE8403	654[0n]	Nepticulidae		Stigmella		x
BSNTN058-23	BGE_00221_E10	BOLD:AFO3702	658[0n]	Nepticulidae		Ectoedemia		x
NEPTA2749-24	RMNH.INS.25514		274[16n]	Nepticulidae		Stigmella		x
LEASZ142-22	TLMF Lep 32060		339[0n]	Nepticulidae		Trifurcula		x
BSNTN060-23	BGE_00221_E12		658[0n]	Nepticulidae		Stigmella		x
BSNTN1599-24	BGE_00269_G07	BOLD:AFZ7988	658[0n]	Noctuidae	Bryophilinae	Cryphia		x
LPALE1179-23	TLMF_Lep_34963	BOLD:AEH6356	653[0n]	Noctuidae	Noctuinae	Xestia		x
LPALE1180-23	TLMF_Lep_34964	BOLD:AEH6356	653[0n]	Noctuidae	Noctuinae	Xestia		x
LPALE1182-23	TLMF_Lep_34966	BOLD:AEH6356	653[0n]	Noctuidae	Noctuinae	Xestia		x
LPALE1224-23	TLMF_Lep_35008	BOLD:AEH6356	653[0n]	Noctuidae	Noctuinae	Xestia		x
LPALE1181-23	TLMF_Lep_34965	BOLD:AEH6356	653[0n]	Noctuidae	Noctuinae	Xestia		x
LPALE1225-23	TLMF_Lep_35009	BOLD:AEH6356	654[0n]	Noctuidae	Noctuinae	Xestia		x
NLON1197-23	NHMO_Lep_2022_24	BOLD:AEH6356	658[0n]	Noctuidae	Noctuinae	Xestia		x
LPALE1310-23	TLMF_Lep_35094	BOLD:AFE9784	654[0n]	Noctuidae	Noctuinae			x
LEASZ157-22	TLMF Lep 32075	BOLD:AEV2552	605[0n]	Oecophoridae	Oecophorinae	Denisia		x
LPALE810-23	TLMF_Lep_34594	BOLD:AEV2552	653[0n]	Oecophoridae	Oecophorinae	Denisia		x
LPALE811-23	TLMF_Lep_34595	BOLD:AEV2552	654[0n]	Oecophoridae	Oecophorinae	Denisia		x
LEASZ158-22	TLMF Lep 32076	BOLD:AEV2552	658[0n]	Oecophoridae	Oecophorinae	Denisia		x
LEASZ159-22	TLMF Lep 32077	BOLD:AEV2552	658[0n]	Oecophoridae	Oecophorinae	Denisia		x
BSNTN018-23	BGE_00221_B06	BOLD:AFN4455	658[0n]	Oecophoridae	Oecophorinae	Denisia		x
BSNTN017-23	BGE_00221_B05	BOLD:AFN4455	658[0n]	Oecophoridae	Oecophorinae	Denisia		x
BSNTN012-23	BGE_00221_A12	BOLD:ACW2444	658[0n]	Oecophoridae	Pleurotinae	Pleurota		x
LEASX074-21	TLMF Lep 30472	BOLD:AEC4704	658[0n]	Oecophoridae	Pleurotinae	Pleurota		x
LEASX075-21	TLMF Lep 30473	BOLD:AEC4704	658[0n]	Oecophoridae	Pleurotinae	Pleurota		x
PALEA250-20	TLMF Lep 28260	BOLD:AEC4704	658[0n]	Oecophoridae	Pleurotinae	Pleurota		x
LEASZ196-22	TLMF Lep 32684	BOLD:AEI4629	658[0n]	Oecophoridae	Pleurotinae	Pleurota		x
LEASZ198-22	TLMF Lep 32686	BOLD:AEI4629	658[0n]	Oecophoridae	Pleurotinae	Pleurota		x
LEASZ199-22	TLMF Lep 32687	BOLD:AEI4629	658[0n]	Oecophoridae	Pleurotinae	Pleurota		x
LEASZ200-22	TLMF Lep 32688	BOLD:AEI4629	658[0n]	Oecophoridae	Pleurotinae	Pleurota		x
LEASX004-21	TLMF Lep 30402	BOLD:AEI4629	658[0n]	Oecophoridae	Pleurotinae	Pleurota		x
BSNTN011-23	BGE_00221_A11	BOLD:AFN4477	658[0n]	Oecophoridae	Pleurotinae	Pleurota		x
BSNTN1689-24	BGE_00270_G02	BOLD:AFN4477	658[0n]	Oecophoridae	Pleurotinae	Pleurota		x
LEASZ051-22	TLMF Lep 31969	BOLD:ABV2042	658[0n]	Pterophoridae	Agdistinae	Agdistis	Agdistis	x
LEASX026-21	TLMF Lep 30424	BOLD:ABV2042	658[0n]	Pterophoridae	Agdistinae	Agdistis	Agdistis	x
LEASX072-21	TLMF Lep 30470		407[0n]	Pterophoridae	Agdistinae	Agdistis		x
LEASX051-21	TLMF Lep 30449	BOLD:AEC3847	648[0n]	Pterophoridae	Pterophorinae	Merrifieldia		x
LPALE898-23	TLMF_Lep_34682	BOLD:AEC3847	653[0n]	Pterophoridae	Pterophorinae	Merrifieldia		x
LPALE3049-23	TLMF_Lep_36833	BOLD:AEC3847	653[0n]	Pterophoridae	Pterophorinae	Merrifieldia		x
LPALE3051-23	TLMF_Lep_36835	BOLD:AEC3847	654[0n]	Pterophoridae	Pterophorinae	Merrifieldia		x
LEASZ014-22	TLMF Lep 31932	BOLD:AEC3847	658[0n]	Pterophoridae	Pterophorinae	Merrifieldia		x
LEASZ093-22	TLMF Lep 32011	BOLD:AEC3847	658[0n]	Pterophoridae	Pterophorinae	Merrifieldia		x
LEASZ136-22	TLMF Lep 32054	BOLD:AEC3847	658[0n]	Pterophoridae	Pterophorinae	Merrifieldia		x
LEASZ226-22	TLMF Lep 32714	BOLD:AEC3847	658[0n]	Pterophoridae	Pterophorinae	Merrifieldia		x
LEASZ057-22	TLMF Lep 31975	BOLD:AEC3847	658[0n]	Pterophoridae	Pterophorinae	Merrifieldia		x
LEASX031-21	TLMF Lep 30429	BOLD:AEC3847	658[0n]	Pterophoridae	Pterophorinae	Merrifieldia		x
BSNTN172-23	BGE_00223_G05	BOLD:AEC3847	658[0n]	Pterophoridae	Pterophorinae	Merrifieldia		x
BSNTN1671-24	BGE_00270_E08	BOLD:AEC3847	658[0n]	Pterophoridae	Pterophorinae	Merrifieldia		x
LEASX067-21	TLMF Lep 30465	BOLD:AEI9182	658[0n]	Pterophoridae	Pterophorinae	Wheeleria		x
LEASX034-21	TLMF Lep 30432	BOLD:AEI9182	658[0n]	Pterophoridae	Pterophorinae	Wheeleria		x
LPALE949-23	TLMF_Lep_34733	BOLD:AEW0833	652[0n]	Pterophoridae	Pterophorinae	Merrifieldia		x
LEASZ214-22	TLMF Lep 32702	BOLD:AEW0833	658[0n]	Pterophoridae	Pterophorinae	Merrifieldia		x
LEASZ225-22	TLMF Lep 32713	BOLD:AEW0833	658[0n]	Pterophoridae	Pterophorinae	Merrifieldia		x
BSNTN175-23	BGE_00223_G08	BOLD:AEW4580	658[0n]	Pterophoridae	Pterophorinae	Adaina		x
BSNTN1669-24	BGE_00270_E06	BOLD:AEW4580	658[0n]	Pterophoridae	Pterophorinae	Adaina		x
BSNTN1670-24	BGE_00270_E07	BOLD:AEW4580	658[0n]	Pterophoridae	Pterophorinae	Adaina		x
LEASX033-21	TLMF Lep 30431		307[0n]	Pterophoridae	Pterophorinae	Merrifieldia		x
PYRCR404-12	BC ZSM Lep 51283	BOLD:ACA9550	658[0n]	Pyralidae	Phycitinae	Ephestia	Ephestia sp.	x
LPALE919-23	TLMF_Lep_34703	BOLD:AEI8298	653[0n]	Pyralidae	Phycitinae	Eurhodope	Eurhodope incompta	x
LPALE920-23	TLMF_Lep_34704	BOLD:AEI8298	653[0n]	Pyralidae	Phycitinae	Eurhodope	Eurhodope incompta	x
LPALE3723-23	TLMF_Lep_37507	BOLD:AEI8298	653[0n]	Pyralidae	Phycitinae	Eurhodope	Eurhodope incompta	x
LPALE3722-23	TLMF_Lep_37506	BOLD:AEI8298	653[0n]	Pyralidae	Phycitinae	Eurhodope	Eurhodope incompta	x
LEASZ180-22	TLMF Lep 32098	BOLD:AEI8298	658[0n]	Pyralidae	Phycitinae	Eurhodope	Eurhodope incompta	x
LEASZ181-22	TLMF Lep 32099	BOLD:AEI8298	658[0n]	Pyralidae	Phycitinae	Eurhodope	Eurhodope incompta	x
PYRCR290-12	BC ZSM Lep 61711	BOLD:ACA9531	658[0n]	Pyralidae	Phycitinae	Peoria		x
PYRCR289-12	BC ZSM Lep 61710	BOLD:ACA9531	658[0n]	Pyralidae	Phycitinae	Peoria		x
LPALE1581-23	TLMF_Lep_35365	BOLD:ADC7878	653[0n]	Pyralidae	Phycitinae	Ephestia		x
LPALE3062-23	TLMF_Lep_36846	BOLD:ADC7878	653[0n]	Pyralidae	Phycitinae	Ephestia		x
BSNTN287-23	BGE_00225_A02	BOLD:AEH7513	658[0n]	Pyralidae	Phycitinae	Cadra		x
LPALE3014-23	TLMF_Lep_36798	BOLD:AFF0822	653[0n]	Pyralidae	Phycitinae	Ephestia		x
LPALE1580-23	TLMF_Lep_35364	BOLD:AFF0822	653[0n]	Pyralidae	Phycitinae	Ephestia		x
LPALE3073-23	TLMF_Lep_36857	BOLD:AFF1897	652[0n]	Pyralidae	Phycitinae	Delplanqueia		x
LPALE3024-23	TLMF_Lep_36808	BOLD:AFF1897	652[0n]	Pyralidae	Phycitinae	Delplanqueia		x
LPALE3025-23	TLMF_Lep_36809	BOLD:AFF1897	652[0n]	Pyralidae	Phycitinae	Delplanqueia		x
LPALE1498-23	TLMF_Lep_35282	BOLD:AFF1897	653[0n]	Pyralidae	Phycitinae	Delplanqueia		x
LPALE3074-23	TLMF_Lep_36858	BOLD:AFF1897	656[0n]	Pyralidae	Phycitinae	Delplanqueia		x
BSNTN275-23	BGE_00224_H01	BOLD:AFF1897	658[0n]	Pyralidae	Phycitinae	Delplanqueia		x
NLON1228-23	NHMO_Lep_2022_56	BOLD:AFH3010	658[0n]	Pyralidae	Phycitinae	Bradyrrhoa		x
BSNTN1514-24	BGE_00268_H05	BOLD:AFH3010	658[0n]	Pyralidae	Phycitinae	Bradyrrhoa		x
BSNTN1515-24	BGE_00268_H06	BOLD:AFH3010	658[0n]	Pyralidae	Phycitinae	Bradyrrhoa		x
BSNTN1516-24	BGE_00268_H07	BOLD:AFH3010	658[0n]	Pyralidae	Phycitinae	Bradyrrhoa		x
LPALE1599-23	TLMF_Lep_35383	BOLD:AAY9149	653[0n]	Pyralidae	Pyralinae	Scotomera		x
LPALE1650-23	TLMF_Lep_35434	BOLD:AAY9149	654[0n]	Pyralidae	Pyralinae	Scotomera		x
LPALE1600-23	TLMF_Lep_35384	BOLD:AAY9149	655[0n]	Pyralidae	Pyralinae	Scotomera		x
LPALE1504-23	TLMF_Lep_35288	BOLD:AFF0462	653[0n]	Tineidae	Nemapogoninae	Nemapogon		x
BSNTN314-23	BGE_00225_C05	BOLD:AFF0462	658[0n]	Tineidae	Nemapogoninae	Nemapogon		x
LEAST1785-18	TLMF Lep 25401	BOLD:AEC5798	404[0n]	Tineidae	Perissomasticinae	Crassicornella		x
LPALE825-23	TLMF_Lep_34609	BOLD:AEC5798	653[0n]	Tineidae	Perissomasticinae	Crassicornella		x
LPALE826-23	TLMF_Lep_34610	BOLD:AEC5798	654[0n]	Tineidae	Perissomasticinae	Crassicornella		x
LEASZ070-22	TLMF Lep 31988	BOLD:AEC5798	658[0n]	Tineidae	Perissomasticinae	Crassicornella		x
LEASX088-21	TLMF Lep 30486	BOLD:AEC5798	658[0n]	Tineidae	Perissomasticinae	Crassicornella		x
LEASZ224-22	TLMF Lep 32712	BOLD:AEC5798	658[0n]	Tineidae	Perissomasticinae	Crassicornella		x
LEASX089-21	TLMF Lep 30487	BOLD:AEC5798	658[0n]	Tineidae	Perissomasticinae	Crassicornella		x
PALEA254-20	TLMF Lep 28264	BOLD:AEC5798	658[0n]	Tineidae	Perissomasticinae	Crassicornella		x
BSNTN322-23	BGE_00225_D01	BOLD:AEC5798	658[0n]	Tineidae	Perissomasticinae	Crassicornella		x
LPALE3045-23	TLMF_Lep_36829	BOLD:AFF1454	653[0n]	Tineidae	Perissomasticinae	Crassicornella		x
LPALE1419-23	TLMF_Lep_35203	BOLD:AFF1454	653[0n]	Tineidae	Perissomasticinae	Crassicornella		x
LPALE1370-23	TLMF_Lep_35154	BOLD:AFF1454	653[0n]	Tineidae	Perissomasticinae	Crassicornella		x
BSNTN603-23	BGE_00222_C09	BOLD:AFF1454	658[0n]	Tineidae	Perissomasticinae	Crassicornella		x
BSNTN323-23	BGE_00225_D02	BOLD:AFF1454	658[0n]	Tineidae	Perissomasticinae	Crassicornella		x
LPALE3139-23	TLMF_Lep_36923	BOLD:AFF1454	670[0n]	Tineidae	Perissomasticinae	Crassicornella		x
LEAST1784-18	TLMF Lep 25400		309[3n]	Tineidae	Perissomasticinae	Crassicornella		x
LEASX010-21	TLMF Lep 30408	BOLD:ABV2141	407[0n]	Tineidae	Tineinae	Trichophaga		x
PALEA273-20	TLMF Lep 28283	BOLD:ACD6326	407[0n]	Tineidae	Tineinae	Cephimallota		x
LPALE822-23	TLMF_Lep_34606	BOLD:ACD6326	651[0n]	Tineidae	Tineinae	Cephimallota		x
LPALE823-23	TLMF_Lep_34607	BOLD:ACD6326	652[0n]	Tineidae	Tineinae	Cephimallota		x
LPALE1677-23	TLMF_Lep_35461	BOLD:AFE2538	653[0n]	Tineidae				x
LPALE1678-23	TLMF_Lep_35462	BOLD:AFE2538	655[0n]	Tineidae				x
LPALE1458-23	TLMF_Lep_35242	BOLD:AFE5358	654[0n]	Tineidae				x
LPALE1706-23	TLMF_Lep_35490	BOLD:AFE7940	655[0n]	Tineidae				x
LPALE1461-23	TLMF_Lep_35245	BOLD:AFN1112	652[0n]	Tineidae				x
LPALE1464-23	TLMF_Lep_35248	BOLD:AFN1112	654[0n]	Tineidae				x
BSNTN381-23	BGE_00226_A01	BOLD:AAC0640	658[0n]	Tortricidae	Olethreutinae	Cydia		x
BSNTN1530-24	BGE_00269_A10	BOLD:AAC0715	658[0n]	Tortricidae	Olethreutinae	Epiblema		x
BSNTN1531-24	BGE_00269_A11	BOLD:AAC0715	658[0n]	Tortricidae	Olethreutinae	Epiblema		x
LEASX037-21	TLMF Lep 30435	BOLD:ABZ6430	658[0n]	Tortricidae	Olethreutinae	Selania		x
LPALE850-23	TLMF_Lep_34634	BOLD:AAV8064	652[0n]	Tortricidae	Tortricinae	Cochylis		x
LPALE849-23	TLMF_Lep_34633	BOLD:ABV9991	654[0n]	Tortricidae	Tortricinae	Cochylis		x
LEASZ098-22	TLMF Lep 32016	BOLD:ABV9991	658[0n]	Tortricidae	Tortricinae	Cochylis		x
LEASX042-21	TLMF Lep 30440	BOLD:ABV9991	658[0n]	Tortricidae	Tortricinae	Cochylis		x
BSNTN1607-24	BGE_00269_H03	BOLD:AGA1736	658[0n]	Yponomeutidae	Yponomeutinae	Cedestis		x
BSNTN1608-24	BGE_00269_H04	BOLD:AGA1736	658[0n]	Yponomeutidae	Yponomeutinae	Cedestis		x
LEASX007-21	TLMF Lep 30405	BOLD:AEH6266	407[0n]	Ypsolophidae	Ypsolophinae	Ypsolopha		x
LPALE3100-23	TLMF_Lep_36884	BOLD:AEH6266	651[0n]	Ypsolophidae	Ypsolophinae	Ypsolopha		x
LPALE3042-23	TLMF_Lep_36826	BOLD:AEH6266	653[0n]	Ypsolophidae	Ypsolophinae	Ypsolopha		x
LPALE3101-23	TLMF_Lep_36885	BOLD:AEH6266	653[0n]	Ypsolophidae	Ypsolophinae	Ypsolopha		x
LPALE1719-23	TLMF_Lep_35503	BOLD:AEH6266	654[0n]	Ypsolophidae	Ypsolophinae	Ypsolopha		x
LPALE3044-23	TLMF_Lep_36828	BOLD:AEU6538	654[0n]	Ypsolophidae	Ypsolophinae	Ypsolopha		x
LEASX094-21	TLMF Lep 30492	BOLD:AEI3013	658[0n]	Autostichidae	Symmocinae	Aprominta	Aprominta argonauta
BSNTN035-23	BGE_00221_C11	BOLD:AEI3013	658[0n]	Autostichidae	Symmocinae	Aprominta	Aprominta argonauta
BSNTN330-23	BGE_00225_D09	BOLD:AFP4794	658[0n]	Autostichidae	Symmocinae	Aprominta	Aprominta argonauta
BSNTN331-23	BGE_00225_D10	BOLD:AFP4794	658[0n]	Autostichidae	Symmocinae	Aprominta	Aprominta argonauta
LEAST1782-18	TLMF Lep 25398	BOLD:ADM3643	623[0n]	Autostichidae	Symmocinae	Aprominta	Aprominta reisseri
LPALE3134-23	TLMF_Lep_36918	BOLD:ADM3643	653[0n]	Autostichidae	Symmocinae	Aprominta	Aprominta reisseri
LPALE3135-23	TLMF_Lep_36919	BOLD:ADM3643	653[0n]	Autostichidae	Symmocinae	Aprominta	Aprominta reisseri
LPALE3136-23	TLMF_Lep_36920	BOLD:ADM3643	653[0n]	Autostichidae	Symmocinae	Aprominta	Aprominta reisseri
LPALE3137-23	TLMF_Lep_36921	BOLD:ADM3643	653[0n]	Autostichidae	Symmocinae	Aprominta	Aprominta reisseri
LPALE1512-23	TLMF_Lep_35296	BOLD:ADM3643	653[0n]	Autostichidae	Symmocinae	Aprominta	Aprominta reisseri
LPALE1510-23	TLMF_Lep_35294	BOLD:ADM3643	654[0n]	Autostichidae	Symmocinae	Aprominta	Aprominta reisseri
LPALE1511-23	TLMF_Lep_35295	BOLD:ADM3643	655[0n]	Autostichidae	Symmocinae	Aprominta	Aprominta reisseri
PALEA268-20	TLMF Lep 28278	BOLD:ADM3643	658[0n]	Autostichidae	Symmocinae	Aprominta	Aprominta reisseri
LPALE871-23	TLMF_Lep_34655	BOLD:ADI1416	653[0n]	Bedelliidae		Bedellia	Bedellia ehikella
LPALE870-23	TLMF_Lep_34654	BOLD:ADI1416	654[0n]	Bedelliidae		Bedellia	Bedellia ehikella
LEASZ100-22	TLMF Lep 32018	BOLD:ADI1416	658[0n]	Bedelliidae		Bedellia	Bedellia ehikella
BSNTN369-23	BGE_00225_G12	BOLD:ADI1416	658[0n]	Bedelliidae		Bedellia	Bedellia ehikella
LPALE1421-23	TLMF_Lep_35205	BOLD:AAI7774	653[0n]	Bedelliidae		Bedellia	Bedellia somnulentella
LPALE1446-23	TLMF_Lep_35230	BOLD:AAI7774	653[0n]	Bedelliidae		Bedellia	Bedellia somnulentella
BSNTN353-23	BGE_00225_F08	BOLD:AAI7774	658[0n]	Bedelliidae		Bedellia	Bedellia somnulentella
BSNTN1694-24	BGE_00270_G07	BOLD:AAB1096	658[0n]	Blastobasidae	Blastobasinae	Blastobasis	Blastobasis glandulella
BSNTN1695-24	BGE_00270_G08	BOLD:AAB1096	658[0n]	Blastobasidae	Blastobasinae	Blastobasis	Blastobasis glandulella
LEASX027-21	TLMF Lep 30425	BOLD:AEI5321	658[0n]	Blastobasidae	Blastobasinae	Tecmerium	Tecmerium perplexum
LPALE1716-23	TLMF_Lep_35500	BOLD:AAE8504	654[0n]	Bucculatricidae		Bucculatrix	Bucculatrix bechsteinella
LEASZ086-22	TLMF Lep 32004	BOLD:AAE8504	658[0n]	Bucculatricidae		Bucculatrix	Bucculatrix bechsteinella
LEASZ191-22	TLMF Lep 32679	BOLD:AAE8504	658[0n]	Bucculatricidae		Bucculatrix	Bucculatrix bechsteinella
BSNTN364-23	BGE_00225_G07	BOLD:AAE8504	658[0n]	Bucculatricidae		Bucculatrix	Bucculatrix bechsteinella
LPALE1680-23	TLMF_Lep_35464	BOLD:ADS1568	653[0n]	Bucculatricidae		Bucculatrix	Bucculatrix lavaterella
LPALE1480-23	TLMF_Lep_35264	BOLD:ADS1568	654[0n]	Bucculatricidae		Bucculatrix	Bucculatrix lavaterella
LEASZ085-22	TLMF Lep 32003	BOLD:ADS1568	658[0n]	Bucculatricidae		Bucculatrix	Bucculatrix lavaterella
BSNTN1498-24	BGE_00268_G01	BOLD:ADS1568	658[0n]	Bucculatricidae		Bucculatrix	Bucculatrix lavaterella
BSNTN1499-24	BGE_00268_G02	BOLD:ADS1568	658[0n]	Bucculatricidae		Bucculatrix	Bucculatrix lavaterella
LPALE962-23	TLMF_Lep_34746	BOLD:AAU3062	653[0n]	Bucculatricidae		Bucculatrix	Bucculatrix phagnalella
LEASZ084-22	TLMF Lep 32002	BOLD:AAU3062	658[0n]	Bucculatricidae		Bucculatrix	Bucculatrix phagnalella
LPALE1178-23	TLMF_Lep_34962	BOLD:ADF3943	653[0n]	Cimeliidae		Axia	Axia nesiota
LPALE1177-23	TLMF_Lep_34961	BOLD:ADF3943	654[0n]	Cimeliidae		Axia	Axia nesiota
NLON1214-23	NHMO_Lep_2022_41	BOLD:ADF3943	658[0n]	Cimeliidae		Axia	Axia nesiota
LEASX023-21	TLMF Lep 30421	BOLD:AAJ0747	622[0n]	Coleophoridae		Coleophora	Coleophora aleramica
ELACA2120-12	MM21674	BOLD:AAJ0747	638[0n]	Coleophoridae		Coleophora	Coleophora aleramica
LEASZ106-22	TLMF Lep 32024	BOLD:AAJ0747	658[0n]	Coleophoridae		Coleophora	Coleophora aleramica
ELACA219-10	MM16514	BOLD:AAJ0747	658[0n]	Coleophoridae		Coleophora	Coleophora aleramica
BSNTN041-23	BGE_00221_D05	BOLD:AAJ0747	658[0n]	Coleophoridae		Coleophora	Coleophora aleramica
BSNTN039-23	BGE_00221_D03	BOLD:AAJ0747	658[0n]	Coleophoridae		Coleophora	Coleophora aleramica
BSNTN042-23	BGE_00221_D06	BOLD:AAJ0747	658[0n]	Coleophoridae		Coleophora	Coleophora aleramica
BSNTN040-23	BGE_00221_D04	BOLD:AAJ0747	658[0n]	Coleophoridae		Coleophora	Coleophora aleramica
LEASZ118-22	TLMF Lep 32036	BOLD:ACB0422	658[0n]	Coleophoridae		Coleophora	Coleophora berbera
LPALE941-23	TLMF_Lep_34725	BOLD:ACE0957	655[0n]	Coleophoridae		Coleophora	Coleophora calycotomella
LEASZ072-22	TLMF Lep 31990	BOLD:ACE0957	658[0n]	Coleophoridae		Coleophora	Coleophora calycotomella
LEASZ079-22	TLMF Lep 31997	BOLD:ACE0957	658[0n]	Coleophoridae		Coleophora	Coleophora calycotomella
LEASZ135-22	TLMF Lep 32053	BOLD:ACE0957	658[0n]	Coleophoridae		Coleophora	Coleophora calycotomella
LEASZ166-22	TLMF Lep 32084	BOLD:ACE0957	658[0n]	Coleophoridae		Coleophora	Coleophora calycotomella
LEASZ230-22	TLMF Lep 32718	BOLD:ACE0957	658[0n]	Coleophoridae		Coleophora	Coleophora calycotomella
ELACA2114-12	MM21668	BOLD:ACE0957	658[0n]	Coleophoridae		Coleophora	Coleophora calycotomella
PALEA251-20	TLMF Lep 28261	BOLD:ACE0957	658[0n]	Coleophoridae		Coleophora	Coleophora calycotomella
PALEA264-20	TLMF Lep 28274	BOLD:ACE0957	658[0n]	Coleophoridae		Coleophora	Coleophora calycotomella
ELACA2115-12	MM21669	BOLD:ACE0957	658[0n]	Coleophoridae		Coleophora	Coleophora calycotomella
BSNTN043-23	BGE_00221_D07	BOLD:ACE0957	658[0n]	Coleophoridae		Coleophora	Coleophora calycotomella
BSNTN044-23	BGE_00221_D08	BOLD:ACE0957	658[0n]	Coleophoridae		Coleophora	Coleophora calycotomella
BSNTN047-23	BGE_00221_D11	BOLD:AFC8910	658[0n]	Coleophoridae		Coleophora	Coleophora christenseni
BSNTN046-23	BGE_00221_D10	BOLD:AFC8910	658[0n]	Coleophoridae		Coleophora	Coleophora christenseni
NLON1225-23	NHMO_Lep_2022_52	BOLD:AFC8910	658[0n]	Coleophoridae		Coleophora	Coleophora christenseni
BSNTN1622-24	BGE_00270_A07	BOLD:AFC8910	658[0n]	Coleophoridae		Coleophora	Coleophora christenseni
BSNTN1623-24	BGE_00270_A08	BOLD:AFC8910	658[0n]	Coleophoridae		Coleophora	Coleophora christenseni
LPALE1420-23	TLMF_Lep_35204	BOLD:AAF3753	653[0n]	Coleophoridae		Coleophora	Coleophora conyzae
LPALE1422-23	TLMF_Lep_35206	BOLD:AAF3753	655[0n]	Coleophoridae		Coleophora	Coleophora conyzae
LPALE1423-23	TLMF_Lep_35207	BOLD:AAF3753	655[0n]	Coleophoridae		Coleophora	Coleophora conyzae
LEASZ109-22	TLMF Lep 32027	BOLD:AAF3753	658[0n]	Coleophoridae		Coleophora	Coleophora conyzae
ELACA2125-12	MM21679	BOLD:AAF3753	658[0n]	Coleophoridae		Coleophora	Coleophora conyzae
NLON1224-23	NHMO_Lep_2022_51	BOLD:AAF3753	658[0n]	Coleophoridae		Coleophora	Coleophora conyzae
BSNTN1616-24	BGE_00270_A01	BOLD:AAF3753	658[0n]	Coleophoridae		Coleophora	Coleophora conyzae
LEAST1788-18	TLMF Lep 25404	BOLD:AAM2030	634[0n]	Coleophoridae		Coleophora	Coleophora curictae
LEASZ107-22	TLMF Lep 32025	BOLD:AAY9557	635[0n]	Coleophoridae		Coleophora	Coleophora deauratella
BSNTN038-23	BGE_00221_D02	BOLD:AAY9557	658[0n]	Coleophoridae		Coleophora	Coleophora deauratella
ELACA2121-12	MM21675	BOLD:ACE0937	658[0n]	Coleophoridae		Coleophora	Coleophora helichrysiella
ELACA2122-12	MM21676	BOLD:ACE0937	658[0n]	Coleophoridae		Coleophora	Coleophora helichrysiella
BSNTN1617-24	BGE_00270_A02	BOLD:ACE0937	658[0n]	Coleophoridae		Coleophora	Coleophora helichrysiella
BSNTN1618-24	BGE_00270_A03	BOLD:ACE0937	658[0n]	Coleophoridae		Coleophora	Coleophora helichrysiella
LPALE858-23	TLMF_Lep_34642	BOLD:ADZ0115	653[0n]	Coleophoridae		Coleophora	Coleophora lassella
LEASZ111-22	TLMF Lep 32029	BOLD:ADZ0115	658[0n]	Coleophoridae		Coleophora	Coleophora lassella
LPALE964-23	TLMF_Lep_34748	BOLD:ACE1103	653[0n]	Coleophoridae		Coleophora	Coleophora minoica
LEASZ151-22	TLMF Lep 32069	BOLD:ACE1103	658[0n]	Coleophoridae		Coleophora	Coleophora minoica
LEASZ235-22	TLMF Lep 32723	BOLD:ACE1103	658[0n]	Coleophoridae		Coleophora	Coleophora minoica
ELACA2124-12	MM21678	BOLD:ACE1103	658[0n]	Coleophoridae		Coleophora	Coleophora minoica
ELACA2123-12	MM21677	BOLD:ACE1103	658[0n]	Coleophoridae		Coleophora	Coleophora minoica
BSNTN1624-24	BGE_00270_A09	BOLD:AFD3962	658[0n]	Coleophoridae		Coleophora	Coleophora nikiella
BSNTN1625-24	BGE_00270_A10	BOLD:AFD3962	658[0n]	Coleophoridae		Coleophora	Coleophora nikiella
LPALE940-23	TLMF_Lep_34724	BOLD:AAE1255	654[0n]	Coleophoridae		Coleophora	Coleophora nutantella
LPALE3719-23	TLMF_Lep_37503	BOLD:AAE1255	655[0n]	Coleophoridae		Coleophora	Coleophora nutantella
LEASZ211-22	TLMF Lep 32699	BOLD:AAE1255	658[0n]	Coleophoridae		Coleophora	Coleophora nutantella
LEASZ212-22	TLMF Lep 32700	BOLD:AAE1255	658[0n]	Coleophoridae		Coleophora	Coleophora nutantella
ELACA2118-12	MM21672	BOLD:AAE1255	658[0n]	Coleophoridae		Coleophora	Coleophora nutantella
COEUA124-15	MM21960	BOLD:ACT3526	658[0n]	Coleophoridae		Coleophora	Coleophora obtectella
COEUA297-15	MM21753	BOLD:ACT3530	634[0n]	Coleophoridae		Coleophora	Coleophora ononidella
COEUA291-15	MM21747	BOLD:ACT3530	636[0n]	Coleophoridae		Coleophora	Coleophora ononidella
COEUA290-15	MM21746	BOLD:ACT3530	636[0n]	Coleophoridae		Coleophora	Coleophora ononidella
BSNTN1619-24	BGE_00270_A04	BOLD:ACT3530	658[0n]	Coleophoridae		Coleophora	Coleophora ononidella
BSNTN1620-24	BGE_00270_A05	BOLD:ACT3530	658[0n]	Coleophoridae		Coleophora	Coleophora ononidella
BSNTN1621-24	BGE_00270_A06	BOLD:AAF4230	658[0n]	Coleophoridae		Coleophora	Coleophora oriolella
BSNTN1627-24	BGE_00270_A12	BOLD:AGA8422	658[0n]	Coleophoridae		Coleophora	Coleophora pulchripennella
LEASX073-21	TLMF Lep 30471	BOLD:AAZ9514	658[0n]	Coleophoridae		Coleophora	Coleophora semicinerea
ELACA2119-12	MM21673	BOLD:AAZ9514	658[0n]	Coleophoridae		Coleophora	Coleophora semicinerea
LPALE857-23	TLMF_Lep_34641	BOLD:ACB0590	653[0n]	Coleophoridae		Coleophora	Coleophora soffneriella
LEASZ110-22	TLMF Lep 32028	BOLD:ACB0590	658[0n]	Coleophoridae		Coleophora	Coleophora soffneriella
BSNTN333-23	BGE_00225_D12	BOLD:ACB0590	658[0n]	Coleophoridae		Coleophora	Coleophora soffneriella
COEUA289-15	MM21745	BOLD:AAF3766	636[0n]	Coleophoridae		Coleophora	Coleophora taygeti
LPALE1424-23	TLMF_Lep_35208	BOLD:AAB7072	652[0n]	Coleophoridae		Coleophora	Coleophora texanella
LPALE1425-23	TLMF_Lep_35209	BOLD:AAB7072	652[0n]	Coleophoridae		Coleophora	Coleophora texanella
LPALE1399-23	TLMF_Lep_35183	BOLD:AAB7072	653[0n]	Coleophoridae		Coleophora	Coleophora texanella
ELACA2076-12	MM21630	BOLD:AAB7072	658[0n]	Coleophoridae		Coleophora	Coleophora texanella
LPALE3720-23	TLMF_Lep_37504	BOLD:ABX6167	654[0n]	Coleophoridae		Coleophora	Coleophora variicornis
LPALE946-23	TLMF_Lep_34730	BOLD:ABX6167	655[0n]	Coleophoridae		Coleophora	Coleophora variicornis
LPALE947-23	TLMF_Lep_34731	BOLD:ABX6167	655[0n]	Coleophoridae		Coleophora	Coleophora variicornis
LEASZ066-22	TLMF Lep 31984	BOLD:ABX6167	658[0n]	Coleophoridae		Coleophora	Coleophora variicornis
COEUA286-15	MM21742	BOLD:ABX6167	658[0n]	Coleophoridae		Coleophora	Coleophora variicornis
BSNTN336-23	BGE_00225_E03	BOLD:AEH7249	658[0n]	Cosmopterigidae	Chrysopeleiinae	Ascalenia	Ascalenia vanella
BSNTN337-23	BGE_00225_E04	BOLD:AEH7249	658[0n]	Cosmopterigidae	Chrysopeleiinae	Ascalenia	Ascalenia vanella
BSNTN029-23	BGE_00221_C05	BOLD:AAB4947	658[0n]	Cosmopterigidae	Cosmopteriginae	Anatrachyntis	Anatrachyntis badia
BSNTN030-23	BGE_00221_C06	BOLD:AAB4947	658[0n]	Cosmopterigidae	Cosmopteriginae	Anatrachyntis	Anatrachyntis badia
LEASX096-21	TLMF Lep 30494	BOLD:AEH3889	658[0n]	Cosmopterigidae	Cosmopteriginae	Cosmopterix	Cosmopterix coryphaea
BSNTN023-23	BGE_00221_B11	BOLD:AEH3889	658[0n]	Cosmopterigidae	Cosmopteriginae	Cosmopterix	Cosmopterix coryphaea
LEASZ112-22	TLMF Lep 32030	BOLD:AAV9109	658[0n]	Cosmopterigidae	Cosmopteriginae	Cosmopterix	Cosmopterix crassicervicella
BSNTN335-23	BGE_00225_E02	BOLD:ACN5683	658[0n]	Cosmopterigidae	Cosmopteriginae	Cosmopterix	Cosmopterix pararufella
LPALE1669-23	TLMF_Lep_35453	BOLD:AAD9013	653[0n]	Cosmopterigidae	Cosmopteriginae	Cosmopterix	Cosmopterix pulchrimella
BSNTN022-23	BGE_00221_B10	BOLD:AAD9013	658[0n]	Cosmopterigidae	Cosmopteriginae	Cosmopterix	Cosmopterix pulchrimella
LPALE1408-23	TLMF_Lep_35192	BOLD:AAJ1064	652[0n]	Cosmopterigidae	Cosmopteriginae	Eteobalea	Eteobalea intermediella
LPALE1407-23	TLMF_Lep_35191	BOLD:AAJ1064	653[0n]	Cosmopterigidae	Cosmopteriginae	Eteobalea	Eteobalea intermediella
LPALE1409-23	TLMF_Lep_35193	BOLD:AAJ1064	653[0n]	Cosmopterigidae	Cosmopteriginae	Eteobalea	Eteobalea intermediella
LPALE1634-23	TLMF_Lep_35418	BOLD:AAJ1064	653[0n]	Cosmopterigidae	Cosmopteriginae	Eteobalea	Eteobalea intermediella
LPALE3120-23	TLMF_Lep_36904	BOLD:AAJ1064	653[0n]	Cosmopterigidae	Cosmopteriginae	Eteobalea	Eteobalea intermediella
LEASX086-21	TLMF Lep 30484	BOLD:AAJ1064	658[0n]	Cosmopterigidae	Cosmopteriginae	Eteobalea	Eteobalea intermediella
LEASZ073-22	TLMF Lep 31991	BOLD:AAJ1064	658[0n]	Cosmopterigidae	Cosmopteriginae	Eteobalea	Eteobalea intermediella
LPALE856-23	TLMF_Lep_34640	BOLD:AAQ0242	653[0n]	Cosmopterigidae	Cosmopteriginae	Pyroderces	Pyroderces argyrogrammos
LPALE3059-23	TLMF_Lep_36843	BOLD:AAQ0242	653[0n]	Cosmopterigidae	Cosmopteriginae	Pyroderces	Pyroderces argyrogrammos
LPALE1444-23	TLMF_Lep_35228	BOLD:AAQ0242	653[0n]	Cosmopterigidae	Cosmopteriginae	Pyroderces	Pyroderces argyrogrammos
LPALE3129-23	TLMF_Lep_36913	BOLD:AAQ0242	653[0n]	Cosmopterigidae	Cosmopteriginae	Pyroderces	Pyroderces argyrogrammos
LPALE3128-23	TLMF_Lep_36912	BOLD:AAQ0242	654[0n]	Cosmopterigidae	Cosmopteriginae	Pyroderces	Pyroderces argyrogrammos
LPALE1401-23	TLMF_Lep_35185	BOLD:AAQ0242	654[0n]	Cosmopterigidae	Cosmopteriginae	Pyroderces	Pyroderces argyrogrammos
LEASX084-21	TLMF Lep 30482	BOLD:AAQ0242	658[0n]	Cosmopterigidae	Cosmopteriginae	Pyroderces	Pyroderces argyrogrammos
LEASZ156-22	TLMF Lep 32074	BOLD:AAQ0242	658[0n]	Cosmopterigidae	Cosmopteriginae	Pyroderces	Pyroderces argyrogrammos
BSNTN021-23	BGE_00221_B09	BOLD:AAQ0242	658[0n]	Cosmopterigidae	Cosmopteriginae	Pyroderces	Pyroderces argyrogrammos
BSNTN019-23	BGE_00221_B07	BOLD:AAQ0242	658[0n]	Cosmopterigidae	Cosmopteriginae	Pyroderces	Pyroderces argyrogrammos
BSNTN020-23	BGE_00221_B08	BOLD:AAQ0242	658[0n]	Cosmopterigidae	Cosmopteriginae	Pyroderces	Pyroderces argyrogrammos
LPALE1731-23	TLMF_Lep_35515	BOLD:AFE0962	651[0n]	Cosmopterigidae	Cosmopteriginae	Pyroderces	Pyroderces argyrogrammos
LPALE841-23	TLMF_Lep_34625	BOLD:AEI2493	653[0n]	Cosmopterigidae	Cosmopteriginae	Ramphis	Ramphis libanoticus
LPALE925-23	TLMF_Lep_34709	BOLD:AEI2493	653[0n]	Cosmopterigidae	Cosmopteriginae	Ramphis	Ramphis libanoticus
LPALE3726-23	TLMF_Lep_37510	BOLD:AEI2493	653[0n]	Cosmopterigidae	Cosmopteriginae	Ramphis	Ramphis libanoticus
LPALE924-23	TLMF_Lep_34708	BOLD:AEI2493	653[0n]	Cosmopterigidae	Cosmopteriginae	Ramphis	Ramphis libanoticus
LPALE3725-23	TLMF_Lep_37509	BOLD:AEI2493	654[0n]	Cosmopterigidae	Cosmopteriginae	Ramphis	Ramphis libanoticus
LPALE840-23	TLMF_Lep_34624	BOLD:AEI2493	655[0n]	Cosmopterigidae	Cosmopteriginae	Ramphis	Ramphis libanoticus
LEASX097-21	TLMF Lep 30495	BOLD:AEI2493	658[0n]	Cosmopterigidae	Cosmopteriginae	Ramphis	Ramphis libanoticus
LEASZ083-22	TLMF Lep 32001	BOLD:AEI2493	658[0n]	Cosmopterigidae	Cosmopteriginae	Ramphis	Ramphis libanoticus
LEASX092-21	TLMF Lep 30490	BOLD:AEI2493	658[0n]	Cosmopterigidae	Cosmopteriginae	Ramphis	Ramphis libanoticus
LEASZ161-22	TLMF Lep 32079	BOLD:AEI2493	658[0n]	Cosmopterigidae	Cosmopteriginae	Ramphis	Ramphis libanoticus
BSNTN033-23	BGE_00221_C09	BOLD:AEI2493	658[0n]	Cosmopterigidae	Cosmopteriginae	Ramphis	Ramphis libanoticus
BSNTN034-23	BGE_00221_C10	BOLD:AEI2493	658[0n]	Cosmopterigidae	Cosmopteriginae	Ramphis	Ramphis libanoticus
LPALE1010-23	TLMF_Lep_34794	BOLD:AFE7618	653[0n]	Cossidae	Cossinae	Dyspessa	Dyspessa ulula
LPALE1034-23	TLMF_Lep_34818	BOLD:AFE7618	655[0n]	Cossidae	Cossinae	Dyspessa	Dyspessa ulula
BSNTN232-23	BGE_00224_D06	BOLD:AFE7618	658[0n]	Cossidae	Cossinae	Dyspessa	Dyspessa ulula
BSNTN233-23	BGE_00224_D07	BOLD:AAM1002	658[0n]	Cossidae	Hypoptinae	Parahypopta	Parahypopta caestrum
LPALE1363-23	TLMF_Lep_35147	BOLD:AFE4454	653[0n]	Cossidae	Zeuzerinae	Zeuzera	Zeuzera pyrina
BSNTN141-23	BGE_00223_D10	BOLD:AAC2080	658[0n]	Crambidae	Acentropinae	Cataclysta	Cataclysta lemnata
PYRCR228-12	BC ZSM Lep 61649		638[0n]	Crambidae	Crambinae	Agriphila	Agriphila beieri
LPALE3009-23	TLMF_Lep_36793	BOLD:ACA9345	651[0n]	Crambidae	Crambinae	Agriphila	Agriphila brioniellus
LPALE2992-23	TLMF_Lep_36776	BOLD:ACA9345	653[0n]	Crambidae	Crambinae	Agriphila	Agriphila brioniellus
LPALE3007-23	TLMF_Lep_36791	BOLD:ACA9345	653[0n]	Crambidae	Crambinae	Agriphila	Agriphila brioniellus
LPALE3008-23	TLMF_Lep_36792	BOLD:ACA9345	653[0n]	Crambidae	Crambinae	Agriphila	Agriphila brioniellus
LPALE1484-23	TLMF_Lep_35268	BOLD:ACA9345	653[0n]	Crambidae	Crambinae	Agriphila	Agriphila brioniellus
LPALE1483-23	TLMF_Lep_35267	BOLD:ACA9345	654[0n]	Crambidae	Crambinae	Agriphila	Agriphila brioniellus
LPALE1487-23	TLMF_Lep_35271	BOLD:ACA9345	655[0n]	Crambidae	Crambinae	Agriphila	Agriphila brioniellus
LPALE2995-23	TLMF_Lep_36779	BOLD:ACA9345	656[0n]	Crambidae	Crambinae	Agriphila	Agriphila brioniellus
LPALE1482-23	TLMF_Lep_35266	BOLD:ACA9345	656[0n]	Crambidae	Crambinae	Agriphila	Agriphila brioniellus
BSNTN400-23	BGE_00226_B08	BOLD:ACA9345	658[0n]	Crambidae	Crambinae	Agriphila	Agriphila brioniellus
PYRCR216-12	BC ZSM Lep 61637	BOLD:ACA9345	658[0n]	Crambidae	Crambinae	Agriphila	Agriphila brioniellus
PYRCR261-12	BC ZSM Lep 61682	BOLD:ACA9345	658[0n]	Crambidae	Crambinae	Agriphila	Agriphila brioniellus
PYRCR213-12	BC ZSM Lep 61634	BOLD:ACA9345	658[0n]	Crambidae	Crambinae	Agriphila	Agriphila brioniellus
LPALE2993-23	TLMF_Lep_36777	BOLD:AFE1594	652[0n]	Crambidae	Crambinae	Agriphila	Agriphila indivisellus
BSNTN403-23	BGE_00226_B11	BOLD:AFE1594	658[0n]	Crambidae	Crambinae	Agriphila	Agriphila indivisellus
BSNTN404-23	BGE_00226_B12	BOLD:AFE1594	658[0n]	Crambidae	Crambinae	Agriphila	Agriphila indivisellus
PYRCR217-12	BC ZSM Lep 61638	BOLD:AEH3420	658[0n]	Crambidae	Crambinae	Agriphila	Agriphila latistria
LPALE1527-23	TLMF_Lep_35311	BOLD:AEH6004	653[0n]	Crambidae	Crambinae	Agriphila	Agriphila latistria
LPALE1529-23	TLMF_Lep_35313	BOLD:AEH6004	653[0n]	Crambidae	Crambinae	Agriphila	Agriphila latistria
LPALE1528-23	TLMF_Lep_35312	BOLD:AEH6004	654[0n]	Crambidae	Crambinae	Agriphila	Agriphila latistria
PYRCR218-12	BC ZSM Lep 61639	BOLD:AEH6004	658[0n]	Crambidae	Crambinae	Agriphila	Agriphila latistria
PYRCR227-12	BC ZSM Lep 61648	BOLD:AAB9062	658[0n]	Crambidae	Crambinae	Agriphila	Agriphila tolli
LPALE2996-23	TLMF_Lep_36780	BOLD:AAE6869	651[1n]	Crambidae	Crambinae	Agriphila	Agriphila tolli
LPALE1532-23	TLMF_Lep_35316	BOLD:AAE6869	652[0n]	Crambidae	Crambinae	Agriphila	Agriphila tolli
LPALE3010-23	TLMF_Lep_36794	BOLD:AAE6869	653[0n]	Crambidae	Crambinae	Agriphila	Agriphila tolli
LPALE1485-23	TLMF_Lep_35269	BOLD:AAE6869	653[0n]	Crambidae	Crambinae	Agriphila	Agriphila tolli
LPALE1530-23	TLMF_Lep_35314	BOLD:AAE6869	653[0n]	Crambidae	Crambinae	Agriphila	Agriphila tolli
LPALE1536-23	TLMF_Lep_35320	BOLD:AAE6869	653[0n]	Crambidae	Crambinae	Agriphila	Agriphila tolli
LPALE1564-23	TLMF_Lep_35348	BOLD:AAE6869	653[0n]	Crambidae	Crambinae	Agriphila	Agriphila tolli
LPALE2994-23	TLMF_Lep_36778	BOLD:AAE6869	654[0n]	Crambidae	Crambinae	Agriphila	Agriphila tolli
LPALE1486-23	TLMF_Lep_35270	BOLD:AAE6869	654[0n]	Crambidae	Crambinae	Agriphila	Agriphila tolli
LPALE1531-23	TLMF_Lep_35315	BOLD:AAE6869	655[0n]	Crambidae	Crambinae	Agriphila	Agriphila tolli
PYRCR231-12	BC ZSM Lep 61652	BOLD:AAE6869	658[0n]	Crambidae	Crambinae	Agriphila	Agriphila tolli
PYRCR219-12	BC ZSM Lep 61640	BOLD:AAE6869	658[0n]	Crambidae	Crambinae	Agriphila	Agriphila tolli
PYRCR072-11	BC ZSM Lep 46578	BOLD:AAE6869	658[0n]	Crambidae	Crambinae	Agriphila	Agriphila tolli
PYRCR224-12	BC ZSM Lep 61645	BOLD:AAE6869	658[0n]	Crambidae	Crambinae	Agriphila	Agriphila tolli
PYRCR223-12	BC ZSM Lep 61644	BOLD:AAE6869	658[0n]	Crambidae	Crambinae	Agriphila	Agriphila tolli
PYRCR214-12	BC ZSM Lep 61635	BOLD:AAE6869	658[0n]	Crambidae	Crambinae	Agriphila	Agriphila tolli
PYRCR074-11	BC ZSM Lep 46580	BOLD:AAE6869	658[0n]	Crambidae	Crambinae	Agriphila	Agriphila tolli
PYRCR225-12	BC ZSM Lep 61646	BOLD:AAE6869	658[0n]	Crambidae	Crambinae	Agriphila	Agriphila tolli
PYRCR226-12	BC ZSM Lep 61647	BOLD:AAE6869	658[0n]	Crambidae	Crambinae	Agriphila	Agriphila tolli
PYRCR222-12	BC ZSM Lep 61643		621[0n]	Crambidae	Crambinae	Agriphila	Agriphila tolli
PYRCR221-12	BC ZSM Lep 61642	BOLD:ACA9410	658[0n]	Crambidae	Crambinae	Agriphila	Agriphila trabeatellus
PYRCR220-12	BC ZSM Lep 61641	BOLD:ACA9410	658[0n]	Crambidae	Crambinae	Agriphila	Agriphila trabeatellus
PYRCR292-12	BC ZSM Lep 61713	BOLD:ACA9410	658[0n]	Crambidae	Crambinae	Agriphila	Agriphila trabeatellus
LPALE1638-23	TLMF_Lep_35422	BOLD:ACA9335	652[0n]	Crambidae	Crambinae	Ancylolomia	Ancylolomia pectinatellus
LPALE3141-23	TLMF_Lep_36925	BOLD:ACA9335	653[0n]	Crambidae	Crambinae	Ancylolomia	Ancylolomia pectinatellus
LPALE1377-23	TLMF_Lep_35161	BOLD:ACA9335	653[0n]	Crambidae	Crambinae	Ancylolomia	Ancylolomia pectinatellus
LPALE1637-23	TLMF_Lep_35421	BOLD:ACA9335	653[0n]	Crambidae	Crambinae	Ancylolomia	Ancylolomia pectinatellus
LPALE2990-23	TLMF_Lep_36774	BOLD:ACA9335	654[0n]	Crambidae	Crambinae	Ancylolomia	Ancylolomia pectinatellus
LPALE1685-23	TLMF_Lep_35469	BOLD:ACA9335	654[0n]	Crambidae	Crambinae	Ancylolomia	Ancylolomia pectinatellus
LPALE1378-23	TLMF_Lep_35162	BOLD:ACA9335	655[0n]	Crambidae	Crambinae	Ancylolomia	Ancylolomia pectinatellus
LPALE1686-23	TLMF_Lep_35470	BOLD:ACA9335	655[0n]	Crambidae	Crambinae	Ancylolomia	Ancylolomia pectinatellus
BSNTN401-23	BGE_00226_B09	BOLD:ACA9335	658[0n]	Crambidae	Crambinae	Ancylolomia	Ancylolomia pectinatellus
BSNTN402-23	BGE_00226_B10	BOLD:ACA9335	658[0n]	Crambidae	Crambinae	Ancylolomia	Ancylolomia pectinatellus
PYRCR209-12	BC ZSM Lep 61630	BOLD:ACA9335	658[0n]	Crambidae	Crambinae	Ancylolomia	Ancylolomia pectinatellus
LPALE3140-23	TLMF_Lep_36924			Crambidae	Crambinae	Ancylolomia	Ancylolomia pectinatellus
LPALE1635-23	TLMF_Lep_35419	BOLD:AFJ6821	651[3n]	Crambidae	Crambinae	Ancylolomia	Ancylolomia tentaculella
LPALE3005-23	TLMF_Lep_36789	BOLD:AFJ6821	652[0n]	Crambidae	Crambinae	Ancylolomia	Ancylolomia tentaculella
LPALE2989-23	TLMF_Lep_36773	BOLD:AFJ6821	653[0n]	Crambidae	Crambinae	Ancylolomia	Ancylolomia tentaculella
LPALE2991-23	TLMF_Lep_36775	BOLD:AFJ6821	653[0n]	Crambidae	Crambinae	Ancylolomia	Ancylolomia tentaculella
LPALE3003-23	TLMF_Lep_36787	BOLD:AFJ6821	653[0n]	Crambidae	Crambinae	Ancylolomia	Ancylolomia tentaculella
LPALE3004-23	TLMF_Lep_36788	BOLD:AFJ6821	653[0n]	Crambidae	Crambinae	Ancylolomia	Ancylolomia tentaculella
LPALE3006-23	TLMF_Lep_36790	BOLD:AFJ6821	653[0n]	Crambidae	Crambinae	Ancylolomia	Ancylolomia tentaculella
LPALE1636-23	TLMF_Lep_35420	BOLD:AFJ6821	653[0n]	Crambidae	Crambinae	Ancylolomia	Ancylolomia tentaculella
LPALE1589-23	TLMF_Lep_35373	BOLD:AFJ6821	657[0n]	Crambidae	Crambinae	Ancylolomia	Ancylolomia tentaculella
LPALE3142-23	TLMF_Lep_36926			Crambidae	Crambinae	Ancylolomia	Ancylolomia tentaculella
LPALE2998-23	TLMF_Lep_36782	BOLD:AAV9127	653[0n]	Crambidae	Crambinae	Angustalius	Angustalius malacellus
PYRCR229-12	BC ZSM Lep 61650	BOLD:AAV9127	658[0n]	Crambidae	Crambinae	Angustalius	Angustalius malacellus
PYRCR230-12	BC ZSM Lep 61651		658[0n]	Crambidae	Crambinae	Angustalius	Angustalius malacellus
LPALE1493-23	TLMF_Lep_35277	BOLD:AAF2101	653[0n]	Crambidae	Crambinae	Catoptria	Catoptria dimorphellus
LPALE2999-23	TLMF_Lep_36783	BOLD:AAF2101	654[0n]	Crambidae	Crambinae	Catoptria	Catoptria dimorphellus
LPALE1494-23	TLMF_Lep_35278	BOLD:AAF2101	654[0n]	Crambidae	Crambinae	Catoptria	Catoptria dimorphellus
PYRCR211-12	BC ZSM Lep 61632	BOLD:AAF2101	658[0n]	Crambidae	Crambinae	Catoptria	Catoptria dimorphellus
PYRCR212-12	BC ZSM Lep 61633	BOLD:AAF2101	658[0n]	Crambidae	Crambinae	Catoptria	Catoptria dimorphellus
LPALE884-23	TLMF_Lep_34668	BOLD:AAV7264	653[0n]	Crambidae	Crambinae	Chilo	Chilo luteellus
LPALE885-23	TLMF_Lep_34669	BOLD:AAV7264	653[0n]	Crambidae	Crambinae	Chilo	Chilo luteellus
LEASZ130-22	TLMF Lep 32048	BOLD:AAV7264	658[0n]	Crambidae	Crambinae	Chilo	Chilo luteellus
PYRCR210-12	BC ZSM Lep 61631	BOLD:ACA9404	619[0n]	Crambidae	Crambinae	Chrysocrambus	Chrysocrambus linetella
LEASZ179-22	TLMF Lep 32097	BOLD:ACS2897	658[0n]	Crambidae	Crambinae	Euchromius	Euchromius bella
LPALE1655-23	TLMF_Lep_35439	BOLD:ABY3890	654[0n]	Crambidae	Crambinae	Euchromius	Euchromius cambridgei
BSNTN408-23	BGE_00226_C04	BOLD:ABY3890	658[0n]	Crambidae	Crambinae	Euchromius	Euchromius cambridgei
BSNTN409-23	BGE_00226_C05	BOLD:ABY3890	658[0n]	Crambidae	Crambinae	Euchromius	Euchromius cambridgei
BSNTN142-23	BGE_00223_D11	BOLD:AAA5671	658[0n]	Crambidae	Crambinae	Euchromius	Euchromius ocellea
PYRCR232-12	BC ZSM Lep 61653	BOLD:AAA5671	658[0n]	Crambidae	Crambinae	Euchromius	Euchromius ocellea
PYRCR071-11	BC ZSM Lep 46577	BOLD:AAA5671	658[0n]	Crambidae	Crambinae	Euchromius	Euchromius ocellea
PYRCR076-11	BC ZSM Lep 46582	BOLD:AAX8047	658[0n]	Crambidae	Crambinae	Euchromius	Euchromius ramburiellus
PYRCR077-11	BC ZSM Lep 46583	BOLD:AAX8047	658[0n]	Crambidae	Crambinae	Euchromius	Euchromius ramburiellus
BSNTN146-23	BGE_00223_E03	BOLD:AAY9281	658[0n]	Crambidae	Crambinae	Euchromius	Euchromius rayatella
BSNTN147-23	BGE_00223_E04	BOLD:AAY9281	658[0n]	Crambidae	Crambinae	Euchromius	Euchromius rayatella
PYRCR239-12	BC ZSM Lep 61660	BOLD:AAY9281	658[0n]	Crambidae	Crambinae	Euchromius	Euchromius rayatella
LPALE3076-23	TLMF_Lep_36860	BOLD:AAY9281	653[0n]	Crambidae	Crambinae	Euchromius	Euchromius rayatellus
LPALE1609-23	TLMF_Lep_35393	BOLD:AAY9281	653[0n]	Crambidae	Crambinae	Euchromius	Euchromius rayatellus
LPALE1610-23	TLMF_Lep_35394	BOLD:AAY9281	653[0n]	Crambidae	Crambinae	Euchromius	Euchromius rayatellus
LPALE1608-23	TLMF_Lep_35392	BOLD:AAY9281	653[0n]	Crambidae	Crambinae	Euchromius	Euchromius rayatellus
BSNTN406-23	BGE_00226_C02	BOLD:AAY9281	658[0n]	Crambidae	Crambinae	Euchromius	Euchromius rayatellus
PYRCR081-11	BC ZSM Lep 46587	BOLD:AAY9281	658[0n]	Crambidae	Crambinae	Euchromius	Euchromius rayatellus
PYRCR075-11	BC ZSM Lep 46581	BOLD:AAY9281	658[0n]	Crambidae	Crambinae	Euchromius	Euchromius rayatellus
PYRCR073-11	BC ZSM Lep 46579	BOLD:AAY9281	658[0n]	Crambidae	Crambinae	Euchromius	Euchromius rayatellus
PYRCR236-12	BC ZSM Lep 61657	BOLD:AAX8047	488[2n]	Crambidae	Crambinae	Euchromius	Euchromius superbellus
PYRCR235-12	BC ZSM Lep 61656	BOLD:AAY9281	658[0n]	Crambidae	Crambinae	Euchromius	Euchromius superbellus
PYRCR079-11	BC ZSM Lep 46585	BOLD:AAY9383	579[0n]	Crambidae	Crambinae	Euchromius	Euchromius superbellus
LEASZ172-22	TLMF Lep 32090	BOLD:AAY9383	637[1n]	Crambidae	Crambinae	Euchromius	Euchromius superbellus
LPALE813-23	TLMF_Lep_34597	BOLD:AAY9383	653[0n]	Crambidae	Crambinae	Euchromius	Euchromius superbellus
LPALE814-23	TLMF_Lep_34598	BOLD:AAY9383	654[0n]	Crambidae	Crambinae	Euchromius	Euchromius superbellus
BSNTN405-23	BGE_00226_C01	BOLD:AAY9383	658[0n]	Crambidae	Crambinae	Euchromius	Euchromius superbellus
LPALE1641-23	TLMF_Lep_35425	BOLD:AAY9384	653[0n]	Crambidae	Crambinae	Euchromius	Euchromius vinculellus
LPALE1690-23	TLMF_Lep_35474	BOLD:AAY9384	654[0n]	Crambidae	Crambinae	Euchromius	Euchromius vinculellus
BSNTN407-23	BGE_00226_C03	BOLD:AAY9384	658[0n]	Crambidae	Crambinae	Euchromius	Euchromius vinculellus
PYRCR078-11	BC ZSM Lep 46584	BOLD:AAY9384	658[0n]	Crambidae	Crambinae	Euchromius	Euchromius vinculellus
PYRCR240-12	BC ZSM Lep 61661	BOLD:ACA9432	625[0n]	Crambidae	Crambinae	Glaucocharis	Glaucocharis euchromiella
LPALE1379-23	TLMF_Lep_35163	BOLD:AFE1441	653[0n]	Crambidae	Crambinae	Mesocrambus	Mesocrambus candiellus
LPALE1380-23	TLMF_Lep_35164	BOLD:AFE1441	653[0n]	Crambidae	Crambinae	Mesocrambus	Mesocrambus candiellus
NLON1216-23	NHMO_Lep_2022_43	BOLD:AFE1441	658[0n]	Crambidae	Crambinae	Mesocrambus	Mesocrambus candiellus
BSNTN414-23	BGE_00226_C10	BOLD:AFE1441	658[0n]	Crambidae	Crambinae	Mesocrambus	Mesocrambus candiellus
BSNTN415-23	BGE_00226_C11	BOLD:AFE1441	658[0n]	Crambidae	Crambinae	Mesocrambus	Mesocrambus candiellus
LPALE882-23	TLMF_Lep_34666	BOLD:AFE1442	653[0n]	Crambidae	Crambinae	Mesocrambus	Mesocrambus candiellus
LPALE1585-23	TLMF_Lep_35369	BOLD:AFE1442	653[0n]	Crambidae	Crambinae	Mesocrambus	Mesocrambus candiellus
LPALE883-23	TLMF_Lep_34667	BOLD:AFE1442	654[0n]	Crambidae	Crambinae	Mesocrambus	Mesocrambus candiellus
LEASZ129-22	TLMF Lep 32047	BOLD:AFE1442	658[0n]	Crambidae	Crambinae	Mesocrambus	Mesocrambus candiellus
LPALE1560-23	TLMF_Lep_35344	BOLD:AAD4493	653[0n]	Crambidae	Crambinae	Pediasia	Pediasia contaminella
LPALE1561-23	TLMF_Lep_35345	BOLD:AAD4493	653[0n]	Crambidae	Crambinae	Pediasia	Pediasia contaminella
LPALE1562-23	TLMF_Lep_35346	BOLD:AAD4493	653[0n]	Crambidae	Crambinae	Pediasia	Pediasia contaminella
LPALE1563-23	TLMF_Lep_35347	BOLD:AAD4493	653[0n]	Crambidae	Crambinae	Pediasia	Pediasia contaminella
PYRCR246-12	BC ZSM Lep 61667	BOLD:ACA9339	658[0n]	Crambidae	Crambinae	Pediasia	Pediasia pseudopersella
LPALE907-23	TLMF_Lep_34691	BOLD:ACA9453	653[0n]	Crambidae	Cybalomiinae	Hyperlais	Hyperlais argillacealis
LPALE911-23	TLMF_Lep_34695	BOLD:ACA9453	653[0n]	Crambidae	Cybalomiinae	Hyperlais	Hyperlais argillacealis
LPALE1566-23	TLMF_Lep_35350	BOLD:ACA9453	653[0n]	Crambidae	Cybalomiinae	Hyperlais	Hyperlais argillacealis
LPALE1567-23	TLMF_Lep_35351	BOLD:ACA9453	654[0n]	Crambidae	Cybalomiinae	Hyperlais	Hyperlais argillacealis
NLON1212-23	NHMO_Lep_2022_39	BOLD:ACA9453	658[0n]	Crambidae	Cybalomiinae	Hyperlais	Hyperlais argillacealis
BSNTN216-23	BGE_00224_C02	BOLD:ACA9453	658[0n]	Crambidae	Cybalomiinae	Hyperlais	Hyperlais argillacealis
BSNTN424-23	BGE_00226_D08	BOLD:ACA9453	658[0n]	Crambidae	Cybalomiinae	Hyperlais	Hyperlais argillacealis
PYRCR208-12	BC ZSM Lep 61629	BOLD:ACA9453	658[0n]	Crambidae	Cybalomiinae	Hyperlais	Hyperlais argillacealis
LPALE1568-23	TLMF_Lep_35352	BOLD:ACA9453	667[0n]	Crambidae	Cybalomiinae	Hyperlais	Hyperlais argillacealis
PYRCR195-12	BC ZSM Lep 61616	BOLD:ABV2050	658[0n]	Crambidae	Glaphyriinae	Cornifrons	Cornifrons ulceratalis
PYRCR196-12	BC ZSM Lep 61617	BOLD:ABV2050	658[1n]	Crambidae	Glaphyriinae	Cornifrons	Cornifrons ulceratalis
PYRCR198-12	BC ZSM Lep 61619	BOLD:AAI5533	658[0n]	Crambidae	Glaphyriinae	Evergestis	Evergestis caesialis
PYRCR200-12	BC ZSM Lep 61621	BOLD:ACA9436	658[0n]	Crambidae	Glaphyriinae	Evergestis	Evergestis isatidalis
PYRCR199-12	BC ZSM Lep 61620	BOLD:ACA9436	658[0n]	Crambidae	Glaphyriinae	Evergestis	Evergestis isatidalis
LPALE2966-23	TLMF_Lep_36750	BOLD:ACX8202	653[0n]	Crambidae	Glaphyriinae	Evergestis	Evergestis serratalis
LPALE2968-23	TLMF_Lep_36752	BOLD:ACX8202	653[0n]	Crambidae	Glaphyriinae	Evergestis	Evergestis serratalis
LPALE2967-23	TLMF_Lep_36751	BOLD:ACX8202	654[0n]	Crambidae	Glaphyriinae	Evergestis	Evergestis serratalis
LPALE1571-23	TLMF_Lep_35355	BOLD:AAC8519	655[0n]	Crambidae	Glaphyriinae	Hellula	Hellula undalis
BSNTN220-23	BGE_00224_C06	BOLD:AAC8519	658[0n]	Crambidae	Glaphyriinae	Hellula	Hellula undalis
PYRCR192-12	BC ZSM Lep 61613	BOLD:AAC8519	658[0n]	Crambidae	Glaphyriinae	Hellula	Hellula undalis
PYRCR069-11	BC ZSM Lep 46575		307[0n]	Crambidae	Glaphyriinae	Hellula	Hellula undalis
PYRCR205-12	BC ZSM Lep 61626	BOLD:AAN7323	658[0n]	Crambidae	Odontiinae	Aporodes	Aporodes floralis
PYRCR089-11	BC ZSM Lep 46595	BOLD:AAN7323	658[0n]	Crambidae	Odontiinae	Aporodes	Aporodes floralis
PYRCR207-12	BC ZSM Lep 61628	BOLD:AAN7323	658[0n]	Crambidae	Odontiinae	Aporodes	Aporodes floralis
PYRCR042-11	BC ZSM Lep 46548	BOLD:AAE7870	609[0n]	Crambidae	Odontiinae	Cynaeda	Cynaeda dentalis
LPALE2969-23	TLMF_Lep_36753	BOLD:AAE7870	653[0n]	Crambidae	Odontiinae	Cynaeda	Cynaeda dentalis
LPALE1390-23	TLMF_Lep_35174	BOLD:AAE7870	653[0n]	Crambidae	Odontiinae	Cynaeda	Cynaeda dentalis
PYRCR044-11	BC ZSM Lep 46550	BOLD:AAE7870	658[0n]	Crambidae	Odontiinae	Cynaeda	Cynaeda dentalis
PYRCR203-12	BC ZSM Lep 61624	BOLD:ACA9376	658[0n]	Crambidae	Odontiinae	Cynaeda	Cynaeda gigantea
PYRCR202-12	BC ZSM Lep 61623	BOLD:AFE7867	658[0n]	Crambidae	Odontiinae	Epascestria	Epascestria pustulalis
PYRCR201-12	BC ZSM Lep 61622	BOLD:AAQ3579	658[0n]	Crambidae	Odontiinae	Ephelis	Ephelis cruentalis
BSNTN412-23	BGE_00226_C08	BOLD:AFN7193	658[0n]	Crambidae	Odontiinae	Phlyctaenomorpha	Phlyctaenomorpha sinuosalis
BSNTN413-23	BGE_00226_C09	BOLD:AFN7193	658[0n]	Crambidae	Odontiinae	Phlyctaenomorpha	Phlyctaenomorpha sinuosalis
PYRCR373-12	BC ZSM Lep 61794	BOLD:AAE2250	306[0n]	Crambidae	Pyraustinae	Achyra	Achyra nudalis
PYRCR374-12	BC ZSM Lep 61795	BOLD:AAE2250	628[0n]	Crambidae	Pyraustinae	Achyra	Achyra nudalis
LPALE2981-23	TLMF_Lep_36765	BOLD:AAE2250	653[0n]	Crambidae	Pyraustinae	Achyra	Achyra nudalis
LPALE2982-23	TLMF_Lep_36766	BOLD:AAE2250	653[0n]	Crambidae	Pyraustinae	Achyra	Achyra nudalis
BSNTN398-23	BGE_00226_B06	BOLD:AAE2250	658[0n]	Crambidae	Pyraustinae	Achyra	Achyra nudalis
LEASZ114-22	TLMF Lep 32032	BOLD:AAD7537	658[0n]	Crambidae	Pyraustinae	Anania	Anania testacealis
LEASZ115-22	TLMF Lep 32033	BOLD:AAD7537	658[0n]	Crambidae	Pyraustinae	Anania	Anania testacealis
PYRCR094-11	BC ZSM Lep 46600	BOLD:AAD7537	658[0n]	Crambidae	Pyraustinae	Anania	Anania testacealis
PYRCR359-12	BC ZSM Lep 61780	BOLD:AAD7537	658[0n]	Crambidae	Pyraustinae	Anania	Anania testacealis
BSNTN163-23	BGE_00223_F08	BOLD:AAF3935	658[0n]	Crambidae	Pyraustinae	Anania	Anania verbascalis
BSNTN164-23	BGE_00223_F09	BOLD:AAF3935	658[0n]	Crambidae	Pyraustinae	Anania	Anania verbascalis
LPALE2972-23	TLMF_Lep_36756	BOLD:AAB4167	653[0n]	Crambidae	Pyraustinae	Loxostege	Loxostege sticticalis
LPALE1587-23	TLMF_Lep_35371	BOLD:AAB4167	653[0n]	Crambidae	Pyraustinae	Loxostege	Loxostege sticticalis
LPALE1586-23	TLMF_Lep_35370	BOLD:AAB4167	654[0n]	Crambidae	Pyraustinae	Loxostege	Loxostege sticticalis
LPALE2964-23	TLMF_Lep_36748	BOLD:AEJ8875	665[0n]	Crambidae	Pyraustinae	Ostrinia	Ostrinia nubilalis
PYRCR358-12	BC ZSM Lep 61779		658[0n]	Crambidae	Pyraustinae	Ostrinia	Ostrinia nubilalis
LPALE2965-23	TLMF_Lep_36749	BOLD:AAK4971	653[0n]	Crambidae	Pyraustinae	Paracorsia	Paracorsia repandalis
BSNTN158-23	BGE_00223_F03	BOLD:AAK4971	658[0n]	Crambidae	Pyraustinae	Paracorsia	Paracorsia repandalis
BSNTN159-23	BGE_00223_F04	BOLD:AAK4971	658[0n]	Crambidae	Pyraustinae	Paracorsia	Paracorsia repandalis
PYRCR377-12	BC ZSM Lep 61798	BOLD:AAK4971	658[0n]	Crambidae	Pyraustinae	Paracorsia	Paracorsia repandalis
PYRCR379-12	BC ZSM Lep 61800	BOLD:AAK4971	658[0n]	Crambidae	Pyraustinae	Paracorsia	Paracorsia repandalis
PYRCR367-12	BC ZSM Lep 61788	BOLD:AAB6530	658[0n]	Crambidae	Pyraustinae	Pyrausta	Pyrausta aurata
PYRCR366-12	BC ZSM Lep 61787	BOLD:AAB6530	658[0n]	Crambidae	Pyraustinae	Pyrausta	Pyrausta aurata
LPALE2988-23	TLMF_Lep_36772	BOLD:AAB6530	674[0n]	Crambidae	Pyraustinae	Pyrausta	Pyrausta aurata
PYRCR088-11	BC ZSM Lep 46594		307[0n]	Crambidae	Pyraustinae	Pyrausta	Pyrausta aurata
LPALE1556-23	TLMF_Lep_35340	BOLD:AAB9618	653[0n]	Crambidae	Pyraustinae	Pyrausta	Pyrausta despicata
PYRCR371-12	BC ZSM Lep 61792	BOLD:AAB9618	658[0n]	Crambidae	Pyraustinae	Pyrausta	Pyrausta despicata
PYRCR204-12	BC ZSM Lep 61625	BOLD:AAB9618	658[0n]	Crambidae	Pyraustinae	Pyrausta	Pyrausta despicata
PYRCR206-12	BC ZSM Lep 61627	BOLD:AAB9618	658[0n]	Crambidae	Pyraustinae	Pyrausta	Pyrausta despicata
PYRCR372-12	BC ZSM Lep 61793	BOLD:AAB9618	658[0n]	Crambidae	Pyraustinae	Pyrausta	Pyrausta despicata
PYRCR085-11	BC ZSM Lep 46591		307[0n]	Crambidae	Pyraustinae	Pyrausta	Pyrausta despicata
LPALE1544-23	TLMF_Lep_35328		645[0n]	Crambidae	Pyraustinae	Pyrausta	Pyrausta despicata
NLON1220-23	NHMO_Lep_2022_47	BOLD:AFH0684	658[0n]	Crambidae	Pyraustinae	Pyrausta	Pyrausta pauperalis
LPALE2985-23	TLMF_Lep_36769	BOLD:AAI0560	652[0n]	Crambidae	Pyraustinae	Pyrausta	Pyrausta sanguinalis
LPALE2986-23	TLMF_Lep_36770	BOLD:AAI0560	652[0n]	Crambidae	Pyraustinae	Pyrausta	Pyrausta sanguinalis
LPALE2987-23	TLMF_Lep_36771	BOLD:AAI0560	653[0n]	Crambidae	Pyraustinae	Pyrausta	Pyrausta sanguinalis
BSNTN166-23	BGE_00223_F11	BOLD:AAI0560	658[0n]	Crambidae	Pyraustinae	Pyrausta	Pyrausta sanguinalis
PYRCR363-12	BC ZSM Lep 61784	BOLD:AAI0560	658[0n]	Crambidae	Pyraustinae	Pyrausta	Pyrausta sanguinalis
PYRCR365-12	BC ZSM Lep 61786	BOLD:AAI0560	658[0n]	Crambidae	Pyraustinae	Pyrausta	Pyrausta sanguinalis
PYRCR364-12	BC ZSM Lep 61785	BOLD:AAI0560	658[0n]	Crambidae	Pyraustinae	Pyrausta	Pyrausta sanguinalis
LPALE781-23	TLMF_Lep_34565	BOLD:AAI0559	653[0n]	Crambidae	Pyraustinae	Pyrausta	Pyrausta virginalis
LPALE782-23	TLMF_Lep_34566	BOLD:AAI0559	653[0n]	Crambidae	Pyraustinae	Pyrausta	Pyrausta virginalis
LEASZ001-22	TLMF Lep 31919	BOLD:AAI0559	658[0n]	Crambidae	Pyraustinae	Pyrausta	Pyrausta virginalis
BSNTN167-23	BGE_00223_F12	BOLD:AAI0559	658[0n]	Crambidae	Pyraustinae	Pyrausta	Pyrausta virginalis
BSNTN168-23	BGE_00223_G01	BOLD:AAI0559	658[0n]	Crambidae	Pyraustinae	Pyrausta	Pyrausta virginalis
PYRCR369-12	BC ZSM Lep 61790	BOLD:AAI0559	658[0n]	Crambidae	Pyraustinae	Pyrausta	Pyrausta virginalis
PYRCR370-12	BC ZSM Lep 61791	BOLD:AAI0559	658[0n]	Crambidae	Pyraustinae	Pyrausta	Pyrausta virginalis
PYRCR368-12	BC ZSM Lep 61789	BOLD:AAI0559	658[0n]	Crambidae	Pyraustinae	Pyrausta	Pyrausta virginalis
PYRCR086-11	BC ZSM Lep 46592		307[0n]	Crambidae	Pyraustinae	Pyrausta	Pyrausta virginalis
PYRCR361-12	BC ZSM Lep 61782	BOLD:AAD7889	658[0n]	Crambidae	Pyraustinae	Sitochroa	Sitochroa palealis
PYRCR362-12	BC ZSM Lep 61783	BOLD:ACF5204	546[0n]	Crambidae	Pyraustinae	Uresiphita	Uresiphita gilvata
BSNTN416-23	BGE_00226_C12	BOLD:ACF5204	658[0n]	Crambidae	Pyraustinae	Uresiphita	Uresiphita gilvata
PYRCR067-11	BC ZSM Lep 46573		307[0n]	Crambidae	Pyraustinae	Uresiphita	Uresiphita gilvata
LPALE3085-23	TLMF_Lep_36869	BOLD:AAG2665	653[0n]	Crambidae	Scopariinae	Anarpia	Anarpia incertalis
LPALE1652-23	TLMF_Lep_35436	BOLD:ABZ2102	652[0n]	Crambidae	Scopariinae	Anarpia	Anarpia incertalis
LPALE1579-23	TLMF_Lep_35363	BOLD:ABZ2102	653[0n]	Crambidae	Scopariinae	Anarpia	Anarpia incertalis
LPALE1601-23	TLMF_Lep_35385	BOLD:ABZ2102	654[0n]	Crambidae	Scopariinae	Anarpia	Anarpia incertalis
PYRCR242-12	BC ZSM Lep 61663	BOLD:ABZ2102	658[0n]	Crambidae	Scopariinae	Anarpia	Anarpia incertalis
PYRCR048-11	BC ZSM Lep 46554	BOLD:ABZ2102	658[0n]	Crambidae	Scopariinae	Anarpia	Anarpia incertalis
LEASZ043-22	TLMF Lep 31961	BOLD:AAC5484	658[0n]	Crambidae	Scopariinae	Eudonia	Eudonia angustea
BSNTN153-23	BGE_00223_E10	BOLD:AAC5484	658[0n]	Crambidae	Scopariinae	Eudonia	Eudonia angustea
BSNTN154-23	BGE_00223_E11	BOLD:AAC5484	658[0n]	Crambidae	Scopariinae	Eudonia	Eudonia angustea
PYRCR258-12	BC ZSM Lep 61679	BOLD:AAC5484	658[0n]	Crambidae	Scopariinae	Eudonia	Eudonia angustea
PYRCR268-12	BC ZSM Lep 61689		658[0n]	Crambidae	Scopariinae	Eudonia	Eudonia angustea
PYRCR264-12	BC ZSM Lep 61685		658[0n]	Crambidae	Scopariinae	Eudonia	Eudonia angustea
BSNTN151-23	BGE_00223_E08	BOLD:AAE4545	658[0n]	Crambidae	Scopariinae	Eudonia	Eudonia delunella
BSNTN152-23	BGE_00223_E09	BOLD:AAE4545	658[0n]	Crambidae	Scopariinae	Eudonia	Eudonia delunella
BSNTN155-23	BGE_00223_E12	BOLD:AAE4545	658[0n]	Crambidae	Scopariinae	Eudonia	Eudonia delunella
PYRCR057-11	BC ZSM Lep 46563	BOLD:AAE4545	658[0n]	Crambidae	Scopariinae	Eudonia	Eudonia delunella
PYRCR241-12	BC ZSM Lep 61662	BOLD:AAE4545	658[0n]	Crambidae	Scopariinae	Eudonia	Eudonia delunella
PYRCR053-11	BC ZSM Lep 46559	BOLD:ABZ6210	658[0n]	Crambidae	Scopariinae	Eudonia	Eudonia mercurella
PYRCR051-11	BC ZSM Lep 46557	BOLD:ABZ6210	658[0n]	Crambidae	Scopariinae	Eudonia	Eudonia mercurella
PYRCR058-11	BC ZSM Lep 46564	BOLD:ABZ6210	658[0n]	Crambidae	Scopariinae	Eudonia	Eudonia mercurella
PYRCR052-11	BC ZSM Lep 46558	BOLD:ABZ6210	658[0n]	Crambidae	Scopariinae	Eudonia	Eudonia mercurella
PYRCR055-11	BC ZSM Lep 46561	BOLD:ABZ6210	658[0n]	Crambidae	Scopariinae	Eudonia	Eudonia mercurella
PYRCR056-11	BC ZSM Lep 46562		658[0n]	Crambidae	Scopariinae	Eudonia	Eudonia mercurella
LPALE1437-23	TLMF_Lep_35221	BOLD:AAE6976	653[0n]	Crambidae	Spilomelinae	Antigastra	Antigastra catalaunalis
PYRCR339-12	BC ZSM Lep 61760	BOLD:AAE6976	658[0n]	Crambidae	Spilomelinae	Antigastra	Antigastra catalaunalis
PYRCR041-11	BC ZSM Lep 46547	BOLD:AAE6976	658[0n]	Crambidae	Spilomelinae	Antigastra	Antigastra catalaunalis
PYRCR084-11	BC ZSM Lep 46590	BOLD:AAO3560	573[0n]	Crambidae	Spilomelinae	Dolicharthria	Dolicharthria bruguieralis
LPALE1497-23	TLMF_Lep_35281	BOLD:AAO3560	651[0n]	Crambidae	Spilomelinae	Dolicharthria	Dolicharthria bruguieralis
LPALE943-23	TLMF_Lep_34727	BOLD:AAO3560	652[0n]	Crambidae	Spilomelinae	Dolicharthria	Dolicharthria bruguieralis
LPALE2975-23	TLMF_Lep_36759	BOLD:AAO3560	652[0n]	Crambidae	Spilomelinae	Dolicharthria	Dolicharthria bruguieralis
LPALE1724-23	TLMF_Lep_35508	BOLD:AAO3560	652[0n]	Crambidae	Spilomelinae	Dolicharthria	Dolicharthria bruguieralis
LPALE2973-23	TLMF_Lep_36757	BOLD:AAO3560	653[0n]	Crambidae	Spilomelinae	Dolicharthria	Dolicharthria bruguieralis
LPALE2974-23	TLMF_Lep_36758	BOLD:AAO3560	653[0n]	Crambidae	Spilomelinae	Dolicharthria	Dolicharthria bruguieralis
LPALE1602-23	TLMF_Lep_35386	BOLD:AAO3560	653[0n]	Crambidae	Spilomelinae	Dolicharthria	Dolicharthria bruguieralis
LPALE2976-23	TLMF_Lep_36760	BOLD:AAO3560	654[0n]	Crambidae	Spilomelinae	Dolicharthria	Dolicharthria bruguieralis
LEASZ213-22	TLMF Lep 32701	BOLD:AAO3560	658[0n]	Crambidae	Spilomelinae	Dolicharthria	Dolicharthria bruguieralis
BSNTN160-23	BGE_00223_F05	BOLD:AAO3560	658[0n]	Crambidae	Spilomelinae	Dolicharthria	Dolicharthria bruguieralis
PYRCR343-12	BC ZSM Lep 61764	BOLD:AAO3560	658[0n]	Crambidae	Spilomelinae	Dolicharthria	Dolicharthria bruguieralis
PYRCR082-11	BC ZSM Lep 46588	BOLD:AAO3560	658[0n]	Crambidae	Spilomelinae	Dolicharthria	Dolicharthria bruguieralis
PYRCR091-11	BC ZSM Lep 46597	BOLD:AAO3560	658[0n]	Crambidae	Spilomelinae	Dolicharthria	Dolicharthria bruguieralis
PYRCR342-12	BC ZSM Lep 61763	BOLD:AAO3560	658[0n]	Crambidae	Spilomelinae	Dolicharthria	Dolicharthria bruguieralis
LPALE1389-23	TLMF_Lep_35173	BOLD:AAO4529	653[0n]	Crambidae	Spilomelinae	Dolicharthria	Dolicharthria metasialis
LPALE1693-23	TLMF_Lep_35477	BOLD:AAO4529	656[0n]	Crambidae	Spilomelinae	Dolicharthria	Dolicharthria metasialis
PYRCR344-12	BC ZSM Lep 61765	BOLD:AAO4529	658[0n]	Crambidae	Spilomelinae	Dolicharthria	Dolicharthria metasialis
PYRCR337-12	BC ZSM Lep 61758		658[0n]	Crambidae	Spilomelinae	Dolicharthria	Dolicharthria metasialis
PYRCR338-12	BC ZSM Lep 61759		658[0n]	Crambidae	Spilomelinae	Dolicharthria	Dolicharthria metasialis
LPALE861-23	TLMF_Lep_34645	BOLD:AAE0194	652[0n]	Crambidae	Spilomelinae	Dolicharthria	Dolicharthria punctalis
LPALE1692-23	TLMF_Lep_35476	BOLD:AAE0194	652[0n]	Crambidae	Spilomelinae	Dolicharthria	Dolicharthria punctalis
LPALE2977-23	TLMF_Lep_36761	BOLD:AAE0194	653[0n]	Crambidae	Spilomelinae	Dolicharthria	Dolicharthria punctalis
LPALE2978-23	TLMF_Lep_36762	BOLD:AAE0194	653[0n]	Crambidae	Spilomelinae	Dolicharthria	Dolicharthria punctalis
LPALE1496-23	TLMF_Lep_35280	BOLD:AAE0194	653[0n]	Crambidae	Spilomelinae	Dolicharthria	Dolicharthria punctalis
LEASZ052-22	TLMF Lep 31970	BOLD:AAE0194	658[0n]	Crambidae	Spilomelinae	Dolicharthria	Dolicharthria punctalis
BSNTN165-23	BGE_00223_F10	BOLD:AAE0194	658[0n]	Crambidae	Spilomelinae	Dolicharthria	Dolicharthria punctalis
PYRCR083-11	BC ZSM Lep 46589	BOLD:AAE0194	658[0n]	Crambidae	Spilomelinae	Dolicharthria	Dolicharthria punctalis
PYRCR346-12	BC ZSM Lep 61767	BOLD:AAE0194	658[0n]	Crambidae	Spilomelinae	Dolicharthria	Dolicharthria punctalis
PYRCR345-12	BC ZSM Lep 61766	BOLD:AAE0194	658[0n]	Crambidae	Spilomelinae	Dolicharthria	Dolicharthria punctalis
BSNTN143-23	BGE_00223_D12	BOLD:AAZ9156	658[0n]	Crambidae	Spilomelinae	Dolicharthria	Dolicharthria stigmosalis
BSNTN144-23	BGE_00223_E01	BOLD:AAZ9156	658[0n]	Crambidae	Spilomelinae	Dolicharthria	Dolicharthria stigmosalis
PYRCR341-12	BC ZSM Lep 61762	BOLD:AAZ9156	658[0n]	Crambidae	Spilomelinae	Dolicharthria	Dolicharthria stigmosalis
PYRCR340-12	BC ZSM Lep 61761	BOLD:AAZ9156	658[0n]	Crambidae	Spilomelinae	Dolicharthria	Dolicharthria stigmosalis
PYRCR047-11	BC ZSM Lep 46553	BOLD:AAD9727	658[0n]	Crambidae	Spilomelinae	Duponchelia	Duponchelia fovealis
PYRCR046-11	BC ZSM Lep 46552	BOLD:AAA3965	658[0n]	Crambidae	Spilomelinae	Herpetogramma	Herpetogramma licarsisalis
PYRCR045-11	BC ZSM Lep 46551	BOLD:AAA3965	658[0n]	Crambidae	Spilomelinae	Herpetogramma	Herpetogramma licarsisalis
LPALE2962-23	TLMF_Lep_36746	BOLD:AAD6815	652[0n]	Crambidae	Spilomelinae	Hodebertia	Hodebertia testalis
LPALE2963-23	TLMF_Lep_36747	BOLD:AAD6815	657[0n]	Crambidae	Spilomelinae	Hodebertia	Hodebertia testalis
PYRCR191-12	BC ZSM Lep 61612	BOLD:AAN4439	658[0n]	Crambidae	Spilomelinae	Hydriris	Hydriris ornatalis
PYRCR380-12	BC ZSM Lep 61801	BOLD:AAN4439	658[0n]	Crambidae	Spilomelinae	Hydriris	Hydriris ornatalis
NLON1187-23	NHMO_Lep_2022_14	BOLD:AAK7059	658[0n]	Crambidae	Spilomelinae	Mecyna	Mecyna asinalis
PYRCR351-12	BC ZSM Lep 61772	BOLD:AAK7059	658[0n]	Crambidae	Spilomelinae	Mecyna	Mecyna asinalis
PYRCR352-12	BC ZSM Lep 61773	BOLD:AAK7059	658[0n]	Crambidae	Spilomelinae	Mecyna	Mecyna asinalis
LPALE1533-23	TLMF_Lep_35317	BOLD:AAO3305	651[0n]	Crambidae	Spilomelinae	Mecyna	Mecyna subsequalis
LPALE1534-23	TLMF_Lep_35318	BOLD:AAO3305	653[0n]	Crambidae	Spilomelinae	Mecyna	Mecyna subsequalis
BSNTN1545-24	BGE_00269_C01	BOLD:AAO4919	658[0n]	Crambidae	Spilomelinae	Metasia	Metasia carnealis
PYRCR095-11	BC ZSM Lep 46601	BOLD:AAO4919	658[0n]	Crambidae	Spilomelinae	Metasia	Metasia carnealis
PYRCR029-11	BC ZSM Lep 46535	BOLD:AAO4919	658[0n]	Crambidae	Spilomelinae	Metasia	Metasia carnealis
PYRCR334-12	BC ZSM Lep 61755	BOLD:AAO4919	658[0n]	Crambidae	Spilomelinae	Metasia	Metasia carnealis
PYRCR333-12	BC ZSM Lep 61754	BOLD:AAO4919	658[0n]	Crambidae	Spilomelinae	Metasia	Metasia carnealis
PYRCR059-11	BC ZSM Lep 46565	BOLD:ACF1188	658[0n]	Crambidae	Spilomelinae	Metasia	Metasia ophialis
PYRCR336-12	BC ZSM Lep 61757	BOLD:ACF1188	658[0n]	Crambidae	Spilomelinae	Metasia	Metasia ophialis
PYRCR335-12	BC ZSM Lep 61756	BOLD:ACF1188	658[0n]	Crambidae	Spilomelinae	Metasia	Metasia ophialis
PYRCR090-11	BC ZSM Lep 46596	BOLD:ACY0940	513[0n]	Crambidae	Spilomelinae	Metasia	Metasia ophialis
LPALE2970-23	TLMF_Lep_36754	BOLD:AEA5343	652[0n]	Crambidae	Spilomelinae	Metasia	Metasia suppandalis
LPALE1691-23	TLMF_Lep_35475	BOLD:AEA5343	655[0n]	Crambidae	Spilomelinae	Metasia	Metasia suppandalis
PYRCR015-11	BC ZSM Lep 46521	BOLD:AAA7880	632[0n]	Crambidae	Spilomelinae	Nomophila	Nomophila noctuella
PYRCR014-11	BC ZSM Lep 46520	BOLD:AAA7880	658[0n]	Crambidae	Spilomelinae	Nomophila	Nomophila noctuella
PYRCR016-11	BC ZSM Lep 46522	BOLD:AAA7880	658[0n]	Crambidae	Spilomelinae	Nomophila	Nomophila noctuella
LPALE1318-23	TLMF_Lep_35102	BOLD:AAC1043	653[0n]	Crambidae	Spilomelinae	Palpita	Palpita vitrealis
LPALE1019-23	TLMF_Lep_34803	BOLD:AAC1043	653[0n]	Crambidae	Spilomelinae	Palpita	Palpita vitrealis
LEFIL233-10	MM19233	BOLD:AAC1043	658[0n]	Crambidae	Spilomelinae	Palpita	Palpita vitrealis
PYRCR348-12	BC ZSM Lep 61769	BOLD:AAC1043	658[0n]	Crambidae	Spilomelinae	Palpita	Palpita vitrealis
PYRCR070-11	BC ZSM Lep 46576		307[0n]	Crambidae	Spilomelinae	Palpita	Palpita vitrealis
BSNTN145-23	BGE_00223_E02	BOLD:AAB6255	658[0n]	Crambidae	Spilomelinae	Patania	Patania ruralis
PYRCR049-11	BC ZSM Lep 46555	BOLD:AAB6255	658[0n]	Crambidae	Spilomelinae	Patania	Patania ruralis
PYRCR050-11	BC ZSM Lep 46556	BOLD:AAB6255	658[0n]	Crambidae	Spilomelinae	Patania	Patania ruralis
PYRCR349-12	BC ZSM Lep 61770	BOLD:AAA3666	658[0n]	Crambidae	Spilomelinae	Spoladea	Spoladea recurvalis
LPALE944-23	TLMF_Lep_34728	BOLD:AAC3729	653[0n]	Crambidae	Spilomelinae	Udea	Udea ferrugalis
PYRCR068-11	BC ZSM Lep 46574	BOLD:AAC3729	658[0n]	Crambidae	Spilomelinae	Udea	Udea ferrugalis
LPALE2980-23	TLMF_Lep_36764	BOLD:ABZ1690	652[0n]	Crambidae	Spilomelinae	Udea	Udea numeralis
BSNTN399-23	BGE_00226_B07	BOLD:ABZ1690	658[0n]	Crambidae	Spilomelinae	Udea	Udea numeralis
BSNTN1543-24	BGE_00269_B11	BOLD:ABZ1690	658[0n]	Crambidae	Spilomelinae	Udea	Udea numeralis
BSNTN1546-24	BGE_00269_C02	BOLD:ABZ1690	658[0n]	Crambidae	Spilomelinae	Udea	Udea numeralis
PYRCR357-12	BC ZSM Lep 61778	BOLD:ABZ1690	658[0n]	Crambidae	Spilomelinae	Udea	Udea numeralis
PYRCR355-12	BC ZSM Lep 61776	BOLD:ABZ1690	658[0n]	Crambidae	Spilomelinae	Udea	Udea numeralis
PYRCR356-12	BC ZSM Lep 61777	BOLD:ABZ1690	658[0n]	Crambidae	Spilomelinae	Udea	Udea numeralis
BSNTN1541-24	BGE_00269_B09	BOLD:ACA9716	658[0n]	Crambidae	Spilomelinae	Udea	Udea ruckdescheli
BSNTN1542-24	BGE_00269_B10	BOLD:ACA9716	658[0n]	Crambidae	Spilomelinae	Udea	Udea ruckdescheli
BSNTN1544-24	BGE_00269_B12	BOLD:ACA9716	658[0n]	Crambidae	Spilomelinae	Udea	Udea ruckdescheli
PYRCR354-12	BC ZSM Lep 61775	BOLD:ACA9716	658[0n]	Crambidae	Spilomelinae	Udea	Udea ruckdescheli
PYRCR353-12	BC ZSM Lep 61774	BOLD:ACA9716	658[0n]	Crambidae	Spilomelinae	Udea	Udea ruckdescheli
IBILP1325-19	INV08382	BOLD:ACJ5325	658[0n]	Depressariidae	Cryptolechiinae	Rosetea	Rosetea corfuella
DEEUR643-16	TLMF Lep 19073	BOLD:ACZ3352	603[0n]	Depressariidae	Depressariinae	Agonopterix	Agonopterix comitella
DEEUR641-16	TLMF Lep 19071	BOLD:ACZ3352	658[0n]	Depressariidae	Depressariinae	Agonopterix	Agonopterix comitella
BSNTN002-23	BGE_00221_A02	BOLD:ACW5896	658[0n]	Depressariidae	Depressariinae	Agonopterix	Agonopterix curvipunctosa
BSNTN003-23	BGE_00221_A03	BOLD:ACW5896	658[0n]	Depressariidae	Depressariinae	Agonopterix	Agonopterix curvipunctosa
BSNTN1641-24	BGE_00270_C02	BOLD:ACW5896	658[0n]	Depressariidae	Depressariinae	Agonopterix	Agonopterix curvipunctosa
LPALE3107-23	TLMF_Lep_36891	BOLD:ABX3036	648[2n]	Depressariidae	Depressariinae	Agonopterix	Agonopterix irrorata
LPALE923-23	TLMF_Lep_34707	BOLD:ABX3036	653[0n]	Depressariidae	Depressariinae	Agonopterix	Agonopterix irrorata
LPALE3046-23	TLMF_Lep_36830	BOLD:ABX3036	653[0n]	Depressariidae	Depressariinae	Agonopterix	Agonopterix irrorata
LPALE1501-23	TLMF_Lep_35285	BOLD:ABX3036	653[0n]	Depressariidae	Depressariinae	Agonopterix	Agonopterix irrorata
LPALE1502-23	TLMF_Lep_35286	BOLD:ABX3036	653[0n]	Depressariidae	Depressariinae	Agonopterix	Agonopterix irrorata
LPALE3108-23	TLMF_Lep_36892	BOLD:ABX3036	653[0n]	Depressariidae	Depressariinae	Agonopterix	Agonopterix irrorata
LEASZ184-22	TLMF Lep 32102	BOLD:ABX3036	658[0n]	Depressariidae	Depressariinae	Agonopterix	Agonopterix irrorata
NLON1195-23	NHMO_Lep_2022_22	BOLD:ABX3036	658[0n]	Depressariidae	Depressariinae	Agonopterix	Agonopterix irrorata
NLON1222-23	NHMO_Lep_2022_49	BOLD:ABX3036	658[0n]	Depressariidae	Depressariinae	Agonopterix	Agonopterix irrorata
BSNTN1645-24	BGE_00270_C06	BOLD:ABX3036	658[0n]	Depressariidae	Depressariinae	Agonopterix	Agonopterix irrorata
LPALE3112-23	TLMF_Lep_36896	BOLD:ADH7914	653[0n]	Depressariidae	Depressariinae	Agonopterix	Agonopterix leucadensis
LPALE922-23	TLMF_Lep_34706	BOLD:ADH7914	656[0n]	Depressariidae	Depressariinae	Agonopterix	Agonopterix leucadensis
DEEUR667-16	TLMF Lep 19097	BOLD:ADH7914	658[0n]	Depressariidae	Depressariinae	Agonopterix	Agonopterix leucadensis
LEASZ232-22	TLMF Lep 32720	BOLD:ABV2118	658[0n]	Depressariidae	Depressariinae	Agonopterix	Agonopterix nodiflorella
DEEUR758-16	TLMF Lep 19188	BOLD:ABV2118	658[0n]	Depressariidae	Depressariinae	Agonopterix	Agonopterix nodiflorella
BSNTN1642-24	BGE_00270_C03	BOLD:ABV2118	658[0n]	Depressariidae	Depressariinae	Agonopterix	Agonopterix nodiflorella
LEASZ039-22	TLMF Lep 31957	BOLD:ABA0996	658[0n]	Depressariidae	Depressariinae	Agonopterix	Agonopterix rutana
LEFIJ35469-23	MM28016	BOLD:ABA0996	658[0n]	Depressariidae	Depressariinae	Agonopterix	Agonopterix rutana
BSNTN1643-24	BGE_00270_C04	BOLD:AAC0206	658[0n]	Depressariidae	Depressariinae	Agonopterix	Agonopterix scopariella
BSNTN001-23	BGE_00221_A01	BOLD:AAC0206	658[0n]	Depressariidae	Depressariinae	Agonopterix	Agonopterix scopariella
BSNTN1649-24	BGE_00270_C10	BOLD:AAC0206	658[0n]	Depressariidae	Depressariinae	Agonopterix	Agonopterix scopariella
BSNTN1650-24	BGE_00270_C11	BOLD:AAC0206	658[0n]	Depressariidae	Depressariinae	Agonopterix	Agonopterix scopariella
BSNTN1644-24	BGE_00270_C05	BOLD:AAC0206	658[0n]	Depressariidae	Depressariinae	Agonopterix	Agonopterix scopariella
DEEUR504-15	TLMF Lep 17699	BOLD:AAC0206	658[0n]	Depressariidae	Depressariinae	Agonopterix	Agonopterix straminella
BSNTN1647-24	BGE_00270_C08	BOLD:AFE1700	658[0n]	Depressariidae	Depressariinae	Agonopterix	Agonopterix subpropinquella
BSNTN1648-24	BGE_00270_C09	BOLD:AFE1700	658[0n]	Depressariidae	Depressariinae	Agonopterix	Agonopterix subpropinquella
LEFIJ35476-23	MM28023	BOLD:AGJ9217	658[0n]	Depressariidae	Depressariinae	Agonopterix	Agonopterix subpropinquella
LEASZ183-22	TLMF Lep 32101	BOLD:ACE2899	658[0n]	Depressariidae	Depressariinae	Agonopterix	Agonopterix thapsiella
DEEUR797-16	BC TLMF Lep 19322	BOLD:ACE2899	658[0n]	Depressariidae	Depressariinae	Agonopterix	Agonopterix thapsiella
DEEUR669-16	TLMF Lep 19099	BOLD:ACE2899	658[0n]	Depressariidae	Depressariinae	Agonopterix	Agonopterix thapsiella
LPALE3109-23	TLMF_Lep_36893	BOLD:AAJ6716	656[0n]	Depressariidae	Depressariinae	Agonopterix	Agonopterix yeatiana
LEASZ169-22	TLMF Lep 32087	BOLD:AAJ6716	658[0n]	Depressariidae	Depressariinae	Agonopterix	Agonopterix yeatiana
LEASZ170-22	TLMF Lep 32088	BOLD:AAJ6716	658[0n]	Depressariidae	Depressariinae	Agonopterix	Agonopterix yeatiana
NLON1186-23	NHMO_Lep_2022_13	BOLD:AAJ6716	658[0n]	Depressariidae	Depressariinae	Agonopterix	Agonopterix yeatiana
BSNTN005-23	BGE_00221_A05	BOLD:AAJ6716	658[0n]	Depressariidae	Depressariinae	Agonopterix	Agonopterix yeatiana
BSNTN1651-24	BGE_00270_C12	BOLD:AAJ6716	658[0n]	Depressariidae	Depressariinae	Agonopterix	Agonopterix yeatiana
LPALE1481-23	TLMF_Lep_35265	BOLD:ACE1835	653[0n]	Depressariidae	Depressariinae	Depressaria	Depressaria badiella
DEEUR754-16	TLMF Lep 19184	BOLD:ABY4795	658[0n]	Depressariidae	Depressariinae	Depressaria	Depressaria bantiella
DEEUR579-16	TLMF Lep 19009	BOLD:ABY4795	658[0n]	Depressariidae	Depressariinae	Depressaria	Depressaria bantiella
PHLAJ394-14	TLMF Lep 16449	BOLD:ABA1412	658[0n]	Depressariidae	Depressariinae	Depressaria	Depressaria discipunctella
LEFIJ35470-23	MM28017	BOLD:ABA1412	658[0n]	Depressariidae	Depressariinae	Depressaria	Depressaria discipunctella
LPALE3111-23	TLMF_Lep_36895	BOLD:ABZ6022	654[0n]	Depressariidae	Depressariinae	Depressaria	Depressaria douglasella
DEEUR519-15	TLMF Lep 17714	BOLD:ABZ6022	658[0n]	Depressariidae	Depressariinae	Depressaria	Depressaria douglasella
DEEUR753-16	TLMF Lep 19183	BOLD:ABZ6022	658[0n]	Depressariidae	Depressariinae	Depressaria	Depressaria douglasella
BSNTN006-23	BGE_00221_A06	BOLD:ABW9330	658[0n]	Depressariidae	Depressariinae	Depressaria	Depressaria marcella
BSNTN1637-24	BGE_00270_B10	BOLD:AFO9058	658[0n]	Depressariidae	Depressariinae	Depressaria	Depressaria marcella
BSNTN1636-24	BGE_00270_B09	BOLD:AFO9058	658[0n]	Depressariidae	Depressariinae	Depressaria	Depressaria marcella
BSNTN1638-24	BGE_00270_B11	BOLD:AFO9058	658[0n]	Depressariidae	Depressariinae	Depressaria	Depressaria marcella
LPALE3047-23	TLMF_Lep_36831	BOLD:ACC4792	652[0n]	Depressariidae	Depressariinae	Depressaria	Depressaria pseudobadiella
LPALE3048-23	TLMF_Lep_36832	BOLD:ACC4792	653[0n]	Depressariidae	Depressariinae	Depressaria	Depressaria pseudobadiella
LPALE3113-23	TLMF_Lep_36897	BOLD:ACC4792	653[0n]	Depressariidae	Depressariinae	Depressaria	Depressaria pseudobadiella
BSNTN1640-24	BGE_00270_C01	BOLD:ABA1416	658[0n]	Depressariidae	Depressariinae	Depressaria	Depressaria tenebricosa
LPALE1395-23	TLMF_Lep_35179	BOLD:AAL1490	653[0n]	Depressariidae	Depressariinae	Depressaria	Depressaria ultimella
LEASZ171-22	TLMF Lep 32089	BOLD:AAL1490	658[0n]	Depressariidae	Depressariinae	Depressaria	Depressaria ultimella
BSNTN346-23	BGE_00225_F01	BOLD:AAL1490	658[0n]	Depressariidae	Depressariinae	Depressaria	Depressaria ultimella
BSNTN347-23	BGE_00225_F02	BOLD:AAL1490	658[0n]	Depressariidae	Depressariinae	Depressaria	Depressaria ultimella
DEEUR1230-17	TLMF Lep 22024	BOLD:ACF9097	658[0n]	Depressariidae	Depressariinae	Depressaria	Depressaria veneficella
LEAST1797-18	TLMF Lep 25413	BOLD:AAB2343	626[0n]	Depressariidae	Ethmiinae	Ethmia	Ethmia bipunctella
LEAST1796-18	TLMF Lep 25412	BOLD:AAB2343	631[0n]	Depressariidae	Ethmiinae	Ethmia	Ethmia bipunctella
LEASX008-21	TLMF Lep 30406	BOLD:AAB2343	658[0n]	Depressariidae	Ethmiinae	Ethmia	Ethmia bipunctella
BSNTN345-23	BGE_00225_E12	BOLD:AAB2343	658[0n]	Depressariidae	Ethmiinae	Ethmia	Ethmia bipunctella
LPALE1535-23	TLMF_Lep_35319	BOLD:ADY8382	674[0n]	Depressariidae	Peleopodinae	Carcina	Carcina quercana
LEASX036-21	TLMF Lep 30434		234[0n]	Depressariidae	Peleopodinae	Carcina	Carcina quercana
LEAST1804-18	TLMF Lep 25420	BOLD:ADM5774	633[0n]	Douglasiidae		Klimeschia	Klimeschia cinereipunctella
LPALE895-23	TLMF_Lep_34679	BOLD:ADM5774	653[0n]	Douglasiidae		Klimeschia	Klimeschia cinereipunctella
LPALE896-23	TLMF_Lep_34680	BOLD:ADM5774	653[0n]	Douglasiidae		Klimeschia	Klimeschia cinereipunctella
LEASZ035-22	TLMF Lep 31953	BOLD:ADM5774	658[0n]	Douglasiidae		Klimeschia	Klimeschia cinereipunctella
LEASX024-21	TLMF Lep 30422	BOLD:ADM5774	658[0n]	Douglasiidae		Klimeschia	Klimeschia cinereipunctella
BSNTN078-23	BGE_00221_G06	BOLD:AAZ0894	658[0n]	Douglasiidae		Tinagma	Tinagma balteolella
LPALE818-23	TLMF_Lep_34602	BOLD:AAI0333	653[0n]	Douglasiidae		Tinagma	Tinagma ocnerostomella
LEASZ059-22	TLMF Lep 31977	BOLD:AAI0333	658[0n]	Douglasiidae		Tinagma	Tinagma ocnerostomella
BSNTN076-23	BGE_00221_G04	BOLD:AAI0333	658[0n]	Douglasiidae		Tinagma	Tinagma ocnerostomella
BSNTN1427-24	BGE_00268_A02	BOLD:AAI0333	658[0n]	Douglasiidae		Tinagma	Tinagma ocnerostomella
BSNTN1428-24	BGE_00268_A03	BOLD:AAI0333	658[0n]	Douglasiidae		Tinagma	Tinagma ocnerostomella
LEASX022-21	TLMF Lep 30420		307[0n]	Douglasiidae		Tinagma	Tinagma ocnerostomella
LPALE2923-23	TLMF_Lep_36707	BOLD:AAR9229	653[0n]	Drepanidae	Drepaninae	Cilix	Cilix asiatica
LPALE1317-23	TLMF_Lep_35101	BOLD:AAR9229	653[0n]	Drepanidae	Drepaninae	Cilix	Cilix asiatica
LPALE1035-23	TLMF_Lep_34819	BOLD:AAR9229	653[0n]	Drepanidae	Drepaninae	Cilix	Cilix asiatica
LPALE1059-23	TLMF_Lep_34843	BOLD:AAR9229	654[0n]	Drepanidae	Drepaninae	Cilix	Cilix asiatica
LPALE1349-23	TLMF_Lep_35133	BOLD:AAR9229	655[0n]	Drepanidae	Drepaninae	Cilix	Cilix asiatica
BSNTN208-23	BGE_00224_B06	BOLD:AAR9229	658[0n]	Drepanidae	Drepaninae	Cilix	Cilix asiatica
LPALE1285-23	TLMF_Lep_35069	BOLD:AAC8267	653[0n]	Drepanidae	Drepaninae	Cilix	Cilix glaucata
LPALE1284-23	TLMF_Lep_35068	BOLD:AAC8267	654[0n]	Drepanidae	Drepaninae	Cilix	Cilix glaucata
LPALE1298-23	TLMF_Lep_35082	BOLD:AAC8267	654[0n]	Drepanidae	Drepaninae	Cilix	Cilix glaucata
BSNTN447-23	BGE_00226_F07	BOLD:AAC8267	658[0n]	Drepanidae	Drepaninae	Cilix	Cilix glaucata
BSNTN1598-24	BGE_00269_G06	BOLD:AAC8267	658[0n]	Drepanidae	Drepaninae	Cilix	Cilix glaucata
LPALE1073-23	TLMF_Lep_34857	BOLD:AAE9886	654[0n]	Drepanidae	Drepaninae	Watsonalla	Watsonalla uncinula
LPALE1047-23	TLMF_Lep_34831	BOLD:AAE9886	656[0n]	Drepanidae	Drepaninae	Watsonalla	Watsonalla uncinula
BSNTN209-23	BGE_00224_B07	BOLD:AAE9886	658[0n]	Drepanidae	Drepaninae	Watsonalla	Watsonalla uncinula
LPALE1368-23	TLMF_Lep_35152	BOLD:AAP4341	653[0n]	Elachistidae	Elachistinae	Elachista	Elachista consortella
LEASZ058-22	TLMF Lep 31976	BOLD:AAP4341	658[0n]	Elachistidae	Elachistinae	Elachista	Elachista consortella
LEFIJ1588-12	MM22604	BOLD:AAP4341	658[0n]	Elachistidae	Elachistinae	Elachista	Elachista consortella
LEFIJ1589-12	MM22605	BOLD:AAP4341	658[0n]	Elachistidae	Elachistinae	Elachista	Elachista consortella
ELACA2094-12	MM21648	BOLD:AAP4341	658[0n]	Elachistidae	Elachistinae	Elachista	Elachista consortella
BSNTN050-23	BGE_00221_E02	BOLD:AAP4341	658[0n]	Elachistidae	Elachistinae	Elachista	Elachista consortella
BSNTN338-23	BGE_00225_E05	BOLD:AAP4341	658[0n]	Elachistidae	Elachistinae	Elachista	Elachista consortella
BSNTN361-23	BGE_00225_G04	BOLD:AAP4341	658[0n]	Elachistidae	Elachistinae	Elachista	Elachista consortella
BSNTN051-23	BGE_00221_E03	BOLD:AAP4341	658[0n]	Elachistidae	Elachistinae	Elachista	Elachista consortella
BSNTN052-23	BGE_00221_E04	BOLD:AAP4341	658[0n]	Elachistidae	Elachistinae	Elachista	Elachista consortella
BSNTN1659-24	BGE_00270_D08	BOLD:AAV6450	658[0n]	Elachistidae	Elachistinae	Elachista	Elachista differens
BSNTN362-23	BGE_00225_G05	BOLD:AAD8163	658[0n]	Elachistidae	Elachistinae	Elachista	Elachista gleichenella
ELACA2106-12	MM21660	BOLD:ACE1066	622[0n]	Elachistidae	Elachistinae	Elachista	Elachista nedaella
ELACA2107-12	MM21661	BOLD:ACE1066	633[0n]	Elachistidae	Elachistinae	Elachista	Elachista nedaella
LPALE868-23	TLMF_Lep_34652	BOLD:ACE1066	653[0n]	Elachistidae	Elachistinae	Elachista	Elachista nedaella
LPALE869-23	TLMF_Lep_34653	BOLD:ACE1066	653[0n]	Elachistidae	Elachistinae	Elachista	Elachista nedaella
LEASZ080-22	TLMF Lep 31998	BOLD:ACE1066	658[0n]	Elachistidae	Elachistinae	Elachista	Elachista nedaella
LEASZ081-22	TLMF Lep 31999	BOLD:ACE1066	658[0n]	Elachistidae	Elachistinae	Elachista	Elachista nedaella
ELACA2105-12	MM21659	BOLD:ACE1066	658[0n]	Elachistidae	Elachistinae	Elachista	Elachista nedaella
ELACA2108-12	MM21662	BOLD:ACE1066	658[0n]	Elachistidae	Elachistinae	Elachista	Elachista nedaella
ELACA2103-12	MM21657	BOLD:ACE1066	658[0n]	Elachistidae	Elachistinae	Elachista	Elachista nedaella
ELACA2104-12	MM21658	BOLD:ACE1066	658[0n]	Elachistidae	Elachistinae	Elachista	Elachista nedaella
BSNTN363-23	BGE_00225_G06	BOLD:ACE1066	658[0n]	Elachistidae	Elachistinae	Elachista	Elachista nedaella
BSNTN048-23	BGE_00221_D12	BOLD:ACE1066	658[0n]	Elachistidae	Elachistinae	Elachista	Elachista nedaella
BSNTN049-23	BGE_00221_E01	BOLD:ACE1066	658[0n]	Elachistidae	Elachistinae	Elachista	Elachista nedaella
BSNTN1703-24	BGE_00270_H04	BOLD:ACE1066	658[0n]	Elachistidae	Elachistinae	Elachista	Elachista nedaella
LEASZ103-22	TLMF Lep 32021	BOLD:AGB0670	658[0n]	Elachistidae	Elachistinae	Elachista	Elachista pigerella
BSNTN1601-24	BGE_00269_G09	BOLD:AGB0670	658[0n]	Elachistidae	Elachistinae	Elachista	Elachista pigerella
BSNTN1602-24	BGE_00269_G10	BOLD:AGB0670	658[0n]	Elachistidae	Elachistinae	Elachista	Elachista pigerella
BSNTN1706-24	BGE_00270_H07	BOLD:AAQ0949	658[0n]	Elachistidae	Elachistinae	Elachista	Elachista scirpi
ELACA2095-12	MM21649	BOLD:ACE1105	658[0n]	Elachistidae	Elachistinae	Elachista	Elachista sebastella
ELACA1621-12	MM21492	BOLD:AAP5491	658[0n]	Elachistidae	Elachistinae	Perittia	Perittia echiella
LEASX099-21	TLMF Lep 30497	BOLD:AAF0377	658[0n]	Elachistidae	Parametriotinae	Blastodacna	Blastodacna atra
BSNTN066-23	BGE_00221_F06	BOLD:AAC9729	658[0n]	Epermeniidae	Epermeniinae	Epermenia	Epermenia chaerophyllella
BSNTN067-23	BGE_00221_F07	BOLD:AAC9729	658[0n]	Epermeniidae	Epermeniinae	Epermenia	Epermenia chaerophyllella
LEASZ160-22	TLMF Lep 32078	BOLD:AAV2409	658[0n]	Epermeniidae	Ochromolopinae	Ochromolopis	Ochromolopis staintonellus
BSNTN068-23	BGE_00221_F08	BOLD:AAV2409	658[0n]	Epermeniidae	Ochromolopinae	Ochromolopis	Ochromolopis staintonellus
BSNTN069-23	BGE_00221_F09	BOLD:AAV2409	658[0n]	Epermeniidae	Ochromolopinae	Ochromolopis	Ochromolopis staintonellus
LPALE1215-23	TLMF_Lep_34999	BOLD:ACF0669	653[0n]	Erebidae	Arctiinae	Dysauxes	Dysauxes famula
LPALE1350-23	TLMF_Lep_35134	BOLD:ACF0669	653[0n]	Erebidae	Arctiinae	Dysauxes	Dysauxes famula
LPALE1214-23	TLMF_Lep_34998	BOLD:ACF0669	654[0n]	Erebidae	Arctiinae	Dysauxes	Dysauxes famula
BSNTN454-23	BGE_00226_G02	BOLD:ACF0669	658[0n]	Erebidae	Arctiinae	Dysauxes	Dysauxes famula
LPALE999-23	TLMF_Lep_34783	BOLD:AAF6264	653[0n]	Erebidae	Arctiinae	Eilema	Eilema caniola
BSNTN660-23	BGE_00222_H06	BOLD:AAF6264	658[0n]	Erebidae	Arctiinae	Eilema	Eilema caniola
BSNTN659-23	BGE_00222_H05	BOLD:AAF6264	658[0n]	Erebidae	Arctiinae	Eilema	Eilema caniola
LPALE1205-23	TLMF_Lep_34989	BOLD:AEH4650	653[0n]	Erebidae	Arctiinae	Eilema	Eilema costalis
LPALE1245-23	TLMF_Lep_35029	BOLD:AEH4650	653[0n]	Erebidae	Arctiinae	Eilema	Eilema costalis
LPALE1246-23	TLMF_Lep_35030	BOLD:AEH4650	653[0n]	Erebidae	Arctiinae	Eilema	Eilema costalis
BSNTN1652-24	BGE_00270_D01	BOLD:ACI1211	658[0n]	Erebidae	Arctiinae	Eilema	Eilema muscula
LPALE2960-23	TLMF_Lep_36744	BOLD:AFE8880	653[0n]	Erebidae	Arctiinae	Paidia	Paidia minoica
LPALE2961-23	TLMF_Lep_36745	BOLD:AFE8880	655[0n]	Erebidae	Arctiinae	Paidia	Paidia minoica
LPALE1031-23	TLMF_Lep_34815	BOLD:AAA6178	653[0n]	Erebidae	Arctiinae	Phragmatobia	Phragmatobia fuliginosa
LPALE1032-23	TLMF_Lep_34816	BOLD:AAA6178	654[0n]	Erebidae	Arctiinae	Phragmatobia	Phragmatobia fuliginosa
GWOTK559-12	BC ZSM Lep 65590	BOLD:AAA6178	658[0n]	Erebidae	Arctiinae	Phragmatobia	Phragmatobia fuliginosa
BSNTN228-23	BGE_00224_D02	BOLD:AAA6178	658[0n]	Erebidae	Arctiinae	Phragmatobia	Phragmatobia fuliginosa
LPALE1328-23	TLMF_Lep_35112	BOLD:ACE8949	653[0n]	Erebidae	Boletobiinae	Eublemma	Eublemma cochylioides
LPALE1329-23	TLMF_Lep_35113	BOLD:ACE8949	653[0n]	Erebidae	Boletobiinae	Eublemma	Eublemma cochylioides
LPALE1327-23	TLMF_Lep_35111	BOLD:ACE8949	674[0n]	Erebidae	Boletobiinae	Eublemma	Eublemma cochylioides
LPALE1096-23	TLMF_Lep_34880	BOLD:AAG1829	653[0n]	Erebidae	Boletobiinae	Eublemma	Eublemma ostrina
LPALE1323-23	TLMF_Lep_35107	BOLD:AAG1829	653[0n]	Erebidae	Boletobiinae	Eublemma	Eublemma ostrina
BSNTN217-23	BGE_00224_C03	BOLD:AAG1829	658[0n]	Erebidae	Boletobiinae	Eublemma	Eublemma ostrina
BSNTN218-23	BGE_00224_C04	BOLD:AAG1829	658[0n]	Erebidae	Boletobiinae	Eublemma	Eublemma ostrina
LPALE1008-23	TLMF_Lep_34792	BOLD:AAM5884	653[0n]	Erebidae	Boletobiinae	Eublemma	Eublemma parva
LPALE1330-23	TLMF_Lep_35114	BOLD:AAM5884	653[0n]	Erebidae	Boletobiinae	Eublemma	Eublemma parva
LPALE1061-23	TLMF_Lep_34845	BOLD:AAM5884	654[0n]	Erebidae	Boletobiinae	Eublemma	Eublemma parva
BSNTN221-23	BGE_00224_C07	BOLD:AAM5884	658[0n]	Erebidae	Boletobiinae	Eublemma	Eublemma parva
BSNTN444-23	BGE_00226_F04	BOLD:AAM5884	658[0n]	Erebidae	Boletobiinae	Eublemma	Eublemma parva
BSNTN446-23	BGE_00226_F06	BOLD:AAM5884	658[0n]	Erebidae	Boletobiinae	Eublemma	Eublemma parva
LPALE1063-23	TLMF_Lep_34847	BOLD:AAL3781	652[0n]	Erebidae	Boletobiinae	Eublemma	Eublemma polygramma
BSNTN473-23	BGE_00226_H09	BOLD:AAL3781	658[0n]	Erebidae	Boletobiinae	Eublemma	Eublemma polygramma
LPALE1005-23	TLMF_Lep_34789	BOLD:AAN2447	653[0n]	Erebidae	Boletobiinae	Metachrostis	Metachrostis dardouini
LPALE1007-23	TLMF_Lep_34791	BOLD:AAN2447	653[0n]	Erebidae	Boletobiinae	Metachrostis	Metachrostis dardouini
LPALE1006-23	TLMF_Lep_34790	BOLD:AAN2447	653[0n]	Erebidae	Boletobiinae	Metachrostis	Metachrostis dardouini
BSNTN222-23	BGE_00224_C08	BOLD:AAN2447	658[0n]	Erebidae	Boletobiinae	Metachrostis	Metachrostis dardouini
LPALE1348-23	TLMF_Lep_35132	BOLD:AAH6931	654[0n]	Erebidae	Boletobiinae	Metachrostis	Metachrostis velocior
LPALE1009-23	TLMF_Lep_34793	BOLD:AAH6931	654[0n]	Erebidae	Boletobiinae	Metachrostis	Metachrostis velocior
LPALE2931-23	TLMF_Lep_36715	BOLD:ABW6682	653[0n]	Erebidae	Boletobiinae	Metachrostis	Metachrostis velocior
LPALE1211-23	TLMF_Lep_34995	BOLD:AAH6930	653[0n]	Erebidae	Boletobiinae	Metachrostis	Metachrostis velox
BSNTN448-23	BGE_00226_F08	BOLD:AAH6930	658[0n]	Erebidae	Boletobiinae	Metachrostis	Metachrostis velox
BSNTN449-23	BGE_00226_F09	BOLD:AAH6930	658[0n]	Erebidae	Boletobiinae	Metachrostis	Metachrostis velox
LPALE1097-23	TLMF_Lep_34881	BOLD:AAG3109	653[0n]	Erebidae	Boletobiinae	Raparna	Raparna conicephala
LPALE1333-23	TLMF_Lep_35117	BOLD:AAG3109	654[0n]	Erebidae	Boletobiinae	Raparna	Raparna conicephala
LPALE1334-23	TLMF_Lep_35118	BOLD:AAG3109	654[0n]	Erebidae	Boletobiinae	Raparna	Raparna conicephala
LEASZ247-22	TLMF Lep 32735	BOLD:AAG3109	658[0n]	Erebidae	Boletobiinae	Raparna	Raparna conicephala
BSNTN214-23	BGE_00224_B12	BOLD:AAG3109	658[0n]	Erebidae	Boletobiinae	Raparna	Raparna conicephala
BSNTN443-23	BGE_00226_F03	BOLD:AAG3109	658[0n]	Erebidae	Boletobiinae	Raparna	Raparna conicephala
BSNTN215-23	BGE_00224_C01	BOLD:AAG3109	658[0n]	Erebidae	Boletobiinae	Raparna	Raparna conicephala
LPALE1054-23	TLMF_Lep_34838	BOLD:AAK2247	653[0n]	Erebidae	Erebinae	Catephia	Catephia alchymista
LPALE1293-23	TLMF_Lep_35077	BOLD:AAK2298	652[0n]	Erebidae	Erebinae	Catocala	Catocala conjuncta
LPALE1189-23	TLMF_Lep_34973	BOLD:AAK2298	653[0n]	Erebidae	Erebinae	Catocala	Catocala conjuncta
LPALE1292-23	TLMF_Lep_35076	BOLD:AAK2298	653[0n]	Erebidae	Erebinae	Catocala	Catocala conjuncta
NLON1205-23	NHMO_Lep_2022_32	BOLD:AAK2298	658[0n]	Erebidae	Erebinae	Catocala	Catocala conjuncta
NLON1207-23	NHMO_Lep_2022_34	BOLD:AAI7371	658[0n]	Erebidae	Erebinae	Catocala	Catocala dilecta
BSNTN1590-24	BGE_00269_F10	BOLD:AAK2273	658[0n]	Erebidae	Erebinae	Catocala	Catocala diversa
BSNTN1591-24	BGE_00269_F11	BOLD:AAK2273	658[0n]	Erebidae	Erebinae	Catocala	Catocala diversa
LPALE1107-23	TLMF_Lep_34891	BOLD:AEH3335	654[0n]	Erebidae	Erebinae	Clytie	Clytie syriaca
LPALE1108-23	TLMF_Lep_34892	BOLD:AEH3335	657[0n]	Erebidae	Erebinae	Clytie	Clytie syriaca
LPALE1311-23	TLMF_Lep_35095	BOLD:AAI8867	653[0n]	Erebidae	Erebinae	Dysgonia	Dysgonia algira
LPALE997-23	TLMF_Lep_34781	BOLD:AAI8867	653[0n]	Erebidae	Erebinae	Dysgonia	Dysgonia algira
BSNTN255-23	BGE_00224_F05	BOLD:AAI8867	658[0n]	Erebidae	Erebinae	Dysgonia	Dysgonia algira
LPALE1351-23	TLMF_Lep_35135	BOLD:ABZ7648	653[0n]	Erebidae	Erebinae	Ophiusa	Ophiusa tirhaca
NLON1204-23	NHMO_Lep_2022_31	BOLD:ABZ7648	658[0n]	Erebidae	Erebinae	Ophiusa	Ophiusa tirhaca
LPALE1356-23	TLMF_Lep_35140	BOLD:AAJ9303	653[0n]	Erebidae	Erebinae	Zethes	Zethes insularis
BSNTN425-23	BGE_00226_D09	BOLD:AAJ9303	658[0n]	Erebidae	Erebinae	Zethes	Zethes insularis
BSNTN654-23	BGE_00222_G12	BOLD:AAK3749	658[0n]	Erebidae	Herminiinae	Nodaria	Nodaria nodosalis
BSNTN268-23	BGE_00224_G06	BOLD:AAI4196	658[0n]	Erebidae	Herminiinae	Polypogon	Polypogon plumigeralis
LPALE1216-23	TLMF_Lep_35000	BOLD:AAE1121	653[0n]	Erebidae	Hypeninae	Hypena	Hypena lividalis
LEASZ262-22	TLMF Lep 32750	BOLD:AAK3686	658[0n]	Erebidae	Hypeninae	Hypena	Hypena obsitalis
LPALE1098-23	TLMF_Lep_34882	BOLD:ADO2484	651[0n]	Erebidae	Hypeninae	Zekelita	Zekelita antiqualis
LTOL116-06	MF-06-0146	BOLD:AAX4099	593[0n]	Erebidae	Hypenodinae	Micronoctua	Micronoctua karsholti
LPALE1467-23	TLMF_Lep_35251	BOLD:AAX4099	653[0n]	Erebidae	Hypenodinae	Micronoctua	Micronoctua karsholti
LPALE1468-23	TLMF_Lep_35252	BOLD:AAX4099	653[0n]	Erebidae	Hypenodinae	Micronoctua	Micronoctua karsholti
LPALE1522-23	TLMF_Lep_35306	BOLD:AAX4099	653[0n]	Erebidae	Hypenodinae	Micronoctua	Micronoctua karsholti
LEASX090-21	TLMF Lep 30488	BOLD:AAX4099	658[0n]	Erebidae	Hypenodinae	Micronoctua	Micronoctua karsholti
BSNTN378-23	BGE_00225_H09	BOLD:AAX4099	658[0n]	Erebidae	Hypenodinae	Micronoctua	Micronoctua karsholti
BSNTN379-23	BGE_00225_H10	BOLD:AAX4099	658[0n]	Erebidae	Hypenodinae	Micronoctua	Micronoctua karsholti
BSNTN655-23	BGE_00222_H01	BOLD:AAD1543	658[0n]	Erebidae	Hypenodinae	Schrankia	Schrankia costaestrigalis
LPALE1117-23	TLMF_Lep_34901	BOLD:AAJ9181	653[0n]	Erebidae	Rivulinae	Zebeeba	Zebeeba falsalis
LPALE1339-23	TLMF_Lep_35123	BOLD:AAJ9181	653[0n]	Erebidae	Rivulinae	Zebeeba	Zebeeba falsalis
LPALE1360-23	TLMF_Lep_35144	BOLD:AAJ9181	653[0n]	Erebidae	Rivulinae	Zebeeba	Zebeeba falsalis
LON1199-14	NHMO-DAR-1393	BOLD:AAJ9181	658[0n]	Erebidae	Rivulinae	Zebeeba	Zebeeba falsalis
BHNHM057-24	BGE_00146_E09	BOLD:AEC2361	1530[0n]	Erebidae	Toxocampinae	Autophila	Autophila anaphanes
LPALE1093-23	TLMF_Lep_34877	BOLD:AEC2361	653[0n]	Erebidae	Toxocampinae	Autophila	Autophila anaphanes
LPALE1053-23	TLMF_Lep_34837	BOLD:AEC2361	653[0n]	Erebidae	Toxocampinae	Autophila	Autophila anaphanes
LPALE1094-23	TLMF_Lep_34878	BOLD:AEC2361	654[0n]	Erebidae	Toxocampinae	Autophila	Autophila anaphanes
BSNTN264-23	BGE_00224_G02	BOLD:AEC2361	658[0n]	Erebidae	Toxocampinae	Autophila	Autophila anaphanes
BSNTN265-23	BGE_00224_G03	BOLD:AEC2361	658[0n]	Erebidae	Toxocampinae	Autophila	Autophila anaphanes
LPALE1055-23	TLMF_Lep_34839	BOLD:AAM5146	653[0n]	Euteliidae	Euteliinae	Eutelia	Eutelia adulatrix
BSNTN252-23	BGE_00224_F02	BOLD:AAM5146	658[0n]	Euteliidae	Euteliinae	Eutelia	Eutelia adulatrix
LECRT187-16	TLMF Lep 21360	BOLD:AAO2944	658[0n]	Gelechiidae	Anacampsinae	Anarsia	Anarsia leberonella
BSNTN583-23	BGE_00222_B01	BOLD:AAO2944	658[0n]	Gelechiidae	Anacampsinae	Anarsia	Anarsia leberonella
BSNTN1466-24	BGE_00268_D05	BOLD:AAO2944	658[0n]	Gelechiidae	Anacampsinae	Anarsia	Anarsia leberonella
BSNTN1467-24	BGE_00268_D06	BOLD:AAO2944	658[0n]	Gelechiidae	Anacampsinae	Anarsia	Anarsia leberonella
BSNTN582-23	BGE_00222_A12	BOLD:AAO2944	658[0n]	Gelechiidae	Anacampsinae	Anarsia	Anarsia leberonella
LEAST1731-18	TLMF Lep 25347	BOLD:AAD2266	594[0n]	Gelechiidae	Anacampsinae	Aproaerema	Aproaerema anthyllidella
LEAST1730-18	TLMF Lep 25346	BOLD:AAD2266	608[0n]	Gelechiidae	Anacampsinae	Aproaerema	Aproaerema anthyllidella
LPALE1466-23	TLMF_Lep_35250	BOLD:AAD2266	653[0n]	Gelechiidae	Anacampsinae	Aproaerema	Aproaerema anthyllidella
LEASZ082-22	TLMF Lep 32000	BOLD:AAD2266	658[0n]	Gelechiidae	Anacampsinae	Aproaerema	Aproaerema anthyllidella
BSNTN087-23	BGE_00221_H03	BOLD:AAD2266	658[0n]	Gelechiidae	Anacampsinae	Aproaerema	Aproaerema anthyllidella
BSNTN1480-24	BGE_00268_E07	BOLD:AAD2266	658[0n]	Gelechiidae	Anacampsinae	Aproaerema	Aproaerema anthyllidella
BSNTN1481-24	BGE_00268_E08	BOLD:AAD2266	658[0n]	Gelechiidae	Anacampsinae	Aproaerema	Aproaerema anthyllidella
LPALE1367-23	TLMF_Lep_35151	BOLD:AAD2266	663[0n]	Gelechiidae	Anacampsinae	Aproaerema	Aproaerema anthyllidella
BSNTN1475-24	BGE_00268_E02	BOLD:ADL8444	658[0n]	Gelechiidae	Anacampsinae	Aproaerema	Aproaerema montanata
LEASZ095-22	TLMF Lep 32013	BOLD:ABV2027	658[0n]	Gelechiidae	Anacampsinae	Aproaerema	Aproaerema polychromella
LEASZ218-22	TLMF Lep 32706	BOLD:ABV2027	658[0n]	Gelechiidae	Anacampsinae	Aproaerema	Aproaerema polychromella
LPALE1736-23	TLMF_Lep_35520	BOLD:AFR9723	653[0n]	Gelechiidae	Anacampsinae	Mesophleps	Mesophleps corsicella
LECRT189-16	TLMF Lep 21362	BOLD:AFR9723	658[0n]	Gelechiidae	Anacampsinae	Mesophleps	Mesophleps corsicella
BSNTN083-23	BGE_00221_G11	BOLD:AFR9723	658[0n]	Gelechiidae	Anacampsinae	Mesophleps	Mesophleps corsicella
BSNTN084-23	BGE_00221_G12	BOLD:AFR9723	658[0n]	Gelechiidae	Anacampsinae	Mesophleps	Mesophleps corsicella
BSNTN297-23	BGE_00225_A12	BOLD:AFR9723	658[0n]	Gelechiidae	Anacampsinae	Mesophleps	Mesophleps corsicella
BSNTN298-23	BGE_00225_B01	BOLD:AFR9723	658[0n]	Gelechiidae	Anacampsinae	Mesophleps	Mesophleps corsicella
BSNTN1462-24	BGE_00268_D01	BOLD:AFR9723	658[0n]	Gelechiidae	Anacampsinae	Mesophleps	Mesophleps corsicella
BSNTN1463-24	BGE_00268_D02	BOLD:AFR9723	658[0n]	Gelechiidae	Anacampsinae	Mesophleps	Mesophleps corsicella
LPALE3123-23	TLMF_Lep_36907			Gelechiidae	Anacampsinae	Mesophleps	Mesophleps corsicella
LPALE1737-23	TLMF_Lep_35521	BOLD:AAV4323	652[0n]	Gelechiidae	Anacampsinae	Mesophleps	Mesophleps ochraceella
LPALE1653-23	TLMF_Lep_35437	BOLD:AAV4323	653[0n]	Gelechiidae	Anacampsinae	Mesophleps	Mesophleps ochraceella
LPALE1738-23	TLMF_Lep_35522	BOLD:AAV4323	653[0n]	Gelechiidae	Anacampsinae	Mesophleps	Mesophleps ochraceella
LPALE1739-23	TLMF_Lep_35523	BOLD:AAV4323	653[0n]	Gelechiidae	Anacampsinae	Mesophleps	Mesophleps ochraceella
LPALE1654-23	TLMF_Lep_35438	BOLD:AAV4323	654[0n]	Gelechiidae	Anacampsinae	Mesophleps	Mesophleps ochraceella
LPALE1615-23	TLMF_Lep_35399	BOLD:AAV4323	655[0n]	Gelechiidae	Anacampsinae	Mesophleps	Mesophleps ochraceella
LEASX060-21	TLMF Lep 30458	BOLD:AAV4323	658[0n]	Gelechiidae	Anacampsinae	Mesophleps	Mesophleps ochraceella
LEASX061-21	TLMF Lep 30459	BOLD:AAV4323	658[0n]	Gelechiidae	Anacampsinae	Mesophleps	Mesophleps ochraceella
LEASU093-18	TLMF Lep 25514	BOLD:AAV4323	658[0n]	Gelechiidae	Anacampsinae	Mesophleps	Mesophleps ochraceella
PHLAG472-12	TLMF Lep 06866	BOLD:AAV4323	658[0n]	Gelechiidae	Anacampsinae	Mesophleps	Mesophleps ochraceella
PHLAG495-12	TLMF Lep 06889	BOLD:AAV4323	658[0n]	Gelechiidae	Anacampsinae	Mesophleps	Mesophleps ochraceella
PHLAG496-12	TLMF Lep 06890	BOLD:AAV4323	658[0n]	Gelechiidae	Anacampsinae	Mesophleps	Mesophleps ochraceella
PHLAG473-12	TLMF Lep 06867	BOLD:AAV4323	658[0n]	Gelechiidae	Anacampsinae	Mesophleps	Mesophleps ochraceella
LECRT190-16	TLMF Lep 21363	BOLD:AAV4323	658[0n]	Gelechiidae	Anacampsinae	Mesophleps	Mesophleps ochraceella
LEASX059-21	TLMF Lep 30457	BOLD:AAV4323	658[0n]	Gelechiidae	Anacampsinae	Mesophleps	Mesophleps ochraceella
BSNTN296-23	BGE_00225_A11	BOLD:AAV4323	658[0n]	Gelechiidae	Anacampsinae	Mesophleps	Mesophleps ochraceella
BSNTN1473-24	BGE_00268_D12	BOLD:AAV4323	658[0n]	Gelechiidae	Anacampsinae	Mesophleps	Mesophleps ochraceella
LEAST1727-18	TLMF Lep 25343	BOLD:AAV7800	624[0n]	Gelechiidae	Anacampsinae	Mesophleps	Mesophleps trinotella
LPALE1614-23	TLMF_Lep_35398	BOLD:AAV7800	652[0n]	Gelechiidae	Anacampsinae	Mesophleps	Mesophleps trinotella
LPALE1432-23	TLMF_Lep_35216	BOLD:AAV7800	653[0n]	Gelechiidae	Anacampsinae	Mesophleps	Mesophleps trinotella
BSNTN085-23	BGE_00221_H01	BOLD:AAV7800	658[0n]	Gelechiidae	Anacampsinae	Mesophleps	Mesophleps trinotella
BSNTN086-23	BGE_00221_H02	BOLD:AAV7800	658[0n]	Gelechiidae	Anacampsinae	Mesophleps	Mesophleps trinotella
BSNTN578-23	BGE_00222_A08	BOLD:AAK4334	658[0n]	Gelechiidae	Anacampsinae	Nothris	Nothris congressariella
LPALE1559-23	TLMF_Lep_35343	BOLD:AAE5563	657[0n]	Gelechiidae	Anacampsinae	Nothris	Nothris verbascella
LEASZ178-22	TLMF Lep 32096	BOLD:AAE5563	658[0n]	Gelechiidae	Anacampsinae	Nothris	Nothris verbascella
BSNTN581-23	BGE_00222_A11	BOLD:AAE5563	658[0n]	Gelechiidae	Anacampsinae	Nothris	Nothris verbascella
LPALE1572-23	TLMF_Lep_35356	BOLD:ADM5270	653[0n]	Gelechiidae	Anacampsinae	Stomopteryx	Stomopteryx detersella
LPALE1617-23	TLMF_Lep_35401	BOLD:ADM5270	653[0n]	Gelechiidae	Anacampsinae	Stomopteryx	Stomopteryx detersella
LPALE1431-23	TLMF_Lep_35215	BOLD:AGP5702	652[0n]	Gelechiidae	Anacampsinae	Stomopteryx	Stomopteryx detersella
LPALE3122-23	TLMF_Lep_36906	BOLD:AGP5702	652[0n]	Gelechiidae	Anacampsinae	Stomopteryx	Stomopteryx detersella
BSNTN1654-24	BGE_00270_D03	BOLD:AGP5702	658[0n]	Gelechiidae	Anacampsinae	Stomopteryx	Stomopteryx detersella
BSNTN1653-24	BGE_00270_D02	BOLD:AGP5702	658[0n]	Gelechiidae	Anacampsinae	Stomopteryx	Stomopteryx detersella
LEASU213-18	TLMF Lep 25634	BOLD:ADN1459	658[0n]	Gelechiidae	Anacampsinae	Stomopteryx	Stomopteryx lusitaniella
BSNTN1468-24	BGE_00268_D07	BOLD:ADN1459	658[0n]	Gelechiidae	Anacampsinae	Stomopteryx	Stomopteryx lusitaniella
BSNTN1469-24	BGE_00268_D08	BOLD:ADN1459	658[0n]	Gelechiidae	Anacampsinae	Stomopteryx	Stomopteryx lusitaniella
BSNTN1486-24	BGE_00268_F01	BOLD:ADN1459	658[0n]	Gelechiidae	Anacampsinae	Stomopteryx	Stomopteryx lusitaniella
BSNTN1471-24	BGE_00268_D10	BOLD:AAF8159	658[0n]	Gelechiidae	Anomologinae	Apodia	Apodia bifractella
LPALE1411-23	TLMF_Lep_35195	BOLD:AAP7515	653[0n]	Gelechiidae	Anomologinae	Aristotelia	Aristotelia subdecurtella
LPALE1410-23	TLMF_Lep_35194	BOLD:AAP7515	654[0n]	Gelechiidae	Anomologinae	Aristotelia	Aristotelia subdecurtella
LPALE3124-23	TLMF_Lep_36908	BOLD:AAB9592	653[0n]	Gelechiidae	Anomologinae	Bryotropha	Bryotropha desertella
LPALE1547-23	TLMF_Lep_35331	BOLD:ADJ4208	651[0n]	Gelechiidae	Anomologinae	Bryotropha	Bryotropha desertella
LECRT160-16	TLMF Lep 21333	BOLD:ADJ4208	658[0n]	Gelechiidae	Anomologinae	Bryotropha	Bryotropha desertella
LPALE1428-23	TLMF_Lep_35212	BOLD:AAE8511	653[0n]	Gelechiidae	Anomologinae	Bryotropha	Bryotropha domestica
LPALE1475-23	TLMF_Lep_35259	BOLD:AAE8511	654[0n]	Gelechiidae	Anomologinae	Bryotropha	Bryotropha domestica
LPALE1472-23	TLMF_Lep_35256	BOLD:AAE8511	655[0n]	Gelechiidae	Anomologinae	Bryotropha	Bryotropha domestica
LECRT159-16	TLMF Lep 21332	BOLD:AAE8511	658[0n]	Gelechiidae	Anomologinae	Bryotropha	Bryotropha domestica
LECRT163-16	TLMF Lep 21336	BOLD:AAE8511	658[0n]	Gelechiidae	Anomologinae	Bryotropha	Bryotropha domestica
BSNTN301-23	BGE_00225_B04	BOLD:AAE8511	658[0n]	Gelechiidae	Anomologinae	Bryotropha	Bryotropha domestica
LPALE1703-23	TLMF_Lep_35487	BOLD:AAE8511	666[0n]	Gelechiidae	Anomologinae	Bryotropha	Bryotropha domestica
LPALE816-23	TLMF_Lep_34600	BOLD:ADL9820	653[0n]	Gelechiidae	Anomologinae	Bryotropha	Bryotropha figulella
LPALE815-23	TLMF_Lep_34599	BOLD:ADL9820	654[0n]	Gelechiidae	Anomologinae	Bryotropha	Bryotropha figulella
LEASZ174-22	TLMF Lep 32092	BOLD:ADL9820	658[0n]	Gelechiidae	Anomologinae	Bryotropha	Bryotropha figulella
LEASX063-21	TLMF Lep 30461	BOLD:ADM2092	637[0n]	Gelechiidae	Anomologinae	Bryotropha	Bryotropha hulli
LPALE1514-23	TLMF_Lep_35298	BOLD:ADM2092	652[0n]	Gelechiidae	Anomologinae	Bryotropha	Bryotropha hulli
LPALE820-23	TLMF_Lep_34604	BOLD:ADM2092	653[0n]	Gelechiidae	Anomologinae	Bryotropha	Bryotropha hulli
LPALE821-23	TLMF_Lep_34605	BOLD:ADM2092	653[0n]	Gelechiidae	Anomologinae	Bryotropha	Bryotropha hulli
LPALE1515-23	TLMF_Lep_35299	BOLD:ADM2092	653[0n]	Gelechiidae	Anomologinae	Bryotropha	Bryotropha hulli
LPALE1517-23	TLMF_Lep_35301	BOLD:ADM2092	653[0n]	Gelechiidae	Anomologinae	Bryotropha	Bryotropha hulli
LPALE1705-23	TLMF_Lep_35489	BOLD:ADM2092	653[0n]	Gelechiidae	Anomologinae	Bryotropha	Bryotropha hulli
LPALE3056-23	TLMF_Lep_36840	BOLD:ADM2092	654[0n]	Gelechiidae	Anomologinae	Bryotropha	Bryotropha hulli
LPALE1415-23	TLMF_Lep_35199	BOLD:ADM2092	654[0n]	Gelechiidae	Anomologinae	Bryotropha	Bryotropha hulli
LPALE3055-23	TLMF_Lep_36839	BOLD:ADM2092	654[0n]	Gelechiidae	Anomologinae	Bryotropha	Bryotropha hulli
LPALE1508-23	TLMF_Lep_35292	BOLD:ADM2092	654[0n]	Gelechiidae	Anomologinae	Bryotropha	Bryotropha hulli
LPALE1516-23	TLMF_Lep_35300	BOLD:ADM2092	654[0n]	Gelechiidae	Anomologinae	Bryotropha	Bryotropha hulli
LPALE3132-23	TLMF_Lep_36916	BOLD:ADM2092	654[0n]	Gelechiidae	Anomologinae	Bryotropha	Bryotropha hulli
LEASZ061-22	TLMF Lep 31979	BOLD:ADM2092	658[0n]	Gelechiidae	Anomologinae	Bryotropha	Bryotropha hulli
LEGEL295-18	TLMF Lep 25241	BOLD:ADM2092	658[0n]	Gelechiidae	Anomologinae	Bryotropha	Bryotropha hulli
BSNTN306-23	BGE_00225_B09	BOLD:ADM2092	658[0n]	Gelechiidae	Anomologinae	Bryotropha	Bryotropha hulli
LPALE1700-23	TLMF_Lep_35484	BOLD:ADF2534	653[0n]	Gelechiidae	Anomologinae	Bryotropha	Bryotropha plebejella
LEASZ229-22	TLMF Lep 32717	BOLD:ADF2534	658[0n]	Gelechiidae	Anomologinae	Bryotropha	Bryotropha plebejella
LECRT164-16	TLMF Lep 21337	BOLD:ADF2534	658[0n]	Gelechiidae	Anomologinae	Bryotropha	Bryotropha plebejella
LECRT162-16	TLMF Lep 21335		301[1n]	Gelechiidae	Anomologinae	Bryotropha	Bryotropha senectella
LEASX062-21	TLMF Lep 30460	BOLD:AAB9591	658[0n]	Gelechiidae	Anomologinae	Bryotropha	Bryotropha terrella
LEASX064-21	TLMF Lep 30462	BOLD:AAB9591	658[0n]	Gelechiidae	Anomologinae	Bryotropha	Bryotropha terrella
LECRT161-16	TLMF Lep 21334	BOLD:AAB9591	658[0n]	Gelechiidae	Anomologinae	Bryotropha	Bryotropha terrella
BSNTN579-23	BGE_00222_A09	BOLD:AAB9591	658[0n]	Gelechiidae	Anomologinae	Bryotropha	Bryotropha terrella
BSNTN580-23	BGE_00222_A10	BOLD:AAB9591	658[0n]	Gelechiidae	Anomologinae	Bryotropha	Bryotropha terrella
BSNTN1470-24	BGE_00268_D09	BOLD:AAB9591	658[0n]	Gelechiidae	Anomologinae	Bryotropha	Bryotropha terrella
LECRT153-16	TLMF Lep 21326	BOLD:ADF1116	593[0n]	Gelechiidae	Anomologinae	Deltophora	Deltophora maculata
LEASZ138-22	TLMF Lep 32056	BOLD:ADF1116	658[0n]	Gelechiidae	Anomologinae	Deltophora	Deltophora maculata
LECRT152-16	TLMF Lep 21325	BOLD:ADF1116	658[0n]	Gelechiidae	Anomologinae	Deltophora	Deltophora maculata
LPALE796-23	TLMF_Lep_34580	BOLD:ADF1116	658[0n]	Gelechiidae	Anomologinae	Deltophora	Deltophora maculata
LPALE958-23	TLMF_Lep_34742	BOLD:AAI8202	653[0n]	Gelechiidae	Anomologinae	Isophrictis	Isophrictis anthemidella
BSNTN614-23	BGE_00222_D08	BOLD:AAI8202	658[0n]	Gelechiidae	Anomologinae	Isophrictis	Isophrictis anthemidella
BSNTN615-23	BGE_00222_D09	BOLD:AAI8202	658[0n]	Gelechiidae	Anomologinae	Isophrictis	Isophrictis anthemidella
LEASZ222-22	TLMF Lep 32710	BOLD:AEI4277	658[0n]	Gelechiidae	Anomologinae	Isophrictis	Isophrictis kefersteiniellus
LEASZ223-22	TLMF Lep 32711	BOLD:AEI4277	658[0n]	Gelechiidae	Anomologinae	Isophrictis	Isophrictis kefersteiniellus
LECRT141-16	TLMF Lep 21314	BOLD:AEI4277	658[4n]	Gelechiidae	Anomologinae	Isophrictis	Isophrictis kefersteiniellus
LPALE957-23	TLMF_Lep_34741	BOLD:AEI4280	651[0n]	Gelechiidae	Anomologinae	Isophrictis	Isophrictis kefersteiniellus
LPALE838-23	TLMF_Lep_34622	BOLD:AEI4282	653[0n]	Gelechiidae	Anomologinae	Isophrictis	Isophrictis kefersteiniellus
LPALE918-23	TLMF_Lep_34702	BOLD:AEI4282	653[0n]	Gelechiidae	Anomologinae	Isophrictis	Isophrictis kefersteiniellus
LEASZ163-22	TLMF Lep 32081	BOLD:AEI4282	658[0n]	Gelechiidae	Anomologinae	Isophrictis	Isophrictis kefersteiniellus
BSNTN617-23	BGE_00222_D11	BOLD:AEI4282	658[0n]	Gelechiidae	Anomologinae	Isophrictis	Isophrictis kefersteiniellus
LPALE1616-23	TLMF_Lep_35400	BOLD:AAK7524	653[0n]	Gelechiidae	Anomologinae	Metzneria	Metzneria aestivella
LPALE1698-23	TLMF_Lep_35482	BOLD:AAK7524	653[0n]	Gelechiidae	Anomologinae	Metzneria	Metzneria aestivella
BSNTN292-23	BGE_00225_A07	BOLD:AAK7524	658[0n]	Gelechiidae	Anomologinae	Metzneria	Metzneria aestivella
LECRT135-16	TLMF Lep 21308			Gelechiidae	Anomologinae	Metzneria	Metzneria aestivella
LEGEL228-18	TLMF Lep 25174	BOLD:ADM1031	658[0n]	Gelechiidae	Anomologinae	Metzneria	Metzneria agraphella
LEAST1776-18	TLMF Lep 25392	BOLD:AED7987	619[0n]	Gelechiidae	Anomologinae	Metzneria	Metzneria artificella
LEASZ216-22	TLMF Lep 32704	BOLD:ADE9585	658[0n]	Gelechiidae	Anomologinae	Metzneria	Metzneria campicolella
LECRT139-16	TLMF Lep 21312	BOLD:ABW1526	486[1n]	Gelechiidae	Anomologinae	Metzneria	Metzneria castiliella
LPALE938-23	TLMF_Lep_34722	BOLD:ABW1526	653[0n]	Gelechiidae	Anomologinae	Metzneria	Metzneria castiliella
LPALE798-23	TLMF_Lep_34582	BOLD:ABW1526	654[0n]	Gelechiidae	Anomologinae	Metzneria	Metzneria castiliella
LPALE939-23	TLMF_Lep_34723	BOLD:ABW1526	654[0n]	Gelechiidae	Anomologinae	Metzneria	Metzneria castiliella
LEASZ017-22	TLMF Lep 31935	BOLD:ABW1526	658[0n]	Gelechiidae	Anomologinae	Metzneria	Metzneria castiliella
NLON1130-22	KBE_2022019	BOLD:ABW1526	658[0n]	Gelechiidae	Anomologinae	Metzneria	Metzneria castiliella
NLON1129-22	KBE_2022018	BOLD:ABW1526	658[0n]	Gelechiidae	Anomologinae	Metzneria	Metzneria castiliella
LEASZ207-22	TLMF Lep 32695	BOLD:ABW1526	658[1n]	Gelechiidae	Anomologinae	Metzneria	Metzneria castiliella
LEASZ143-22	TLMF Lep 32061	BOLD:ABW1819	634[0n]	Gelechiidae	Anomologinae	Metzneria	Metzneria riadella
LEASZ140-22	TLMF Lep 32058	BOLD:ABW1819	658[0n]	Gelechiidae	Anomologinae	Metzneria	Metzneria riadella
LPALE952-23	TLMF_Lep_34736	BOLD:ADF5115	653[0n]	Gelechiidae	Anomologinae	Metzneria	Metzneria tenuiella
LPALE956-23	TLMF_Lep_34740	BOLD:ADF5115	653[0n]	Gelechiidae	Anomologinae	Metzneria	Metzneria tenuiella
LPALE950-23	TLMF_Lep_34734	BOLD:ADF5115	655[0n]	Gelechiidae	Anomologinae	Metzneria	Metzneria tenuiella
LEASZ208-22	TLMF Lep 32696	BOLD:ADF5115	658[0n]	Gelechiidae	Anomologinae	Metzneria	Metzneria tenuiella
LEASZ209-22	TLMF Lep 32697	BOLD:ADF5115	658[0n]	Gelechiidae	Anomologinae	Metzneria	Metzneria tenuiella
LEASZ210-22	TLMF Lep 32698	BOLD:ADF5115	658[0n]	Gelechiidae	Anomologinae	Metzneria	Metzneria tenuiella
LPALE880-23	TLMF_Lep_34664	BOLD:ADM4637	653[0n]	Gelechiidae	Anomologinae	Metzneria	Metzneria torosulella
LPALE881-23	TLMF_Lep_34665	BOLD:ADM4637	655[0n]	Gelechiidae	Anomologinae	Metzneria	Metzneria torosulella
LEASZ128-22	TLMF Lep 32046	BOLD:ADM4637	658[0n]	Gelechiidae	Anomologinae	Metzneria	Metzneria torosulella
LECRT154-16	TLMF Lep 21327	BOLD:AAE1922	593[0n]	Gelechiidae	Anomologinae	Monochroa	Monochroa cytisella
LECRT155-16	TLMF Lep 21328	BOLD:AAE1922	658[0n]	Gelechiidae	Anomologinae	Monochroa	Monochroa cytisella
BSNTN1489-24	BGE_00268_F04	BOLD:AAE1922	658[0n]	Gelechiidae	Anomologinae	Monochroa	Monochroa cytisella
BSNTN090-23	BGE_00221_H06	BOLD:AAK6885	658[0n]	Gelechiidae	Anomologinae	Monochroa	Monochroa hornigi
BSNTN307-23	BGE_00225_B10	BOLD:AAK6885	658[0n]	Gelechiidae	Anomologinae	Monochroa	Monochroa hornigi
LON7287-18	NHMO Lep 2018.015	BOLD:ACE0451	658[0n]	Gelechiidae	Anomologinae	Ornativalva	Ornativalva heluanensis
NLON1067-22	KBE_2021126	BOLD:ACE0451	658[0n]	Gelechiidae	Anomologinae	Ornativalva	Ornativalva heluanensis
BSNTN291-23	BGE_00225_A06	BOLD:ACE0451	658[0n]	Gelechiidae	Anomologinae	Ornativalva	Ornativalva heluanensis
LECRT158-16	TLMF Lep 21331	BOLD:ACE0451	658[95n]	Gelechiidae	Anomologinae	Ornativalva	Ornativalva heluanensis
LPALE851-23	TLMF_Lep_34635	BOLD:ABW9166	652[0n]	Gelechiidae	Anomologinae	Ornativalva	Ornativalva plutelliformis
LPALE852-23	TLMF_Lep_34636	BOLD:ABW9166	653[0n]	Gelechiidae	Anomologinae	Ornativalva	Ornativalva plutelliformis
LEASZ102-22	TLMF Lep 32020	BOLD:ABW9166	658[0n]	Gelechiidae	Anomologinae	Ornativalva	Ornativalva plutelliformis
BSNTN290-23	BGE_00225_A05	BOLD:ABW9166	658[0n]	Gelechiidae	Anomologinae	Ornativalva	Ornativalva plutelliformis
LPALE805-23	TLMF_Lep_34589	BOLD:AAP5437	653[0n]	Gelechiidae	Anomologinae	Oxypteryx	Oxypteryx helotella
LEASZ018-22	TLMF Lep 31936	BOLD:AAP5437	658[0n]	Gelechiidae	Anomologinae	Oxypteryx	Oxypteryx helotella
LEASZ101-22	TLMF Lep 32019	BOLD:AAP5437	658[0n]	Gelechiidae	Anomologinae	Oxypteryx	Oxypteryx helotella
LECRT148-16	TLMF Lep 21321	BOLD:AAP5437	658[0n]	Gelechiidae	Anomologinae	Oxypteryx	Oxypteryx helotella
BSNTN584-23	BGE_00222_B02	BOLD:AAP5437	658[0n]	Gelechiidae	Anomologinae	Oxypteryx	Oxypteryx helotella
BSNTN585-23	BGE_00222_B03	BOLD:AAP5437	658[0n]	Gelechiidae	Anomologinae	Oxypteryx	Oxypteryx helotella
BSNTN586-23	BGE_00222_B04	BOLD:AAP5437	658[0n]	Gelechiidae	Anomologinae	Oxypteryx	Oxypteryx helotella
LEASZ117-22	TLMF Lep 32035	BOLD:AAV7057	658[0n]	Gelechiidae	Anomologinae	Oxypteryx	Oxypteryx immaculatella
LPALE824-23	TLMF_Lep_34608	BOLD:ADF1166	653[0n]	Gelechiidae	Anomologinae	Oxypteryx	Oxypteryx nigritella
LPALE879-23	TLMF_Lep_34663	BOLD:ADF1166	653[0n]	Gelechiidae	Anomologinae	Oxypteryx	Oxypteryx nigritella
LPALE1518-23	TLMF_Lep_35302	BOLD:ADF1166	653[0n]	Gelechiidae	Anomologinae	Oxypteryx	Oxypteryx nigritella
LPALE1519-23	TLMF_Lep_35303	BOLD:ADF1166	653[0n]	Gelechiidae	Anomologinae	Oxypteryx	Oxypteryx nigritella
LPALE1520-23	TLMF_Lep_35304	BOLD:ADF1166	653[0n]	Gelechiidae	Anomologinae	Oxypteryx	Oxypteryx nigritella
LEASZ060-22	TLMF Lep 31978	BOLD:ADF1166	658[0n]	Gelechiidae	Anomologinae	Oxypteryx	Oxypteryx nigritella
LEASZ063-22	TLMF Lep 31981	BOLD:ADF1166	658[0n]	Gelechiidae	Anomologinae	Oxypteryx	Oxypteryx nigritella
LEASZ023-22	TLMF Lep 31941	BOLD:ADF1166	658[0n]	Gelechiidae	Anomologinae	Oxypteryx	Oxypteryx nigritella
LECRT150-16	TLMF Lep 21323	BOLD:ADF1166	658[0n]	Gelechiidae	Anomologinae	Oxypteryx	Oxypteryx nigritella
BSNTN088-23	BGE_00221_H04	BOLD:ADF1166	658[0n]	Gelechiidae	Anomologinae	Oxypteryx	Oxypteryx nigritella
BSNTN294-23	BGE_00225_A09	BOLD:ADF1166	658[0n]	Gelechiidae	Anomologinae	Oxypteryx	Oxypteryx nigritella
LPALE1663-23	TLMF_Lep_35447	BOLD:ADE9941	652[0n]	Gelechiidae	Anomologinae	Oxypteryx	Oxypteryx nigromaculella
LPALE1627-23	TLMF_Lep_35411	BOLD:ADE9941	653[0n]	Gelechiidae	Anomologinae	Oxypteryx	Oxypteryx nigromaculella
LPALE1708-23	TLMF_Lep_35492	BOLD:ADE9941	653[0n]	Gelechiidae	Anomologinae	Oxypteryx	Oxypteryx nigromaculella
LPALE1710-23	TLMF_Lep_35494	BOLD:ADE9941	653[0n]	Gelechiidae	Anomologinae	Oxypteryx	Oxypteryx nigromaculella
LPALE1713-23	TLMF_Lep_35497	BOLD:ADE9941	653[0n]	Gelechiidae	Anomologinae	Oxypteryx	Oxypteryx nigromaculella
LPALE1524-23	TLMF_Lep_35308	BOLD:ADE9941	654[0n]	Gelechiidae	Anomologinae	Oxypteryx	Oxypteryx nigromaculella
LPALE1707-23	TLMF_Lep_35491	BOLD:ADE9941	654[0n]	Gelechiidae	Anomologinae	Oxypteryx	Oxypteryx nigromaculella
LPALE1709-23	TLMF_Lep_35493	BOLD:ADE9941	655[0n]	Gelechiidae	Anomologinae	Oxypteryx	Oxypteryx nigromaculella
LECRT146-16	TLMF Lep 21319	BOLD:ADE9941	658[0n]	Gelechiidae	Anomologinae	Oxypteryx	Oxypteryx nigromaculella
BSNTN300-23	BGE_00225_B03	BOLD:ADE9941	658[0n]	Gelechiidae	Anomologinae	Oxypteryx	Oxypteryx nigromaculella
LPALE951-23	TLMF_Lep_34735	BOLD:ADM0559	652[0n]	Gelechiidae	Anomologinae	Ptocheuusa	Ptocheuusa minimella
LECRT143-16	TLMF Lep 21316	BOLD:ADM0559	658[0n]	Gelechiidae	Anomologinae	Ptocheuusa	Ptocheuusa minimella
LPALE1441-23	TLMF_Lep_35225	BOLD:AAV2188	653[0n]	Gelechiidae	Anomologinae	Ptocheuusa	Ptocheuusa paupella
BSNTN293-23	BGE_00225_A08	BOLD:AAV2188	658[0n]	Gelechiidae	Anomologinae	Ptocheuusa	Ptocheuusa paupella
LECRT145-16	TLMF Lep 21318	BOLD:ACW2460	586[0n]	Gelechiidae	Anomologinae	Ptocheuusa	Ptocheuusa paupella
LEAST1726-18	TLMF Lep 25342	BOLD:ACW2460	622[0n]	Gelechiidae	Anomologinae	Ptocheuusa	Ptocheuusa paupella
LPALE1630-23	TLMF_Lep_35414	BOLD:ACW2460	652[0n]	Gelechiidae	Anomologinae	Ptocheuusa	Ptocheuusa paupella
LPALE1440-23	TLMF_Lep_35224	BOLD:ACW2460	652[0n]	Gelechiidae	Anomologinae	Ptocheuusa	Ptocheuusa paupella
LPALE1447-23	TLMF_Lep_35231	BOLD:ACW2460	654[0n]	Gelechiidae	Anomologinae	Ptocheuusa	Ptocheuusa paupella
BSNTN093-23	BGE_00221_H09	BOLD:ACW2460	658[0n]	Gelechiidae	Anomologinae	Ptocheuusa	Ptocheuusa paupella
BSNTN094-23	BGE_00221_H10	BOLD:ACW2460	658[0n]	Gelechiidae	Anomologinae	Ptocheuusa	Ptocheuusa paupella
BSNTN095-23	BGE_00221_H11	BOLD:ACW2460	658[0n]	Gelechiidae	Anomologinae	Ptocheuusa	Ptocheuusa paupella
BSNTN295-23	BGE_00225_A10	BOLD:ACW2460	658[0n]	Gelechiidae	Anomologinae	Ptocheuusa	Ptocheuusa paupella
BSNTN045-23	BGE_00221_D09	BOLD:ACW2460	658[0n]	Gelechiidae	Anomologinae	Ptocheuusa	Ptocheuusa paupella
LECRT144-16	TLMF Lep 21317		246[0n]	Gelechiidae	Anomologinae	Ptocheuusa	Ptocheuusa paupella
LECRT156-16	TLMF Lep 21329	BOLD:AFT9016	413[0n]	Gelechiidae	Anomologinae	Thiotricha sumpichi
NLON178-19	KBE 2019037	BOLD:AFT9016	647[0n]	Gelechiidae	Anomologinae	Thiotricha sumpichi
BSNTN311-23	BGE_00225_C02	BOLD:AFT9016	658[0n]	Gelechiidae	Anomologinae	Thiotricha sumpichi
BSNTN312-23	BGE_00225_C03	BOLD:AFT9016	658[0n]	Gelechiidae	Anomologinae	Thiotricha sumpichi
LECRT157-16	TLMF Lep 21330	BOLD:AFT9016	658[95n]	Gelechiidae	Anomologinae	Thiotricha sumpichi
LEGEL354-18	TLMF Lep 25300	BOLD:ADM1409	658[0n]	Gelechiidae	Apatetrinae	Apatetris	Apatetris mediterranella
LECRT184-16	TLMF Lep 21357	BOLD:AAD9025	658[0n]	Gelechiidae	Apatetrinae	Pexicopia	Pexicopia malvella
BSNTN575-23	BGE_00222_A05	BOLD:AAD9025	658[0n]	Gelechiidae	Apatetrinae	Pexicopia	Pexicopia malvella
BSNTN576-23	BGE_00222_A06	BOLD:AAD8749	658[0n]	Gelechiidae	Apatetrinae	Platyedra	Platyedra subcinerea
BSNTN577-23	BGE_00222_A07	BOLD:AAD8749	658[0n]	Gelechiidae	Apatetrinae	Platyedra	Platyedra subcinerea
LEAST1723-18	TLMF Lep 25339	BOLD:AAB6409	634[0n]	Gelechiidae	Dichomeridinae	Dichomeris	Dichomeris acuminatus
LPALE853-23	TLMF_Lep_34637	BOLD:AAB6409	653[0n]	Gelechiidae	Dichomeridinae	Dichomeris	Dichomeris acuminatus
LEASZ068-22	TLMF Lep 31986	BOLD:AAB6409	658[0n]	Gelechiidae	Dichomeridinae	Dichomeris	Dichomeris acuminatus
LEASU120-18	TLMF Lep 25541	BOLD:ADL5756	658[0n]	Gelechiidae	Dichomeridinae	Dichomeris	Dichomeris neatodes
BSNTN305-23	BGE_00225_B08	BOLD:ADL5756	658[0n]	Gelechiidae	Dichomeridinae	Dichomeris	Dichomeris neatodes
LPALE1391-23	TLMF_Lep_35175	BOLD:ACX0424	653[0n]	Gelechiidae	Dichomeridinae	Helcystogramma	Helcystogramma triannulella
LPALE1392-23	TLMF_Lep_35176	BOLD:ACX0424	653[0n]	Gelechiidae	Dichomeridinae	Helcystogramma	Helcystogramma triannulella
NLON176-19	KBE 2019035	BOLD:ADM5065	552[2n]	Gelechiidae	Dichomeridinae	Brachmia cretica
NLON177-19	KBE 2019036	BOLD:ADM5065	593[0n]	Gelechiidae	Dichomeridinae	Brachmia cretica
LEAST1728-18	TLMF Lep 25344	BOLD:ADM5065	620[0n]	Gelechiidae	Dichomeridinae	Brachmia cretica
BSNTN081-23	BGE_00221_G09	BOLD:ADM5065	658[0n]	Gelechiidae	Dichomeridinae	Brachmia cretica
LPALE878-23	TLMF_Lep_34662	BOLD:ADI4465	652[0n]	Gelechiidae	Gelechiinae	Agnippe	Agnippe lunaki
LPALE877-23	TLMF_Lep_34661	BOLD:ADI4465	653[0n]	Gelechiidae	Gelechiinae	Agnippe	Agnippe lunaki
LPALE1682-23	TLMF_Lep_35466	BOLD:ADI4465	653[0n]	Gelechiidae	Gelechiinae	Agnippe	Agnippe lunaki
LPALE1626-23	TLMF_Lep_35410	BOLD:ADI4465	653[0n]	Gelechiidae	Gelechiinae	Agnippe	Agnippe lunaki
LEASZ125-22	TLMF Lep 32043	BOLD:ADI4465	658[0n]	Gelechiidae	Gelechiinae	Agnippe	Agnippe lunaki
LECRT183-16	TLMF Lep 21356	BOLD:ADE9737	658[0n]	Gelechiidae	Gelechiinae	Athrips	Athrips rancidella
BSNTN1476-24	BGE_00268_E03	BOLD:ADE9737	658[0n]	Gelechiidae	Gelechiinae	Athrips	Athrips rancidella
LPALE3125-23	TLMF_Lep_36909	BOLD:AAK2790	654[0n]	Gelechiidae	Gelechiinae	Carpatolechia	Carpatolechia decorella
BSNTN299-23	BGE_00225_B02	BOLD:AAK2790	658[0n]	Gelechiidae	Gelechiinae	Carpatolechia	Carpatolechia decorella
LPALE3053-23	TLMF_Lep_36837	BOLD:ADG5831	651[0n]	Gelechiidae	Gelechiinae	Caryocolum	Caryocolum alsinella
LPALE1541-23	TLMF_Lep_35325	BOLD:ADG5831	652[0n]	Gelechiidae	Gelechiinae	Caryocolum	Caryocolum alsinella
LPALE1542-23	TLMF_Lep_35326	BOLD:ADG5831	652[0n]	Gelechiidae	Gelechiinae	Caryocolum	Caryocolum alsinella
LPALE1657-23	TLMF_Lep_35441	BOLD:ADG5831	652[0n]	Gelechiidae	Gelechiinae	Caryocolum	Caryocolum alsinella
LPALE3130-23	TLMF_Lep_36914	BOLD:ADG5831	653[0n]	Gelechiidae	Gelechiinae	Caryocolum	Caryocolum alsinella
LPALE3054-23	TLMF_Lep_36838	BOLD:ADG5831	653[0n]	Gelechiidae	Gelechiinae	Caryocolum	Caryocolum alsinella
LPALE1543-23	TLMF_Lep_35327	BOLD:ADG5831	655[0n]	Gelechiidae	Gelechiinae	Caryocolum	Caryocolum alsinella
LPALE797-23	TLMF_Lep_34581	BOLD:AAK2828	653[0n]	Gelechiidae	Gelechiinae	Caryocolum	Caryocolum marmorea
LEASZ139-22	TLMF Lep 32057	BOLD:AAK2828	658[0n]	Gelechiidae	Gelechiinae	Caryocolum	Caryocolum marmorea
LEASZ234-22	TLMF Lep 32722	BOLD:AAK2828	658[0n]	Gelechiidae	Gelechiinae	Caryocolum	Caryocolum marmorea
BSNTN1477-24	BGE_00268_E04	BOLD:AAK2828	658[0n]	Gelechiidae	Gelechiinae	Caryocolum	Caryocolum marmorea
LPALE1439-23	TLMF_Lep_35223	BOLD:AAV6506	654[0n]	Gelechiidae	Gelechiinae	Ephysteris	Ephysteris iberica
LEASZ215-22	TLMF Lep 32703	BOLD:AAV6506	658[0n]	Gelechiidae	Gelechiinae	Ephysteris	Ephysteris iberica
LEAST1722-18	TLMF Lep 25338	BOLD:ACR6646	633[0n]	Gelechiidae	Gelechiinae	Ephysteris	Ephysteris promptella
LPALE1631-23	TLMF_Lep_35415	BOLD:ACR6646	653[0n]	Gelechiidae	Gelechiinae	Ephysteris	Ephysteris promptella
LPALE1645-23	TLMF_Lep_35429	BOLD:ACR6646	653[0n]	Gelechiidae	Gelechiinae	Ephysteris	Ephysteris promptella
BSNTN303-23	BGE_00225_B06	BOLD:ACR6646	658[0n]	Gelechiidae	Gelechiinae	Ephysteris	Ephysteris promptella
BSNTN308-23	BGE_00225_B11	BOLD:ACR6646	658[0n]	Gelechiidae	Gelechiinae	Ephysteris	Ephysteris promptella
BSNTN309-23	BGE_00225_B12	BOLD:ACR6646	658[0n]	Gelechiidae	Gelechiinae	Ephysteris	Ephysteris promptella
BSNTN310-23	BGE_00225_C01	BOLD:ACR6646	658[0n]	Gelechiidae	Gelechiinae	Ephysteris	Ephysteris promptella
LPALE1660-23	TLMF_Lep_35444	BOLD:AFE2603	651[0n]	Gelechiidae	Gelechiinae	Ephysteris	Ephysteris promptella
LPALE1646-23	TLMF_Lep_35430	BOLD:AFE2603	654[0n]	Gelechiidae	Gelechiinae	Ephysteris	Ephysteris promptella
LPALE3057-23	TLMF_Lep_36841	BOLD:ADE9654	652[0n]	Gelechiidae	Gelechiinae	Gelechia	Gelechia mediterranea
LPALE3133-23	TLMF_Lep_36917	BOLD:ADE9654	653[0n]	Gelechiidae	Gelechiinae	Gelechia	Gelechia mediterranea
LPALE1507-23	TLMF_Lep_35291	BOLD:ADE9654	653[0n]	Gelechiidae	Gelechiinae	Gelechia	Gelechia mediterranea
LPALE3131-23	TLMF_Lep_36915	BOLD:ADE9654	655[0n]	Gelechiidae	Gelechiinae	Gelechia	Gelechia mediterranea
LECRT172-16	TLMF Lep 21345	BOLD:ADE9654	658[0n]	Gelechiidae	Gelechiinae	Gelechia	Gelechia mediterranea
LECRT173-16	TLMF Lep 21346	BOLD:ADE9654	658[0n]	Gelechiidae	Gelechiinae	Gelechia	Gelechia mediterranea
LPALE1733-23	TLMF_Lep_35517	BOLD:AAE6366	644[0n]	Gelechiidae	Gelechiinae	Gelechia	Gelechia senticetella
LPALE1732-23	TLMF_Lep_35516	BOLD:AAE6366	653[0n]	Gelechiidae	Gelechiinae	Gelechia	Gelechia senticetella
LPALE1743-23	TLMF_Lep_35527	BOLD:ABY8998	649[2n]	Gelechiidae	Gelechiinae	Gelechia	Gelechia senticetella
LPALE1734-23	TLMF_Lep_35518	BOLD:ABY8998	653[0n]	Gelechiidae	Gelechiinae	Gelechia	Gelechia senticetella
LPALE1476-23	TLMF_Lep_35260	BOLD:ABY8998	653[0n]	Gelechiidae	Gelechiinae	Gelechia	Gelechia senticetella
LECRT174-16	TLMF Lep 21347	BOLD:ADF0597	658[0n]	Gelechiidae	Gelechiinae	Gelechia	Gelechia senticetella
LECRT175-16	TLMF Lep 21348	BOLD:ADF0597	658[0n]	Gelechiidae	Gelechiinae	Gelechia	Gelechia senticetella
LECRT176-16	TLMF Lep 21349	BOLD:ADF0597	658[0n]	Gelechiidae	Gelechiinae	Gelechia	Gelechia senticetella
LEAST1729-18	TLMF Lep 25345	BOLD:ADM1971	623[0n]	Gelechiidae	Gelechiinae	Gnorimoschema	Gnorimoschema soffneri
LPALE1413-23	TLMF_Lep_35197	BOLD:ADM1971	653[0n]	Gelechiidae	Gelechiinae	Gnorimoschema	Gnorimoschema soffneri
LPALE1412-23	TLMF_Lep_35196	BOLD:ADM1971	654[0n]	Gelechiidae	Gelechiinae	Gnorimoschema	Gnorimoschema soffneri
LEASZ146-22	TLMF Lep 32064	BOLD:ADF1591	658[0n]	Gelechiidae	Gelechiinae	Istrianis	Istrianis femoralis
LECRT178-16	TLMF Lep 21351	BOLD:ADF1591	658[0n]	Gelechiidae	Gelechiinae	Istrianis	Istrianis femoralis
LPALE855-23	TLMF_Lep_34639	BOLD:ABW9460	653[0n]	Gelechiidae	Gelechiinae	Mirificarma	Mirificarma eburnella
LPALE3721-23	TLMF_Lep_37505	BOLD:ABW9460	653[0n]	Gelechiidae	Gelechiinae	Mirificarma	Mirificarma eburnella
LEASZ065-22	TLMF Lep 31983	BOLD:ABW9460	658[0n]	Gelechiidae	Gelechiinae	Mirificarma	Mirificarma eburnella
LECRT182-16	TLMF Lep 21355	BOLD:ABW9460	658[0n]	Gelechiidae	Gelechiinae	Mirificarma	Mirificarma eburnella
BSNTN082-23	BGE_00221_G10	BOLD:ABW9460	658[0n]	Gelechiidae	Gelechiinae	Mirificarma	Mirificarma eburnella
LPALE909-23	TLMF_Lep_34693	BOLD:ABW9460	680[0n]	Gelechiidae	Gelechiinae	Mirificarma	Mirificarma eburnella
LECRT181-16	TLMF Lep 21354	BOLD:ADF2273	622[0n]	Gelechiidae	Gelechiinae	Mirificarma	Mirificarma minimella
LPALE1742-23	TLMF_Lep_35526	BOLD:ADJ0429	653[0n]	Gelechiidae	Gelechiinae	Neotelphusa	Neotelphusa cisti
BSNTN1474-24	BGE_00268_E01	BOLD:AAL3237	658[0n]	Gelechiidae	Gelechiinae	Parastenolechia	Parastenolechia nigrinotella
LPALE1557-23	TLMF_Lep_35341	BOLD:AEL8356	652[0n]	Gelechiidae	Gelechiinae	Phthorimaea	Phthorimaea operculella
LPALE1606-23	TLMF_Lep_35390	BOLD:AEL8356	654[0n]	Gelechiidae	Gelechiinae	Phthorimaea	Phthorimaea operculella
NLON1192-23	NHMO_Lep_2022_19	BOLD:AEL8356	658[0n]	Gelechiidae	Gelechiinae	Phthorimaea	Phthorimaea operculella
LECRT165-16	TLMF Lep 21338	BOLD:AAB2851	658[0n]	Gelechiidae	Gelechiinae	Recurvaria	Recurvaria nanella
LECRT177-16	TLMF Lep 21350	BOLD:ADF0070	658[0n]	Gelechiidae	Gelechiinae	Scrobipalpa	Scrobipalpa camphorosmella
BSNTN304-23	BGE_00225_B07	BOLD:ADF0070	658[0n]	Gelechiidae	Gelechiinae	Scrobipalpa	Scrobipalpa camphorosmella
LPALE789-23	TLMF_Lep_34573	BOLD:ADL5975	652[0n]	Gelechiidae	Gelechiinae	Scrobipalpa	Scrobipalpa phagnalella
LPALE3711-23	TLMF_Lep_37495	BOLD:ADL5975	653[0n]	Gelechiidae	Gelechiinae	Scrobipalpa	Scrobipalpa phagnalella
LPALE3710-23	TLMF_Lep_37494	BOLD:ADL5975	654[0n]	Gelechiidae	Gelechiinae	Scrobipalpa	Scrobipalpa phagnalella
LEASZ137-22	TLMF Lep 32055	BOLD:ADL5975	658[0n]	Gelechiidae	Gelechiinae	Scrobipalpa	Scrobipalpa phagnalella
BSNTN092-23	BGE_00221_H08	BOLD:ADL5975	658[0n]	Gelechiidae	Gelechiinae	Scrobipalpa	Scrobipalpa phagnalella
LEASZ188-22	TLMF Lep 32106	BOLD:ADO2279	658[0n]	Gelechiidae	Gelechiinae	Teleiodes	Teleiodes albiluculella
LEASU206-18	TLMF Lep 25627	BOLD:ADO2279	658[0n]	Gelechiidae	Gelechiinae	Teleiodes	Teleiodes albiluculella
LECRT167-16	TLMF Lep 21340	BOLD:ADF1478	606[0n]	Gelechiidae	Gelechiinae	Telphusa	Telphusa cistiflorella
LPALE854-23	TLMF_Lep_34638	BOLD:AAJ8033	654[0n]	Gelechiidae	Gelechiinae	Tuta	Tuta absoluta
BSNTN572-23	BGE_00222_A02	BOLD:AAJ8033	658[0n]	Gelechiidae	Gelechiinae	Tuta	Tuta absoluta
BSNTN573-23	BGE_00222_A03	BOLD:AAJ8033	658[0n]	Gelechiidae	Gelechiinae	Tuta	Tuta absoluta
BSNTN089-23	BGE_00221_H05	BOLD:AAJ8033	658[0n]	Gelechiidae	Gelechiinae	Tuta	Tuta absoluta
BSNTN091-23	BGE_00221_H07	BOLD:AAJ8033	658[0n]	Gelechiidae	Gelechiinae	Tuta	Tuta absoluta
BSNTN302-23	BGE_00225_B05	BOLD:AAJ8033	658[0n]	Gelechiidae	Gelechiinae	Tuta	Tuta absoluta
BSNTN1487-24	BGE_00268_F02	BOLD:AAJ8033	658[0n]	Gelechiidae	Gelechiinae	Tuta	Tuta absoluta
BSNTN1484-24	BGE_00268_E11	BOLD:AAJ8033	658[0n]	Gelechiidae	Gelechiinae	Tuta	Tuta absoluta
LPALE1697-23	TLMF_Lep_35481	BOLD:AFK8088	653[0n]	Gelechiidae	Gelechiinae	Xenolechia	Xenolechia aethiops
LPALE1622-23	TLMF_Lep_35406	BOLD:AFK8088	655[0n]	Gelechiidae	Gelechiinae	Xenolechia	Xenolechia aethiops
LECRT166-16	TLMF Lep 21339	BOLD:AFK8088	658[0n]	Gelechiidae	Gelechiinae	Xenolechia	Xenolechia aethiops
LPALE3138-23	TLMF_Lep_36922	BOLD:AAV1433	653[0n]	Gelechiidae	Thiotrichinae	Palumbina	Palumbina guerinii
LPALE3060-23	TLMF_Lep_36844	BOLD:AAV1433	653[0n]	Gelechiidae	Thiotrichinae	Palumbina	Palumbina guerinii
LPALE1473-23	TLMF_Lep_35257	BOLD:AAV1433	654[0n]	Gelechiidae	Thiotrichinae	Palumbina	Palumbina guerinii
LPALE1315-23	TLMF_Lep_35099	BOLD:AAB5956	653[0n]	Geometridae	Ennominae	Acanthovalva	Acanthovalva inconspicuaria
GWORD418-07	BC ZSM Lep 09568	BOLD:AAB5956	658[0n]	Geometridae	Ennominae	Acanthovalva	Acanthovalva inconspicuaria
BSNTN459-23	BGE_00226_G07	BOLD:AAB5956	658[0n]	Geometridae	Ennominae	Acanthovalva	Acanthovalva inconspicuaria
BSNTN460-23	BGE_00226_G08	BOLD:AAB5956	658[0n]	Geometridae	Ennominae	Acanthovalva	Acanthovalva inconspicuaria
LPALE1316-23	TLMF_Lep_35100	BOLD:AAB5956	662[0n]	Geometridae	Ennominae	Acanthovalva	Acanthovalva inconspicuaria
GWORA1902-08	BC GL Lep 0019	BOLD:AAC3211	577[0n]	Geometridae	Ennominae	Agriopis	Agriopis bajaria
GWORD392-07	BC ZSM Lep 09542	BOLD:AAJ6603	658[0n]	Geometridae	Ennominae	Agriopis	Agriopis budashkini
GWOSN907-11	BC ZSM Lep 54538	BOLD:AAC0355	607[0n]	Geometridae	Ennominae	Agriopis	Agriopis marginaria
GWOSC943-10	BC ZSM Lep 41559	BOLD:AAC0355	637[0n]	Geometridae	Ennominae	Agriopis	Agriopis marginaria
GWOSC940-10	BC ZSM Lep 41556	BOLD:AAC0355	658[0n]	Geometridae	Ennominae	Agriopis	Agriopis marginaria
GWORL674-09	BC ZSM Lep 23621	BOLD:AAC0403	658[0n]	Geometridae	Ennominae	Ascotis	Ascotis selenaria
BSNTN472-23	BGE_00226_H08	BOLD:AAC0403	658[0n]	Geometridae	Ennominae	Ascotis	Ascotis selenaria
LPALE1280-23	TLMF_Lep_35064	BOLD:AAB7075	652[0n]	Geometridae	Ennominae	Aspitates	Aspitates ochrearia
LPALE993-23	TLMF_Lep_34777	BOLD:AAB7075	653[0n]	Geometridae	Ennominae	Aspitates	Aspitates ochrearia
LPALE1279-23	TLMF_Lep_35063	BOLD:AAB7075	654[0n]	Geometridae	Ennominae	Aspitates	Aspitates ochrearia
LEASZ240-22	TLMF Lep 32728	BOLD:AAB7075	658[0n]	Geometridae	Ennominae	Aspitates	Aspitates ochrearia
BSNTN224-23	BGE_00224_C10	BOLD:AAB7075	658[0n]	Geometridae	Ennominae	Aspitates	Aspitates ochrearia
BSNTN225-23	BGE_00224_C11	BOLD:AAB7075	658[0n]	Geometridae	Ennominae	Aspitates	Aspitates ochrearia
GWORD423-07	BC ZSM Lep 09573	BOLD:AAB4693	656[0n]	Geometridae	Ennominae	Biston	Biston strataria
GWORE926-08	SE MNC Lep 00267	BOLD:AAD2249	579[0n]	Geometridae	Ennominae	Charissa	Charissa dubitaria
GWORP437-09	SE MNC Lep 00624	BOLD:AAD2249	625[0n]	Geometridae	Ennominae	Charissa	Charissa dubitaria
GWORP560-09	SE MNC Lep 00747	BOLD:AAD2249	658[0n]	Geometridae	Ennominae	Charissa	Charissa dubitaria
GWORP561-09	SE MNC Lep 00748	BOLD:AAD2249	658[0n]	Geometridae	Ennominae	Charissa	Charissa dubitaria
GWORP562-09	SE MNC Lep 00749	BOLD:AAD2249	658[1n]	Geometridae	Ennominae	Charissa	Charissa dubitaria
GWOSY088-11	SE MNC Lep 00843	BOLD:ACE8297	658[0n]	Geometridae	Ennominae	Charissa	Charissa obscurata
LPALE2925-23	TLMF_Lep_36709	BOLD:AAD2249	652[0n]	Geometridae	Ennominae	Charissa	Charissa staudingeri
LPALE1208-23	TLMF_Lep_34992	BOLD:AAD2249	652[0n]	Geometridae	Ennominae	Charissa	Charissa staudingeri
LPALE973-23	TLMF_Lep_34757	BOLD:AAD2249	653[0n]	Geometridae	Ennominae	Charissa	Charissa staudingeri
LPALE1207-23	TLMF_Lep_34991	BOLD:AAD2249	653[0n]	Geometridae	Ennominae	Charissa	Charissa staudingeri
LPALE1045-23	TLMF_Lep_34829	BOLD:AAD2249	655[0n]	Geometridae	Ennominae	Charissa	Charissa staudingeri
LPALE1209-23	TLMF_Lep_34993	BOLD:AAD2249	656[0n]	Geometridae	Ennominae	Charissa	Charissa staudingeri
LPALE1044-23	TLMF_Lep_34828	BOLD:AAD2249	657[0n]	Geometridae	Ennominae	Charissa	Charissa staudingeri
BSNTN210-23	BGE_00224_B08	BOLD:AAD2249	658[0n]	Geometridae	Ennominae	Charissa	Charissa staudingeri
BSNTN211-23	BGE_00224_B09	BOLD:AAD2249	658[0n]	Geometridae	Ennominae	Charissa	Charissa staudingeri
BSNTN212-23	BGE_00224_B10	BOLD:AAD2249	658[0n]	Geometridae	Ennominae	Charissa	Charissa staudingeri
BSNTN457-23	BGE_00226_G05	BOLD:AAD2249	658[0n]	Geometridae	Ennominae	Charissa	Charissa staudingeri
BSNTN213-23	BGE_00224_B11	BOLD:AAD2249	658[0n]	Geometridae	Ennominae	Charissa	Charissa staudingeri
LPALE1110-23	TLMF_Lep_34894	BOLD:AAB3595	653[0n]	Geometridae	Ennominae	Chiasmia	Chiasmia aestimaria
LPALE1109-23	TLMF_Lep_34893	BOLD:AAB3595	655[0n]	Geometridae	Ennominae	Chiasmia	Chiasmia aestimaria
BSNTN207-23	BGE_00224_B05	BOLD:AAB3595	658[0n]	Geometridae	Ennominae	Chiasmia	Chiasmia aestimaria
LEASZ252-22	TLMF Lep 32740	BOLD:AAB3595	658[2n]	Geometridae	Ennominae	Chiasmia	Chiasmia aestimaria
LPALE2920-23	TLMF_Lep_36704	BOLD:AFE4507	653[0n]	Geometridae	Ennominae	Colotois	Colotois pennaria
BGSNL416-23	BGE_ZSM_LEP_0616	BOLD:AAR5105	1530[0n]	Geometridae	Ennominae	Crocallis	Crocallis helenaria
BGSNL415-23	BGE_ZSM_LEP_0615	BOLD:AAR5105	1530[0n]	Geometridae	Ennominae	Crocallis	Crocallis helenaria
BGSNL417-23	BGE_ZSM_LEP_0617	BOLD:AAR5105	1530[0n]	Geometridae	Ennominae	Crocallis	Crocallis helenaria
GWOR079-07	BC ZSM Lep 00079	BOLD:AAR5105	605[1n]	Geometridae	Ennominae	Crocallis	Crocallis helenaria
LPALE2921-23	TLMF_Lep_36705	BOLD:AAR5105	653[0n]	Geometridae	Ennominae	Crocallis	Crocallis helenaria
GWOSR658-11	BC ZSM Lep 57899	BOLD:AAR5105	658[0n]	Geometridae	Ennominae	Crocallis	Crocallis helenaria
GWORE1002-08	SE MNC Lep 00343	BOLD:AAB3861	631[0n]	Geometridae	Ennominae	Dicrognophos	Dicrognophos sartata
LPALE972-23	TLMF_Lep_34756	BOLD:AAB3861	653[0n]	Geometridae	Ennominae	Dicrognophos	Dicrognophos sartata
LPALE1236-23	TLMF_Lep_35020	BOLD:AAB3861	653[0n]	Geometridae	Ennominae	Dicrognophos	Dicrognophos sartata
LPALE1092-23	TLMF_Lep_34876	BOLD:AAB3861	653[0n]	Geometridae	Ennominae	Dicrognophos	Dicrognophos sartata
LPALE1195-23	TLMF_Lep_34979	BOLD:AAB3861	656[0n]	Geometridae	Ennominae	Dicrognophos	Dicrognophos sartata
BSNTN656-23	BGE_00222_H02	BOLD:AAB3861	658[0n]	Geometridae	Ennominae	Dicrognophos	Dicrognophos sartata
BSNTN469-23	BGE_00226_H05	BOLD:AAB3861	658[0n]	Geometridae	Ennominae	Dicrognophos	Dicrognophos sartata
GWORE955-08	SE MNC Lep 00296	BOLD:AAF6925	621[0n]	Geometridae	Ennominae	Dyscia	Dyscia crassipunctaria
LPALE991-23	TLMF_Lep_34775	BOLD:AAF6925	653[0n]	Geometridae	Ennominae	Dyscia	Dyscia crassipunctaria
LPALE971-23	TLMF_Lep_34755	BOLD:AAF6925	654[0n]	Geometridae	Ennominae	Dyscia	Dyscia crassipunctaria
LPALE970-23	TLMF_Lep_34754	BOLD:AAF6925	654[0n]	Geometridae	Ennominae	Dyscia	Dyscia crassipunctaria
LPALE992-23	TLMF_Lep_34776	BOLD:AAF6925	654[0n]	Geometridae	Ennominae	Dyscia	Dyscia crassipunctaria
GWORP326-09	SE MNC Lep 00513	BOLD:AAF6925	658[0n]	Geometridae	Ennominae	Dyscia	Dyscia crassipunctaria
GWORE684-08	SE MNC Lep 00025	BOLD:AAF6925	658[0n]	Geometridae	Ennominae	Dyscia	Dyscia crassipunctaria
BSNTN260-23	BGE_00224_F10	BOLD:AAF6925	658[0n]	Geometridae	Ennominae	Dyscia	Dyscia crassipunctaria
BSNTN261-23	BGE_00224_F11	BOLD:AAF6925	658[0n]	Geometridae	Ennominae	Dyscia	Dyscia crassipunctaria
BSNTN262-23	BGE_00224_F12	BOLD:AAF6925	658[0n]	Geometridae	Ennominae	Dyscia	Dyscia crassipunctaria
BSNTN464-23	BGE_00226_G12	BOLD:AAF6925	658[0n]	Geometridae	Ennominae	Dyscia	Dyscia crassipunctaria
GWORU533-10	BC NP 0435	BOLD:ABZ3551	658[0n]	Geometridae	Ennominae	Ennomos	Ennomos duercki
GWOSC947-10	BC ZSM Lep 41563	BOLD:ABZ3551	658[0n]	Geometridae	Ennominae	Ennomos	Ennomos duercki
BSNTN470-23	BGE_00226_H06	BOLD:ABZ3551	658[0n]	Geometridae	Ennominae	Ennomos	Ennomos duercki
BSNTN471-23	BGE_00226_H07	BOLD:ABZ3551	658[0n]	Geometridae	Ennominae	Ennomos	Ennomos duercki
GWORD394-07	BC ZSM Lep 09544	BOLD:AAB4418	655[0n]	Geometridae	Ennominae	Erannis	Erannis defoliaria
GWORD393-07	BC ZSM Lep 09543	BOLD:AAB4418	658[0n]	Geometridae	Ennominae	Erannis	Erannis defoliaria
GWORD395-07	BC ZSM Lep 09545	BOLD:AAB4418	658[0n]	Geometridae	Ennominae	Erannis	Erannis defoliaria
GWORE828-08	SE MNC Lep 00169	BOLD:AAD2249	551[0n]	Geometridae	Ennominae	Gnophos	Gnophos dubitaria
GWORU444-10	BMB Lep 00064	BOLD:AAB3582	571[1n]	Geometridae	Ennominae	Menophra	Menophra abruptaria
BSNTN256-23	BGE_00224_F06	BOLD:AAB3582	658[0n]	Geometridae	Ennominae	Menophra	Menophra abruptaria
BSNTN257-23	BGE_00224_F07	BOLD:AAB3582	658[0n]	Geometridae	Ennominae	Menophra	Menophra abruptaria
GWORU456-10	BMB Lep 00076	BOLD:AAC8802	569[0n]	Geometridae	Ennominae	Menophra	Menophra berenicidaria
GWORD449-07	BC ZSM Lep 09599	BOLD:AAC8802	615[1n]	Geometridae	Ennominae	Menophra	Menophra berenicidaria
LPALE1307-23	TLMF_Lep_35091	BOLD:AAC8802	653[0n]	Geometridae	Ennominae	Menophra	Menophra berenicidaria
LPALE1308-23	TLMF_Lep_35092	BOLD:AAC8802	653[0n]	Geometridae	Ennominae	Menophra	Menophra berenicidaria
GWORU455-10	BMB Lep 00075	BOLD:AAC8802	658[0n]	Geometridae	Ennominae	Menophra	Menophra berenicidaria
LPALE1233-23	TLMF_Lep_35017	BOLD:AAU3550	652[0n]	Geometridae	Ennominae	Odontognophos	Odontognophos zacharia
LPALE1235-23	TLMF_Lep_35019	BOLD:AAU3550	654[0n]	Geometridae	Ennominae	Odontognophos	Odontognophos zacharia
LPALE1234-23	TLMF_Lep_35018	BOLD:AAU3550	656[0n]	Geometridae	Ennominae	Odontognophos	Odontognophos zacharia
LPALE1237-23	TLMF_Lep_35021	BOLD:AAC2923	653[0n]	Geometridae	Ennominae	Peribatodes	Peribatodes correptaria
LPALE1239-23	TLMF_Lep_35023	BOLD:AAC2923	653[0n]	Geometridae	Ennominae	Peribatodes	Peribatodes correptaria
LPALE1241-23	TLMF_Lep_35025	BOLD:AAC2923	653[0n]	Geometridae	Ennominae	Peribatodes	Peribatodes correptaria
LPALE1238-23	TLMF_Lep_35022	BOLD:AAC2923	654[0n]	Geometridae	Ennominae	Peribatodes	Peribatodes correptaria
BSNTN234-23	BGE_00224_D08	BOLD:AAC2923	658[0n]	Geometridae	Ennominae	Peribatodes	Peribatodes correptaria
BSNTN465-23	BGE_00226_H01	BOLD:AAC2923	658[0n]	Geometridae	Ennominae	Peribatodes	Peribatodes correptaria
BSNTN466-23	BGE_00226_H02	BOLD:AAC2923	658[0n]	Geometridae	Ennominae	Peribatodes	Peribatodes correptaria
BSNTN467-23	BGE_00226_H03	BOLD:AAC2923	658[0n]	Geometridae	Ennominae	Peribatodes	Peribatodes correptaria
BSNTN235-23	BGE_00224_D09	BOLD:AAC2923	658[0n]	Geometridae	Ennominae	Peribatodes	Peribatodes correptaria
GWORU468-10	BMB Lep 00088	BOLD:AAC2923	658[1n]	Geometridae	Ennominae	Peribatodes	Peribatodes correptaria
LPALE1242-23	TLMF_Lep_35026	BOLD:AAI2403	653[0n]	Geometridae	Ennominae	Peribatodes	Peribatodes omalensis
LPALE1286-23	TLMF_Lep_35070	BOLD:AAI2403	653[0n]	Geometridae	Ennominae	Peribatodes	Peribatodes omalensis
LPALE1301-23	TLMF_Lep_35085	BOLD:AAI2403	653[0n]	Geometridae	Ennominae	Peribatodes	Peribatodes omalensis
LPALE1244-23	TLMF_Lep_35028	BOLD:AAI2403	654[0n]	Geometridae	Ennominae	Peribatodes	Peribatodes omalensis
LPALE1197-23	TLMF_Lep_34981	BOLD:AAI2403	655[0n]	Geometridae	Ennominae	Peribatodes	Peribatodes omalensis
GWORD436-07	BC ZSM Lep 09586	BOLD:AAI2403	658[0n]	Geometridae	Ennominae	Peribatodes	Peribatodes omalensis
LPALE996-23	TLMF_Lep_34780	BOLD:ACE7297	653[0n]	Geometridae	Ennominae	Peribatodes	Peribatodes rhomboidaria
LPALE1240-23	TLMF_Lep_35024	BOLD:ACE7297	653[0n]	Geometridae	Ennominae	Peribatodes	Peribatodes rhomboidaria
LPALE1297-23	TLMF_Lep_35081	BOLD:ACE7297	653[0n]	Geometridae	Ennominae	Peribatodes	Peribatodes rhomboidaria
LPALE974-23	TLMF_Lep_34758	BOLD:ACE7297	654[0n]	Geometridae	Ennominae	Peribatodes	Peribatodes rhomboidaria
LPALE1243-23	TLMF_Lep_35027	BOLD:ACE7297	654[0n]	Geometridae	Ennominae	Peribatodes	Peribatodes rhomboidaria
LPALE1309-23	TLMF_Lep_35093	BOLD:ACE7297	654[0n]	Geometridae	Ennominae	Peribatodes	Peribatodes rhomboidaria
LPALE1287-23	TLMF_Lep_35071	BOLD:ACE7297	656[0n]	Geometridae	Ennominae	Peribatodes	Peribatodes rhomboidaria
GWOR4484-09	BC NP 0343	BOLD:ACE7297	658[0n]	Geometridae	Ennominae	Peribatodes	Peribatodes rhomboidaria
GWORD435-07	BC ZSM Lep 09585	BOLD:ACE7297	658[0n]	Geometridae	Ennominae	Peribatodes	Peribatodes rhomboidaria
LEFIL294-10	MM19294	BOLD:ACE7297	658[0n]	Geometridae	Ennominae	Peribatodes	Peribatodes rhomboidaria
BSNTN236-23	BGE_00224_D10	BOLD:ACE7297	658[0n]	Geometridae	Ennominae	Peribatodes	Peribatodes rhomboidaria
BSNTN237-23	BGE_00224_D11	BOLD:ACE7297	658[0n]	Geometridae	Ennominae	Peribatodes	Peribatodes rhomboidaria
BSNTN238-23	BGE_00224_D12	BOLD:ACE7297	658[0n]	Geometridae	Ennominae	Peribatodes	Peribatodes rhomboidaria
BSNTN239-23	BGE_00224_E01	BOLD:ACE7297	658[0n]	Geometridae	Ennominae	Peribatodes	Peribatodes rhomboidaria
BSNTN468-23	BGE_00226_H04	BOLD:ACE7297	658[0n]	Geometridae	Ennominae	Peribatodes	Peribatodes rhomboidaria
LPALE1194-23	TLMF_Lep_34978	BOLD:AAB2950	653[0n]	Geometridae	Ennominae	Peribatodes	Peribatodes umbraria
LPALE1091-23	TLMF_Lep_34875	BOLD:AAB2950	653[0n]	Geometridae	Ennominae	Peribatodes	Peribatodes umbraria
BSNTN240-23	BGE_00224_E02	BOLD:AAB2950	658[0n]	Geometridae	Ennominae	Peribatodes	Peribatodes umbraria
BSNTN241-23	BGE_00224_E03	BOLD:AAB2950	658[0n]	Geometridae	Ennominae	Peribatodes	Peribatodes umbraria
LPALE1357-23	TLMF_Lep_35141	BOLD:AAB7498	653[0n]	Geometridae	Ennominae	Rhoptria	Rhoptria asperaria
LPALE1358-23	TLMF_Lep_35142	BOLD:AAB7498	653[0n]	Geometridae	Ennominae	Rhoptria	Rhoptria asperaria
BSNTN455-23	BGE_00226_G03	BOLD:AAB7498	658[0n]	Geometridae	Ennominae	Rhoptria	Rhoptria asperaria
BSNTN456-23	BGE_00226_G04	BOLD:AAB7498	658[0n]	Geometridae	Ennominae	Rhoptria	Rhoptria asperaria
BGSNL500-23	BGE_ZSM_LEP_0700	BOLD:AAE4162	1539[0n]	Geometridae	Ennominae	Tephronia	Tephronia psyloritaria
LPALE2926-23	TLMF_Lep_36710	BOLD:AAE4162	653[0n]	Geometridae	Ennominae	Tephronia	Tephronia psyloritaria
LPALE2924-23	TLMF_Lep_36708	BOLD:AAE4162	654[0n]	Geometridae	Ennominae	Tephronia	Tephronia psyloritaria
LPALE1221-23	TLMF_Lep_35005	BOLD:AAC6469	653[0n]	Geometridae	Geometrinae	Eucrostes	Eucrostes indigenata
GWOSC945-10	BC ZSM Lep 41561	BOLD:AAC6469	658[0n]	Geometridae	Geometrinae	Eucrostes	Eucrostes indigenata
LPALE1057-23	TLMF_Lep_34841	BOLD:ABY4065	652[0n]	Geometridae	Geometrinae	Phaiogramma	Phaiogramma etruscaria
LPALE1325-23	TLMF_Lep_35109	BOLD:ABY4065	653[0n]	Geometridae	Geometrinae	Phaiogramma	Phaiogramma etruscaria
LPALE1326-23	TLMF_Lep_35110	BOLD:ABY4065	653[0n]	Geometridae	Geometrinae	Phaiogramma	Phaiogramma etruscaria
LPALE1051-23	TLMF_Lep_34835	BOLD:ABY4065	654[0n]	Geometridae	Geometrinae	Phaiogramma	Phaiogramma etruscaria
LPALE1056-23	TLMF_Lep_34840	BOLD:ABY4065	654[0n]	Geometridae	Geometrinae	Phaiogramma	Phaiogramma etruscaria
BSNTN180-23	BGE_00223_H01	BOLD:ABY4065	658[0n]	Geometridae	Geometrinae	Phaiogramma	Phaiogramma etruscaria
BSNTN181-23	BGE_00223_H02	BOLD:ABY4065	658[0n]	Geometridae	Geometrinae	Phaiogramma	Phaiogramma etruscaria
BSNTN463-23	BGE_00226_G11	BOLD:ACE9846	658[0n]	Geometridae	Geometrinae	Pseudoterpna	Pseudoterpna pruinata
BSNTN461-23	BGE_00226_G09	BOLD:AAA8017	658[0n]	Geometridae	Geometrinae	Xenochlorodes	Xenochlorodes olympiaria
LPALE977-23	TLMF_Lep_34761	BOLD:AAE4516	654[0n]	Geometridae	Geometrinae	Xenochlorodes	Xenochlorodes olympiaria
BSNTN178-23	BGE_00223_G11	BOLD:AAE4516	658[0n]	Geometridae	Geometrinae	Xenochlorodes	Xenochlorodes olympiaria
BSNTN179-23	BGE_00223_G12	BOLD:AAE4516	658[0n]	Geometridae	Geometrinae	Xenochlorodes	Xenochlorodes olympiaria
LPALE2927-23	TLMF_Lep_36711	BOLD:AFF1981	652[0n]	Geometridae	Geometrinae	Xenochlorodes	Xenochlorodes olympiaria
LPALE978-23	TLMF_Lep_34762	BOLD:AFF1981	653[0n]	Geometridae	Geometrinae	Xenochlorodes	Xenochlorodes olympiaria
GWOSB545-10	BC ZSM Lep 35556	BOLD:ADP8700	350[0n]	Geometridae	Larentiinae	Aplocera	Aplocera cretica
LPALE1104-23	TLMF_Lep_34888	BOLD:ADP8700	653[0n]	Geometridae	Larentiinae	Aplocera	Aplocera cretica
LPALE1253-23	TLMF_Lep_35037	BOLD:ADP8700	653[0n]	Geometridae	Larentiinae	Aplocera	Aplocera cretica
LPALE1254-23	TLMF_Lep_35038	BOLD:ADP8700	653[0n]	Geometridae	Larentiinae	Aplocera	Aplocera cretica
LPALE1255-23	TLMF_Lep_35039	BOLD:ADP8700	653[0n]	Geometridae	Larentiinae	Aplocera	Aplocera cretica
LPALE994-23	TLMF_Lep_34778	BOLD:ADP8700	654[0n]	Geometridae	Larentiinae	Aplocera	Aplocera cretica
LPALE995-23	TLMF_Lep_34779	BOLD:ADP8700	655[0n]	Geometridae	Larentiinae	Aplocera	Aplocera cretica
BSNTN657-23	BGE_00222_H03	BOLD:ADP8700	658[0n]	Geometridae	Larentiinae	Aplocera	Aplocera cretica
BSNTN658-23	BGE_00222_H04	BOLD:ADP8700	658[0n]	Geometridae	Larentiinae	Aplocera	Aplocera cretica
GWOTZ260-18	BC ZSM Lep 103469	BOLD:ADP8700	658[89n]	Geometridae	Larentiinae	Aplocera	Aplocera cretica
BGSNL181-23	BGE_ZSM_LEP_0381	BOLD:ADP8700	661[0n]	Geometridae	Larentiinae	Aplocera	Aplocera cretica
BGSNL182-23	BGE_ZSM_LEP_0382	BOLD:ADP8700	661[0n]	Geometridae	Larentiinae	Aplocera	Aplocera cretica
BGSNL183-23	BGE_ZSM_LEP_0383	BOLD:ADP8700	661[0n]	Geometridae	Larentiinae	Aplocera	Aplocera cretica
GWORD2038-08	BC ZSM Lep 17993	BOLD:AAA8017	630[0n]	Geometridae	Larentiinae	Camptogramma	Camptogramma bilineata
GWOR3573-08	BC ZSM Lep 14064	BOLD:AAA8017	652[0n]	Geometridae	Larentiinae	Camptogramma	Camptogramma bilineata
NLON1229-23	NHMO_Lep_2022_57	BOLD:AAA8017	658[0n]	Geometridae	Larentiinae	Camptogramma	Camptogramma bilineata
BSNTN462-23	BGE_00226_G10	BOLD:AAA8017	658[0n]	Geometridae	Larentiinae	Camptogramma	Camptogramma bilineata
GWOSB321-10	BC ZSM Lep 34382	BOLD:AAA8017	658[0n]	Geometridae	Larentiinae	Camptogramma	Camptogramma grisescens
LEASZ244-22	TLMF Lep 32732	BOLD:AAA9515	658[0n]	Geometridae	Larentiinae	Chloroclysta	Chloroclysta siterata
GWOSB492-10	BC ZSM Lep 35503	BOLD:AAB4046	638[0n]	Geometridae	Larentiinae	Coenotephria	Coenotephria ablutaria
LPALE1013-23	TLMF_Lep_34797	BOLD:AAB4046	653[0n]	Geometridae	Larentiinae	Coenotephria	Coenotephria ablutaria
LPALE1079-23	TLMF_Lep_34863	BOLD:AAB4046	653[0n]	Geometridae	Larentiinae	Coenotephria	Coenotephria ablutaria
LPALE1080-23	TLMF_Lep_34864	BOLD:AAB4046	653[0n]	Geometridae	Larentiinae	Coenotephria	Coenotephria ablutaria
LPALE1263-23	TLMF_Lep_35047	BOLD:AAB4046	653[0n]	Geometridae	Larentiinae	Coenotephria	Coenotephria ablutaria
LPALE1264-23	TLMF_Lep_35048	BOLD:AAB4046	653[0n]	Geometridae	Larentiinae	Coenotephria	Coenotephria ablutaria
LPALE1081-23	TLMF_Lep_34865	BOLD:AAB4046	653[0n]	Geometridae	Larentiinae	Coenotephria	Coenotephria ablutaria
LPALE1012-23	TLMF_Lep_34796	BOLD:AAB4046	653[0n]	Geometridae	Larentiinae	Coenotephria	Coenotephria ablutaria
LPALE1043-23	TLMF_Lep_34827	BOLD:AAB4046	654[0n]	Geometridae	Larentiinae	Coenotephria	Coenotephria ablutaria
GWOSA827-10	BC ZSM Lep 36693	BOLD:AAB4046	658[0n]	Geometridae	Larentiinae	Coenotephria	Coenotephria ablutaria
NLON1209-23	NHMO_Lep_2022_36	BOLD:AAB4046	658[0n]	Geometridae	Larentiinae	Coenotephria	Coenotephria ablutaria
BSNTN206-23	BGE_00224_B04	BOLD:AAB4046	658[0n]	Geometridae	Larentiinae	Coenotephria	Coenotephria ablutaria
LPALE1248-23	TLMF_Lep_35032	BOLD:ABV4156	653[0n]	Geometridae	Larentiinae	Coenotephria	Coenotephria christlae
LPALE1249-23	TLMF_Lep_35033	BOLD:ABV4156	653[0n]	Geometridae	Larentiinae	Coenotephria	Coenotephria christlae
GWOSN906-11	BC ZSM Lep 54537	BOLD:ABV4156	658[0n]	Geometridae	Larentiinae	Coenotephria	Coenotephria christlae
NLON1219-23	NHMO_Lep_2022_46	BOLD:ABV4156	658[0n]	Geometridae	Larentiinae	Coenotephria	Coenotephria christlae
BGSNL192-23	BGE_ZSM_LEP_0392	BOLD:ABV4156	661[0n]	Geometridae	Larentiinae	Coenotephria	Coenotephria christlae
BGSNL191-23	BGE_ZSM_LEP_0391	BOLD:ABV4156	661[0n]	Geometridae	Larentiinae	Coenotephria	Coenotephria christlae
BGSNL193-23	BGE_ZSM_LEP_0393	BOLD:ABV4156	661[0n]	Geometridae	Larentiinae	Coenotephria	Coenotephria christlae
GWOSB496-10	BC ZSM Lep 35507	BOLD:AAX3474	636[0n]	Geometridae	Larentiinae	Coenotephria	Coenotephria schneideraria
LPALE1077-23	TLMF_Lep_34861	BOLD:AAX3474	653[0n]	Geometridae	Larentiinae	Coenotephria	Coenotephria schneideraria
LPALE1078-23	TLMF_Lep_34862	BOLD:AAX3474	653[0n]	Geometridae	Larentiinae	Coenotephria	Coenotephria schneideraria
LPALE1046-23	TLMF_Lep_34830	BOLD:AAX3474	653[0n]	Geometridae	Larentiinae	Coenotephria	Coenotephria schneideraria
LEASZ245-22	TLMF Lep 32733	BOLD:AAX3474	658[0n]	Geometridae	Larentiinae	Coenotephria	Coenotephria schneideraria
GWORD391-07	BC ZSM Lep 09541	BOLD:ABZ1399	658[0n]	Geometridae	Larentiinae	Epirrita	Epirrita terminassianae
LPALE1040-23	TLMF_Lep_34824	BOLD:AAD4647	653[0n]	Geometridae	Larentiinae	Eupithecia	Eupithecia breviculata
LPALE1001-23	TLMF_Lep_34785	BOLD:AAD4647	655[0n]	Geometridae	Larentiinae	Eupithecia	Eupithecia breviculata
LPALE1041-23	TLMF_Lep_34825	BOLD:AAD4647	659[0n]	Geometridae	Larentiinae	Eupithecia	Eupithecia breviculata
LPALE1042-23	TLMF_Lep_34826	BOLD:AAB2717	653[0n]	Geometridae	Larentiinae	Eupithecia	Eupithecia centaureata
LPALE983-23	TLMF_Lep_34767	BOLD:AAB2717	653[0n]	Geometridae	Larentiinae	Eupithecia	Eupithecia centaureata
GWOR2615-08	BC ZSM Lep 12449	BOLD:AAB2717	658[0n]	Geometridae	Larentiinae	Eupithecia	Eupithecia centaureata
BSNTN388-23	BGE_00226_A08	BOLD:AAB2717	658[0n]	Geometridae	Larentiinae	Eupithecia	Eupithecia centaureata
BGSNL276-23	BGE_ZSM_LEP_0476	BOLD:ADA9259	661[0n]	Geometridae	Larentiinae	Eupithecia	Eupithecia cuculliaria
LPALE1087-23	TLMF_Lep_34871	BOLD:AAC1636	653[0n]	Geometridae	Larentiinae	Eupithecia	Eupithecia dodoneata
LPALE1064-23	TLMF_Lep_34848	BOLD:AAC1636	654[0n]	Geometridae	Larentiinae	Eupithecia	Eupithecia dodoneata
LPALE1086-23	TLMF_Lep_34870	BOLD:AAC1636	654[0n]	Geometridae	Larentiinae	Eupithecia	Eupithecia dodoneata
LEASZ242-22	TLMF Lep 32730	BOLD:AAC1636	658[0n]	Geometridae	Larentiinae	Eupithecia	Eupithecia dodoneata
BSNTN201-23	BGE_00224_A11	BOLD:AAC1636	658[0n]	Geometridae	Larentiinae	Eupithecia	Eupithecia dodoneata
LPALE1271-23	TLMF_Lep_35055	BOLD:AAU4336	652[0n]	Geometridae	Larentiinae	Eupithecia	Eupithecia ericeata
LPALE1222-23	TLMF_Lep_35006	BOLD:AAU4336	653[0n]	Geometridae	Larentiinae	Eupithecia	Eupithecia ericeata
LPALE1270-23	TLMF_Lep_35054	BOLD:AAU4336	653[0n]	Geometridae	Larentiinae	Eupithecia	Eupithecia ericeata
LPALE1083-23	TLMF_Lep_34867	BOLD:AAJ0102	654[0n]	Geometridae	Larentiinae	Eupithecia	Eupithecia insigniata
LPALE1049-23	TLMF_Lep_34833	BOLD:AAJ0101	652[0n]	Geometridae	Larentiinae	Eupithecia	Eupithecia irriguata
LPALE1038-23	TLMF_Lep_34822	BOLD:AAJ0101	653[0n]	Geometridae	Larentiinae	Eupithecia	Eupithecia irriguata
LPALE1082-23	TLMF_Lep_34866	BOLD:AAJ0101	653[0n]	Geometridae	Larentiinae	Eupithecia	Eupithecia irriguata
LPALE1039-23	TLMF_Lep_34823	BOLD:AAJ0101	653[0n]	Geometridae	Larentiinae	Eupithecia	Eupithecia irriguata
LPALE1036-23	TLMF_Lep_34820	BOLD:AAJ0101	654[0n]	Geometridae	Larentiinae	Eupithecia	Eupithecia irriguata
LPALE1085-23	TLMF_Lep_34869	BOLD:AAJ0101	656[0n]	Geometridae	Larentiinae	Eupithecia	Eupithecia irriguata
LPALE1088-23	TLMF_Lep_34872	BOLD:AAJ0101	656[0n]	Geometridae	Larentiinae	Eupithecia	Eupithecia irriguata
GWOTZ388-19	BC ZSM Lep 106637		463[89n]	Geometridae	Larentiinae	Eupithecia	Eupithecia limbata
LPALE1089-23	TLMF_Lep_34873	BOLD:AAF6468	653[0n]	Geometridae	Larentiinae	Eupithecia	Eupithecia quercetica
LPALE1099-23	TLMF_Lep_34883	BOLD:AAF6468	654[0n]	Geometridae	Larentiinae	Eupithecia	Eupithecia quercetica
LEASZ248-22	TLMF Lep 32736	BOLD:AAF6468	658[0n]	Geometridae	Larentiinae	Eupithecia	Eupithecia quercetica
LPALE1037-23	TLMF_Lep_34821	BOLD:AAF6490	652[0n]	Geometridae	Larentiinae	Eupithecia	Eupithecia reisserata
BSNTN200-23	BGE_00224_A10	BOLD:AAF6490	658[0n]	Geometridae	Larentiinae	Eupithecia	Eupithecia reisserata
LPALE1262-23	TLMF_Lep_35046	BOLD:AAB6662	654[0n]	Geometridae	Larentiinae	Eupithecia	Eupithecia semigraphata
LPALE1003-23	TLMF_Lep_34787	BOLD:ADA9259	652[0n]	Geometridae	Larentiinae	Eupithecia	Eupithecia spissilineata
LPALE1002-23	TLMF_Lep_34786	BOLD:ADA9259	653[0n]	Geometridae	Larentiinae	Eupithecia	Eupithecia spissilineata
LPALE1062-23	TLMF_Lep_34846	BOLD:ADA9259	653[0n]	Geometridae	Larentiinae	Eupithecia	Eupithecia spissilineata
BSNTN199-23	BGE_00224_A09	BOLD:ADA9259	658[0n]	Geometridae	Larentiinae	Eupithecia	Eupithecia spissilineata
BSNTN202-23	BGE_00224_A12	BOLD:ADA9259	658[0n]	Geometridae	Larentiinae	Eupithecia	Eupithecia spissilineata
BSNTN389-23	BGE_00226_A09	BOLD:AAD7919	658[0n]	Geometridae	Larentiinae	Eupithecia	Eupithecia ultimaria
LPALE1272-23	TLMF_Lep_35056	BOLD:AAB4294	653[0n]	Geometridae	Larentiinae	Eupithecia	Eupithecia unedonata
LPALE1276-23	TLMF_Lep_35060	BOLD:AAB4294	655[0n]	Geometridae	Larentiinae	Eupithecia	Eupithecia unedonata
LPALE1291-23	TLMF_Lep_35075	BOLD:AAB4294	655[0n]	Geometridae	Larentiinae	Eupithecia	Eupithecia unedonata
BSNTN198-23	BGE_00224_A08	BOLD:AAB4294	658[0n]	Geometridae	Larentiinae	Eupithecia	Eupithecia unedonata
BSNTN197-23	BGE_00224_A07	BOLD:AAB4294	658[0n]	Geometridae	Larentiinae	Eupithecia	Eupithecia unedonata
LPALE1052-23	TLMF_Lep_34836	BOLD:AAA7403	653[0n]	Geometridae	Larentiinae	Gymnoscelis	Gymnoscelis rufifasciata
LPALE1113-23	TLMF_Lep_34897	BOLD:AAA7403	653[0n]	Geometridae	Larentiinae	Gymnoscelis	Gymnoscelis rufifasciata
GWORL557-09	BC ZSM Lep 22839	BOLD:AAA7403	658[0n]	Geometridae	Larentiinae	Gymnoscelis	Gymnoscelis rufifasciata
BSNTN204-23	BGE_00224_B02	BOLD:AAA7403	658[0n]	Geometridae	Larentiinae	Gymnoscelis	Gymnoscelis rufifasciata
LPALE1273-23	TLMF_Lep_35057	BOLD:AAA7404	654[0n]	Geometridae	Larentiinae	Gymnoscelis	Gymnoscelis rufifasciata
LPALE1004-23	TLMF_Lep_34788	BOLD:ACF4817	657[0n]	Geometridae	Larentiinae	Gymnoscelis	Gymnoscelis rufifasciata
BSNTN203-23	BGE_00224_B01	BOLD:ACF4817	658[0n]	Geometridae	Larentiinae	Gymnoscelis	Gymnoscelis rufifasciata
LPALE2922-23	TLMF_Lep_36706	BOLD:AFE9347	654[0n]	Geometridae	Larentiinae	Larentia	Larentia malvata
LPALE2929-23	TLMF_Lep_36713	BOLD:AAF1869	653[0n]	Geometridae	Larentiinae	Mattia	Mattia callidaria
LPALE1252-23	TLMF_Lep_35036	BOLD:AAF1869	653[0n]	Geometridae	Larentiinae	Mattia	Mattia callidaria
GWORD455-07	BC ZSM Lep 09605	BOLD:AAC6527	590[0n]	Geometridae	Larentiinae	Nebula	Nebula senectaria
GWORD2047-08	BC ZSM Lep 18002	BOLD:AAC6527	605[0n]	Geometridae	Larentiinae	Nebula	Nebula senectaria
GWORD454-07	BC ZSM Lep 09604	BOLD:AAC6527	609[0n]	Geometridae	Larentiinae	Nebula	Nebula senectaria
LPALE1303-23	TLMF_Lep_35087	BOLD:AAC6527	654[0n]	Geometridae	Larentiinae	Nebula	Nebula senectaria
GWOST168-11	BC ZSM Lep 45914	BOLD:AAE3336	597[0n]	Geometridae	Larentiinae	Pareulype	Pareulype lasithiotica
GWORD429-07	BC ZSM Lep 09579	BOLD:AAE3336	609[0n]	Geometridae	Larentiinae	Pareulype	Pareulype lasithiotica
GWORD428-07	BC ZSM Lep 09578	BOLD:AAE3336	624[0n]	Geometridae	Larentiinae	Pareulype	Pareulype lasithiotica
LPALE1247-23	TLMF_Lep_35031	BOLD:AAE3336	653[0n]	Geometridae	Larentiinae	Pareulype	Pareulype lasithiotica
GWOSA641-10	BC ZSM Lep 35652	BOLD:AAE3336	658[0n]	Geometridae	Larentiinae	Pareulype	Pareulype lasithiotica
GWOSA642-10	BC ZSM Lep 35653	BOLD:AAE3336	658[0n]	Geometridae	Larentiinae	Pareulype	Pareulype lasithiotica
GWOR2537-08	BC ZSM Lep 11431	BOLD:AAE3336	659[0n]	Geometridae	Larentiinae	Pareulype	Pareulype lasithiotica
LPALE981-23	TLMF_Lep_34765	BOLD:AAN3353	654[0n]	Geometridae	Larentiinae	Protorhoe	Protorhoe unicata
LPALE982-23	TLMF_Lep_34766	BOLD:AAN3353	655[0n]	Geometridae	Larentiinae	Protorhoe	Protorhoe unicata
BSNTN205-23	BGE_00224_B03	BOLD:AAN3353	658[0n]	Geometridae	Larentiinae	Protorhoe	Protorhoe unicata
LPALE1258-23	TLMF_Lep_35042	BOLD:AAE9746	654[0n]	Geometridae	Larentiinae	Xanthorhoe	Xanthorhoe oxybiata
LPALE1259-23	TLMF_Lep_35043	BOLD:AAE9746	654[0n]	Geometridae	Larentiinae	Xanthorhoe	Xanthorhoe oxybiata
GWORB3703-10	BC ZSM Lep 33955	BOLD:AAE9746	658[0n]	Geometridae	Larentiinae	Xanthorhoe	Xanthorhoe oxybiata
NLON1223-23	NHMO_Lep_2022_50	BOLD:AAE9746	658[0n]	Geometridae	Larentiinae	Xanthorhoe	Xanthorhoe oxybiata
LPALE1198-23	TLMF_Lep_34982	BOLD:ABZ2915	653[0n]	Geometridae	Sterrhinae	Cyclophora	Cyclophora ariadne
LPALE1256-23	TLMF_Lep_35040	BOLD:ABZ2915	653[0n]	Geometridae	Sterrhinae	Cyclophora	Cyclophora ariadne
LPALE1199-23	TLMF_Lep_34983	BOLD:ABZ2915	656[0n]	Geometridae	Sterrhinae	Cyclophora	Cyclophora ariadne
GWOTG325-12	BC ZSM Lep 60701	BOLD:ABZ2915	658[0n]	Geometridae	Sterrhinae	Cyclophora	Cyclophora ariadne
GWOTG326-12	BC ZSM Lep 60702	BOLD:ABZ2915	658[0n]	Geometridae	Sterrhinae	Cyclophora	Cyclophora ariadne
GWORU542-10	BC NP 0444	BOLD:ABZ2915	658[0n]	Geometridae	Sterrhinae	Cyclophora	Cyclophora ariadne
GWOSA837-10	BC ZSM Lep 36703	BOLD:ABZ2915	658[1n]	Geometridae	Sterrhinae	Cyclophora	Cyclophora ariadne
LPALE1000-23	TLMF_Lep_34784	BOLD:AAB2523	653[0n]	Geometridae	Sterrhinae	Cyclophora	Cyclophora puppillaria
LPALE1257-23	TLMF_Lep_35041	BOLD:AAB2523	653[0n]	Geometridae	Sterrhinae	Cyclophora	Cyclophora puppillaria
BSNTN458-23	BGE_00226_G06	BOLD:AAB2523	658[0n]	Geometridae	Sterrhinae	Cyclophora	Cyclophora puppillaria
BSNTN223-23	BGE_00224_C09	BOLD:AAB4698	658[0n]	Geometridae	Sterrhinae	Cyclophora	Cyclophora suppunctaria
LPALE1219-23	TLMF_Lep_35003	BOLD:AAW9689	654[0n]	Geometridae	Sterrhinae	Idaea	Idaea albitorquata
LEASZ246-22	TLMF Lep 32734	BOLD:AAW9689	658[0n]	Geometridae	Sterrhinae	Idaea	Idaea albitorquata
BSNTN394-23	BGE_00226_B02	BOLD:AAW9689	658[0n]	Geometridae	Sterrhinae	Idaea	Idaea albitorquata
LPALE1218-23	TLMF_Lep_35002	BOLD:AAB7027	653[0n]	Geometridae	Sterrhinae	Idaea	Idaea camparia
LPALE1266-23	TLMF_Lep_35050	BOLD:AAB7027	653[0n]	Geometridae	Sterrhinae	Idaea	Idaea camparia
LPALE980-23	TLMF_Lep_34764	BOLD:AAB7027	653[0n]	Geometridae	Sterrhinae	Idaea	Idaea camparia
LPALE1331-23	TLMF_Lep_35115	BOLD:AAB7027	654[0n]	Geometridae	Sterrhinae	Idaea	Idaea camparia
LPALE1095-23	TLMF_Lep_34879	BOLD:AAB7027	654[0n]	Geometridae	Sterrhinae	Idaea	Idaea camparia
BSNTN193-23	BGE_00224_A03	BOLD:AAB7027	658[0n]	Geometridae	Sterrhinae	Idaea	Idaea camparia
BSNTN194-23	BGE_00224_A04	BOLD:AAB7027	658[0n]	Geometridae	Sterrhinae	Idaea	Idaea camparia
BSNTN393-23	BGE_00226_B01	BOLD:AAW9715	658[0n]	Geometridae	Sterrhinae	Idaea	Idaea consolidata
LPALE1016-23	TLMF_Lep_34800	BOLD:AAB2099	653[0n]	Geometridae	Sterrhinae	Idaea	Idaea degeneraria
LPALE976-23	TLMF_Lep_34760	BOLD:AAB2099	654[0n]	Geometridae	Sterrhinae	Idaea	Idaea degeneraria
LPALE1017-23	TLMF_Lep_34801	BOLD:AAB2099	654[0n]	Geometridae	Sterrhinae	Idaea	Idaea degeneraria
LPALE975-23	TLMF_Lep_34759	BOLD:AAB2099	656[0n]	Geometridae	Sterrhinae	Idaea	Idaea degeneraria
LPALE1111-23	TLMF_Lep_34895	BOLD:AAA4213	654[0n]	Geometridae	Sterrhinae	Idaea	Idaea dimidiata
LPALE1112-23	TLMF_Lep_34896	BOLD:AAA4213	654[0n]	Geometridae	Sterrhinae	Idaea	Idaea dimidiata
LEASZ253-22	TLMF Lep 32741	BOLD:AAA4213	658[0n]	Geometridae	Sterrhinae	Idaea	Idaea dimidiata
LPALE1341-23	TLMF_Lep_35125	BOLD:AAB4028	653[0n]	Geometridae	Sterrhinae	Idaea	Idaea distinctaria
LPALE1050-23	TLMF_Lep_34834	BOLD:AAB4028	654[0n]	Geometridae	Sterrhinae	Idaea	Idaea distinctaria
LPALE1018-23	TLMF_Lep_34802	BOLD:AAB4028	654[0n]	Geometridae	Sterrhinae	Idaea	Idaea distinctaria
LPALE1340-23	TLMF_Lep_35124	BOLD:AAB4028	654[0n]	Geometridae	Sterrhinae	Idaea	Idaea distinctaria
BSNTN186-23	BGE_00223_H07	BOLD:AAB4028	658[0n]	Geometridae	Sterrhinae	Idaea	Idaea distinctaria
BSNTN187-23	BGE_00223_H08	BOLD:AAB4028	658[0n]	Geometridae	Sterrhinae	Idaea	Idaea distinctaria
BSNTN188-23	BGE_00223_H09	BOLD:AAB4028	658[0n]	Geometridae	Sterrhinae	Idaea	Idaea distinctaria
BSNTN391-23	BGE_00226_A11	BOLD:AAA8985	658[0n]	Geometridae	Sterrhinae	Idaea	Idaea elongaria
BSNTN395-23	BGE_00226_B03	BOLD:AAA8985	658[0n]	Geometridae	Sterrhinae	Idaea	Idaea elongaria
LPALE1217-23	TLMF_Lep_35001	BOLD:AAB5540	653[0n]	Geometridae	Sterrhinae	Idaea	Idaea filicata
LPALE984-23	TLMF_Lep_34768	BOLD:AAB5540	654[0n]	Geometridae	Sterrhinae	Idaea	Idaea filicata
BSNTN195-23	BGE_00224_A05	BOLD:AAB5540	658[0n]	Geometridae	Sterrhinae	Idaea	Idaea filicata
BSNTN196-23	BGE_00224_A06	BOLD:AAB5540	658[0n]	Geometridae	Sterrhinae	Idaea	Idaea filicata
BSNTN1577-24	BGE_00269_E09	BOLD:AAB5540	658[0n]	Geometridae	Sterrhinae	Idaea	Idaea filicata
BSNTN1578-24	BGE_00269_E10	BOLD:AAB5540	658[0n]	Geometridae	Sterrhinae	Idaea	Idaea filicata
LPALE1342-23	TLMF_Lep_35126	BOLD:AAE2807	654[0n]	Geometridae	Sterrhinae	Idaea	Idaea intermedia
GWORM084-09	BC ZSM Lep 24133	BOLD:AAE2807	658[0n]	Geometridae	Sterrhinae	Idaea	Idaea intermedia
BSNTN390-23	BGE_00226_A10	BOLD:AAE2807	658[0n]	Geometridae	Sterrhinae	Idaea	Idaea intermedia
GWORL675-09	BC ZSM Lep 23622	BOLD:AAC1604	658[0n]	Geometridae	Sterrhinae	Idaea	Idaea ochrata
GWORL676-09	BC ZSM Lep 23623	BOLD:AAC3201	645[0n]	Geometridae	Sterrhinae	Idaea	Idaea palaestinensis
LPALE1335-23	TLMF_Lep_35119	BOLD:AAC3201	653[0n]	Geometridae	Sterrhinae	Idaea	Idaea palaestinensis
LPALE1336-23	TLMF_Lep_35120	BOLD:AAC3201	653[0n]	Geometridae	Sterrhinae	Idaea	Idaea palaestinensis
LPALE1223-23	TLMF_Lep_35007	BOLD:AAC3201	656[0n]	Geometridae	Sterrhinae	Idaea	Idaea palaestinensis
BSNTN392-23	BGE_00226_A12	BOLD:AAC3201	658[0n]	Geometridae	Sterrhinae	Idaea	Idaea palaestinensis
BSNTN184-23	BGE_00223_H05	BOLD:ACE4010	658[0n]	Geometridae	Sterrhinae	Idaea	Idaea subsericeata
BSNTN185-23	BGE_00223_H06	BOLD:ACE4010	658[0n]	Geometridae	Sterrhinae	Idaea	Idaea subsericeata
BSNTN396-23	BGE_00226_B04	BOLD:ACE4010	658[0n]	Geometridae	Sterrhinae	Idaea	Idaea subsericeata
GBLAD1125-14	BC ZSM Lep 83211	BOLD:ACF3550	602[0n]	Geometridae	Sterrhinae	Problepsis	Problepsis ocellata
LPALE1355-23	TLMF_Lep_35139	BOLD:ACF3550	655[0n]	Geometridae	Sterrhinae	Problepsis	Problepsis ocellata
BSNTN663-23	BGE_00222_H09	BOLD:ACF3550	658[0n]	Geometridae	Sterrhinae	Problepsis	Problepsis ocellata
LPALE1220-23	TLMF_Lep_35004	BOLD:AAA8983	653[0n]	Geometridae	Sterrhinae	Rhodometra	Rhodometra sacraria
GWORU515-10	BC NP 0417	BOLD:AAP4129	564[0n]	Geometridae	Sterrhinae	Rhodostrophia	Rhodostrophia cretacaria
LPALE969-23	TLMF_Lep_34753	BOLD:AAP4129	653[0n]	Geometridae	Sterrhinae	Rhodostrophia	Rhodostrophia cretacaria
LPALE968-23	TLMF_Lep_34752	BOLD:AGP5096	653[0n]	Geometridae	Sterrhinae	Rhodostrophia	Rhodostrophia cretacaria
BGSNL146-23	BGE_ZSM_LEP_0346	BOLD:AGP5096	661[0n]	Geometridae	Sterrhinae	Rhodostrophia	Rhodostrophia cretacaria
BGSNL147-23	BGE_ZSM_LEP_0347	BOLD:AGP5096	661[0n]	Geometridae	Sterrhinae	Rhodostrophia	Rhodostrophia cretacaria
BGSNL148-23	BGE_ZSM_LEP_0348	BOLD:AGP5096	661[0n]	Geometridae	Sterrhinae	Rhodostrophia	Rhodostrophia cretacaria
GWOTV945-18	BC ZSM Lep 102081	BOLD:AAB6665	658[0n]	Geometridae	Sterrhinae	Scopula	Scopula decolor
BSNTN182-23	BGE_00223_H03	BOLD:AAB6665	658[0n]	Geometridae	Sterrhinae	Scopula	Scopula imitaria
BSNTN183-23	BGE_00223_H04	BOLD:AAB6665	658[0n]	Geometridae	Sterrhinae	Scopula	Scopula imitaria
LPALE1229-23	TLMF_Lep_35013	BOLD:AAC4836	653[0n]	Geometridae	Sterrhinae	Scopula	Scopula luridata
NLON1210-23	NHMO_Lep_2022_37	BOLD:AAC4836	658[0n]	Geometridae	Sterrhinae	Scopula	Scopula luridata
GWOR971-07	BC ZSM Lep 00971	BOLD:AAJ5728	584[0n]	Geometridae	Sterrhinae	Scopula	Scopula mentzeri
LPALE2928-23	TLMF_Lep_36712	BOLD:AFE6673	653[0n]	Geometridae	Sterrhinae	Scopula	Scopula mentzeri
LPALE1261-23	TLMF_Lep_35045	BOLD:AFE6673	653[0n]	Geometridae	Sterrhinae	Scopula	Scopula mentzeri
BGSNL157-23	BGE_ZSM_LEP_0357	BOLD:AFE6673	661[0n]	Geometridae	Sterrhinae	Scopula	Scopula mentzeri
BGSNL155-23	BGE_ZSM_LEP_0355	BOLD:AFE6673	661[0n]	Geometridae	Sterrhinae	Scopula	Scopula mentzeri
BGSNL156-23	BGE_ZSM_LEP_0356	BOLD:AFE6673	661[0n]	Geometridae	Sterrhinae	Scopula	Scopula mentzeri
GWOTY1145-14	BC ZSM Lep 84656		164[0n]	Geometridae	Sterrhinae	Scopula	Scopula mentzeri
LEASZ256-22	TLMF Lep 32744	BOLD:AAA9357	658[0n]	Geometridae	Sterrhinae	Scopula	Scopula minorata
BSNTN191-23	BGE_00224_A01	BOLD:AAA9357	658[0n]	Geometridae	Sterrhinae	Scopula	Scopula minorata
BSNTN192-23	BGE_00224_A02	BOLD:AAA9357	658[0n]	Geometridae	Sterrhinae	Scopula	Scopula minorata
LPALE1265-23	TLMF_Lep_35049	BOLD:AAC4899	653[0n]	Geometridae	Sterrhinae	Scopula	Scopula submutata
BSNTN189-23	BGE_00223_H10	BOLD:AAC4899	658[0n]	Geometridae	Sterrhinae	Scopula	Scopula submutata
LPALE1337-23	TLMF_Lep_35121	BOLD:AAD9162	654[0n]	Geometridae	Sterrhinae	Scopula	Scopula turbulentaria
LPALE1332-23	TLMF_Lep_35116	BOLD:AAC2102	653[0n]	Geometridae	Sterrhinae	Scopula	Scopula vigilata
LPALE979-23	TLMF_Lep_34763	BOLD:AAC2102	654[0n]	Geometridae	Sterrhinae	Scopula	Scopula vigilata
BSNTN070-23	BGE_00221_F10	BOLD:AEA2945	658[0n]	Glyphipterigidae	Acrolepiinae	Acrolepiopsis	Acrolepiopsis vesperella
BSNTN071-23	BGE_00221_F11	BOLD:AEA2945	658[0n]	Glyphipterigidae	Acrolepiinae	Acrolepiopsis	Acrolepiopsis vesperella
LEASZ186-22	TLMF Lep 32104	BOLD:AEC2303	658[0n]	Glyphipterigidae	Acrolepiinae	Digitivalva	Digitivalva eglanteriella
PALEA260-20	TLMF Lep 28270	BOLD:AEC2303	658[0n]	Glyphipterigidae	Acrolepiinae	Digitivalva	Digitivalva eglanteriella
BSNTN074-23	BGE_00221_G02	BOLD:AEC2303	658[0n]	Glyphipterigidae	Acrolepiinae	Digitivalva	Digitivalva eglanteriella
LPALE847-23	TLMF_Lep_34631	BOLD:ADM0567	657[0n]	Glyphipterigidae	Acrolepiinae	Digitivalva	Digitivalva piozae
LEASZ094-22	TLMF Lep 32012	BOLD:ADM0567	658[0n]	Glyphipterigidae	Acrolepiinae	Digitivalva	Digitivalva piozae
PALEA277-20	TLMF Lep 28287	BOLD:ADM0567	658[0n]	Glyphipterigidae	Acrolepiinae	Digitivalva	Digitivalva piozae
BSNTN072-23	BGE_00221_F12	BOLD:ADM0567	658[0n]	Glyphipterigidae	Acrolepiinae	Digitivalva	Digitivalva piozae
BSNTN073-23	BGE_00221_G01	BOLD:ADM0567	658[0n]	Glyphipterigidae	Acrolepiinae	Digitivalva	Digitivalva piozae
LEASZ144-22	TLMF Lep 32062	BOLD:AAD6513	658[0n]	Glyphipterigidae	Glyphipteriginae	Glyphipterix	Glyphipterix simpliciella
NLON1125-22	KBE_2022014	BOLD:AAD6513	658[0n]	Glyphipterigidae	Glyphipteriginae	Glyphipterix	Glyphipterix simpliciella
NLON1124-22	KBE_2022013	BOLD:AAD6513	658[0n]	Glyphipterigidae	Glyphipteriginae	Glyphipterix	Glyphipterix simpliciella
BSNTN604-23	BGE_00222_C10	BOLD:AAD6513	658[0n]	Glyphipterigidae	Glyphipteriginae	Glyphipterix	Glyphipterix simpliciella
BSNTN605-23	BGE_00222_C11	BOLD:AAD6513	658[0n]	Glyphipterigidae	Glyphipteriginae	Glyphipterix	Glyphipterix simpliciella
BSNTN1702-24	BGE_00270_H03	BOLD:AAF0765	658[0n]	Glyphipterigidae	Orthoteliinae	Orthotelia	Orthotelia sparganella
GRPAL530-11	CLV2783	BOLD:AAE7282	658[0n]	Gracillariidae	Acrocercopinae	Acrocercops	Acrocercops brongniardella
GRPAL531-11	CLV2784	BOLD:AAE7282	658[0n]	Gracillariidae	Acrocercopinae	Acrocercops	Acrocercops brongniardella
LPALE1714-23	TLMF_Lep_35498	BOLD:AAU4362	653[0n]	Gracillariidae	Acrocercopinae	Acrocercops	Acrocercops tacita
BSNTN1497-24	BGE_00268_F12	BOLD:AAU4362	658[0n]	Gracillariidae	Acrocercopinae	Acrocercops	Acrocercops tacita
LPALE1676-23	TLMF_Lep_35460	BOLD:AAL3278	653[0n]	Gracillariidae	Acrocercopinae	Dialectica	Dialectica scalariella
LPALE1642-23	TLMF_Lep_35426	BOLD:AAL3278	654[0n]	Gracillariidae	Acrocercopinae	Dialectica	Dialectica scalariella
LEASZ162-22	TLMF Lep 32080	BOLD:AAL3278	658[0n]	Gracillariidae	Acrocercopinae	Dialectica	Dialectica scalariella
LEASX050-21	TLMF Lep 30448	BOLD:AAD1923	658[0n]	Gracillariidae	Gracillariinae	Aspilapteryx	Aspilapteryx tringipennella
BSNTN607-23	BGE_00222_D01	BOLD:AAD6298	658[0n]	Gracillariidae	Gracillariinae	Calybites	Calybites phasianipennella
BSNTN608-23	BGE_00222_D02	BOLD:AAD7434	658[0n]	Gracillariidae	Gracillariinae	Euspilapteryx	Euspilapteryx auroguttella
LPALE1670-23	TLMF_Lep_35454	BOLD:AAY4877	653[0n]	Gracillariidae	Lithocolletinae	Phyllonorycter	Phyllonorycter anceps
PEDIO197-08	CLV8708	BOLD:AAF6223	623[0n]	Gracillariidae	Lithocolletinae	Phyllonorycter	Phyllonorycter belotella
LPALE963-23	TLMF_Lep_34747	BOLD:AAF6223	653[0n]	Gracillariidae	Lithocolletinae	Phyllonorycter	Phyllonorycter belotella
LEASZ190-22	TLMF Lep 32108	BOLD:AAF6223	658[0n]	Gracillariidae	Lithocolletinae	Phyllonorycter	Phyllonorycter belotella
GRPAL595-11	CLV2848	BOLD:AAF6223	658[0n]	Gracillariidae	Lithocolletinae	Phyllonorycter	Phyllonorycter belotella
LPALE1629-23	TLMF_Lep_35413	BOLD:AAF6260	654[0n]	Gracillariidae	Lithocolletinae	Phyllonorycter	Phyllonorycter cephalariae
GRPAL608-11	CLV2861	BOLD:AAZ3043	658[0n]	Gracillariidae	Lithocolletinae	Phyllonorycter	Phyllonorycter corylifoliella
PEDIO196-08	CLV8608	BOLD:AAF6169	658[0n]	Gracillariidae	Lithocolletinae	Phyllonorycter	Phyllonorycter distentella
GRPAL1141-13	CLV5821	BOLD:AAF6169	658[0n]	Gracillariidae	Lithocolletinae	Phyllonorycter	Phyllonorycter distentella
BSNTN357-23	BGE_00225_F12	BOLD:AAF6169	658[0n]	Gracillariidae	Lithocolletinae	Phyllonorycter	Phyllonorycter distentella
GRPAL1135-13	CLV5815	BOLD:ACG2489	658[0n]	Gracillariidae	Lithocolletinae	Phyllonorycter	Phyllonorycter gerfriedi
GRPAL1136-13	CLV5816	BOLD:ACG2489	658[0n]	Gracillariidae	Lithocolletinae	Phyllonorycter	Phyllonorycter gerfriedi
BSNTN358-23	BGE_00225_G01	BOLD:AAD9588	658[0n]	Gracillariidae	Lithocolletinae	Phyllonorycter	Phyllonorycter messaniella
BSNTN359-23	BGE_00225_G02	BOLD:AAD9588	658[0n]	Gracillariidae	Lithocolletinae	Phyllonorycter	Phyllonorycter messaniella
BSNTN611-23	BGE_00222_D05	BOLD:AAD9588	658[0n]	Gracillariidae	Lithocolletinae	Phyllonorycter	Phyllonorycter messaniella
LEASZ089-22	TLMF Lep 32007	BOLD:AAE0261	658[0n]	Gracillariidae	Lithocolletinae	Phyllonorycter	Phyllonorycter triflorella
LPALE953-23	TLMF_Lep_34737	BOLD:AAE0262	654[0n]	Gracillariidae	Lithocolletinae	Phyllonorycter	Phyllonorycter triflorella
LPALE954-23	TLMF_Lep_34738	BOLD:AAE0262	654[0n]	Gracillariidae	Lithocolletinae	Phyllonorycter	Phyllonorycter triflorella
LEASZ217-22	TLMF Lep 32705	BOLD:AAE0262	658[0n]	Gracillariidae	Lithocolletinae	Phyllonorycter	Phyllonorycter triflorella
LPALE1451-23	TLMF_Lep_35235	BOLD:AAF6147	653[0n]	Gracillariidae	Lithocolletinae	Triberta	Triberta cistifoliella
LPALE1456-23	TLMF_Lep_35240	BOLD:AAF6147	653[0n]	Gracillariidae	Lithocolletinae	Triberta	Triberta cistifoliella
LPALE1462-23	TLMF_Lep_35246	BOLD:AAF6147	653[0n]	Gracillariidae	Lithocolletinae	Triberta	Triberta cistifoliella
LPALE1463-23	TLMF_Lep_35247	BOLD:AAF6147	655[0n]	Gracillariidae	Lithocolletinae	Triberta	Triberta cistifoliella
LEASZ034-22	TLMF Lep 31952	BOLD:AAF6147	658[0n]	Gracillariidae	Lithocolletinae	Triberta	Triberta cistifoliella
BSNTN610-23	BGE_00222_D04	BOLD:AAF6147	658[0n]	Gracillariidae	Lithocolletinae	Triberta	Triberta cistifoliella
LPALE1628-23	TLMF_Lep_35412			Gracillariidae	Lithocolletinae	Phyllonorycter
LEASX019-21	TLMF Lep 30417	BOLD:AAI4030	658[0n]	Gracillariidae	Parornichinae	Parornix	Parornix anguliferella
BSNTN356-23	BGE_00225_F11	BOLD:AAI4030	658[0n]	Gracillariidae	Parornichinae	Parornix	Parornix anguliferella
BSNTN1496-24	BGE_00268_F11	BOLD:ABU8493	658[0n]	Gracillariidae	Parornichinae	Parornix	Parornix tenella
NLON1089-22	KBE_2021148	BOLD:AAP5978	369[0n]	Gracillariidae	Phyllocnistinae	Phyllocnistis	Phyllocnistis citrella
LPALE1666-23	TLMF_Lep_35450	BOLD:AAP5978	651[0n]	Gracillariidae	Phyllocnistinae	Phyllocnistis	Phyllocnistis citrella
PALEA262-20	TLMF Lep 28272			Gracillariidae
BSNTN1588-24	BGE_00269_F08	BOLD:AAB3179	658[0n]	Hesperiidae	Hesperiinae	Gegenes	Gegenes pumilio
EULEP713-15	RVcoll.12-M247	BOLD:AAB1329	658[0n]	Hesperiidae	Pyrginae	Carcharodus	Carcharodus alceae
EULEP704-15	RVcoll.12-M178	BOLD:AAB1329	658[1n]	Hesperiidae	Pyrginae	Carcharodus	Carcharodus alceae
EULEP712-15	RVcoll.12-M246	BOLD:AAA4731	658[0n]	Lycaenidae	Polyommatinae	Aricia	Aricia agestis
EULEP700-15	RVcoll.12-M149	BOLD:AAA7663	658[0n]	Lycaenidae	Polyommatinae	Celastrina	Celastrina argiolus
EULEP2904-15	RVcoll.14-U857	BOLD:AAU8029	621[0n]	Lycaenidae	Polyommatinae	Kretania	Kretania psylorita
EULEP698-15	RVcoll.12-M137	BOLD:AAA3848	658[0n]	Lycaenidae	Polyommatinae	Lampides	Lampides boeticus
EULEP004-14	150308PP67	BOLD:AAA3303	658[1n]	Lycaenidae	Polyommatinae	Polyommatus	Polyommatus icarus
EULEP709-15	RVcoll.12-M213	BOLD:AAA9654	658[0n]	Lycaenidae	Polyommatinae	Pseudophilotes	Pseudophilotes vicrama
EULEP715-15	RVcoll.12-M254	BOLD:AAA9654	658[0n]	Lycaenidae	Polyommatinae	Pseudophilotes	Pseudophilotes vicrama
BSNTN332-23	BGE_00225_D11	BOLD:AFP4807	658[0n]	Lyonetiidae	Lyonetiinae	Lyonetia	Lyonetia clerkella
BSNTN1660-24	BGE_00270_D09	BOLD:AAD0630	658[0n]	Momphidae		Mompha	Mompha epilobiella
LPALE809-23	TLMF_Lep_34593	BOLD:AAO2740	653[0n]	Momphidae		Mompha	Mompha miscella
LPALE1457-23	TLMF_Lep_35241	BOLD:AAO2740	653[0n]	Momphidae		Mompha	Mompha miscella
LPALE1460-23	TLMF_Lep_35244	BOLD:AAO2740	653[0n]	Momphidae		Mompha	Mompha miscella
LPALE1465-23	TLMF_Lep_35249	BOLD:AAO2740	653[0n]	Momphidae		Mompha	Mompha miscella
LEASZ150-22	TLMF Lep 32068	BOLD:AAO2740	658[0n]	Momphidae		Mompha	Mompha miscella
LEASZ220-22	TLMF Lep 32708	BOLD:AAO2740	658[0n]	Momphidae		Mompha	Mompha miscella
LPALE1450-23	TLMF_Lep_35234	BOLD:AEX5294	653[0n]	Nepticulidae		Acalyptris	Acalyptris pistaciae
LPALE1455-23	TLMF_Lep_35239	BOLD:AEX5294	653[0n]	Nepticulidae		Acalyptris	Acalyptris pistaciae
LPALE1744-23	TLMF_Lep_35528	BOLD:AEX5294	654[0n]	Nepticulidae		Acalyptris	Acalyptris pistaciae
NEPTA2608-22	RMNH.INS.25349	BOLD:AEX5294	658[0n]	Nepticulidae		Acalyptris	Acalyptris pistaciae
BSNTN059-23	BGE_00221_E11	BOLD:AEX5294	658[0n]	Nepticulidae		Acalyptris	Acalyptris pistaciae
BSNTN065-23	BGE_00221_F05	BOLD:AEX5294	658[0n]	Nepticulidae		Acalyptris	Acalyptris pistaciae
LPALE1662-23	TLMF_Lep_35446	BOLD:AFE4319	651[0n]	Nepticulidae		Acalyptris	Acalyptris platani
LPALE1665-23	TLMF_Lep_35449	BOLD:AFE4319	652[0n]	Nepticulidae		Acalyptris	Acalyptris platani
LPALE1711-23	TLMF_Lep_35495	BOLD:AFE4319	652[0n]	Nepticulidae		Acalyptris	Acalyptris platani
LPALE1667-23	TLMF_Lep_35451	BOLD:AFE4319	653[0n]	Nepticulidae		Acalyptris	Acalyptris platani
NEPTA2725-24	RMNH.INS.25516		660[62n]	Nepticulidae		Acalyptris	Acalyptris platani
NEPTA2728-24	RMNH.INS.25517	BOLD:AAF6427	658[0n]	Nepticulidae		Ectoedemia	Ectoedemia caradjai
LPALE928-23	TLMF_Lep_34712	BOLD:AAE8150	654[0n]	Nepticulidae		Ectoedemia	Ectoedemia haraldi
LEASZ122-22	TLMF Lep 32040	BOLD:AAE8150	658[0n]	Nepticulidae		Ectoedemia	Ectoedemia haraldi
LEASZ123-22	TLMF Lep 32041	BOLD:AAE8150	658[0n]	Nepticulidae		Ectoedemia	Ectoedemia haraldi
LPALE929-23	TLMF_Lep_34713	BOLD:AAE8150	658[0n]	Nepticulidae		Ectoedemia	Ectoedemia haraldi
NEPTA2729-24	RMNH.INS.25518	BOLD:AAE8150	658[0n]	Nepticulidae		Ectoedemia	Ectoedemia haraldi
BSNTN056-23	BGE_00221_E08	BOLD:AAE8150	658[0n]	Nepticulidae		Ectoedemia	Ectoedemia haraldi
BSNTN1506-24	BGE_00268_G09	BOLD:AAE8150	658[0n]	Nepticulidae		Ectoedemia	Ectoedemia haraldi
BSNTN057-23	BGE_00221_E09	BOLD:AAE8150	658[0n]	Nepticulidae		Ectoedemia	Ectoedemia haraldi
LPALE1478-23	TLMF_Lep_35262	BOLD:ACG8929	653[0n]	Nepticulidae		Fomoria	Fomoria groschkei
BSNTN064-23	BGE_00221_F04	BOLD:ACG8929	658[0n]	Nepticulidae		Fomoria	Fomoria groschkei
BSNTN373-23	BGE_00225_H04	BOLD:ACG8929	658[0n]	Nepticulidae		Fomoria	Fomoria groschkei
BSNTN374-23	BGE_00225_H05	BOLD:ACG8929	658[0n]	Nepticulidae		Fomoria	Fomoria groschkei
LPALE1643-23	TLMF_Lep_35427	BOLD:ACG9414	653[0n]	Nepticulidae		Stigmella	Stigmella amygdali
LEASZ236-22	TLMF Lep 32724	BOLD:AEV0439	658[0n]	Nepticulidae		Stigmella	Stigmella auromarginella
BSNTN1492-24	BGE_00268_F07	BOLD:AEV0439	658[0n]	Nepticulidae		Stigmella	Stigmella auromarginella
BSNTN375-23	BGE_00225_H06	BOLD:AAU1751	658[0n]	Nepticulidae		Stigmella	Stigmella basiguttella
BSNTN376-23	BGE_00225_H07	BOLD:AAU1751	658[0n]	Nepticulidae		Stigmella	Stigmella basiguttella
LEASZ187-22	TLMF Lep 32105	BOLD:ADA2667	621[0n]	Nepticulidae		Stigmella	Stigmella cocciferae
LPALE1526-23	TLMF_Lep_35310	BOLD:ADA2667	653[0n]	Nepticulidae		Stigmella	Stigmella cocciferae
LEASZ127-22	TLMF Lep 32045	BOLD:ADA2667	658[0n]	Nepticulidae		Stigmella	Stigmella cocciferae
BSNTN1633-24	BGE_00270_B06	BOLD:AAV8365	658[0n]	Nepticulidae		Stigmella	Stigmella fasciata
BSNTN1634-24	BGE_00270_B07	BOLD:AAV8365	658[0n]	Nepticulidae		Stigmella	Stigmella fasciata
BSNTN1507-24	BGE_00268_G10	BOLD:AAV6998	658[0n]	Nepticulidae		Stigmella	Stigmella irregularis
LPALE1668-23	TLMF_Lep_35452	BOLD:AEA0451	653[0n]	Nepticulidae		Stigmella	Stigmella minusculella
LPALE1550-23	TLMF_Lep_35334	BOLD:ADF7767	653[0n]	Nepticulidae		Trifurcula	Trifurcula calycotomella
NEPTA1664-17	RMNH.INS.24871	BOLD:ADF7767	658[0n]	Nepticulidae		Trifurcula	Trifurcula calycotomella
NEPTA1665-17	RMNH.INS.24875	BOLD:ADF7767	658[0n]	Nepticulidae		Trifurcula	Trifurcula calycotomella
BSNTN055-23	BGE_00221_E07	BOLD:ACR4608	658[0n]	Nepticulidae		Trifurcula	Trifurcula eurema
LEASZ030-22	TLMF Lep 31948	BOLD:ABW8810	610[0n]	Nepticulidae		Trifurcula	Trifurcula pallidella
LEASZ031-22	TLMF Lep 31949	BOLD:ABW8810	645[0n]	Nepticulidae		Trifurcula	Trifurcula pallidella
LPALE793-23	TLMF_Lep_34577	BOLD:ABW8810	651[0n]	Nepticulidae		Trifurcula	Trifurcula pallidella
LPALE843-23	TLMF_Lep_34627	BOLD:ABW8810	651[0n]	Nepticulidae		Trifurcula	Trifurcula pallidella
LPALE842-23	TLMF_Lep_34626	BOLD:ABW8810	652[0n]	Nepticulidae		Trifurcula	Trifurcula pallidella
NEPTA1669-17	RMNH.INS.24870	BOLD:ABW8810	658[0n]	Nepticulidae		Trifurcula	Trifurcula pallidella
LEASZ154-22	TLMF Lep 32072	BOLD:ABW8810	658[0n]	Nepticulidae		Trifurcula	Trifurcula pallidella
NEPTA2813-24	RMNH.INS.25512	BOLD:AFQ2459	658[0n]	Nepticulidae		Zimmermannia	Zimmermannia monemvasiae
LPALE1664-23	TLMF_Lep_35448			Nepticulidae
LPALE998-23	TLMF_Lep_34782	BOLD:AAB3300	653[0n]	Noctuidae	Acronictinae	Acronicta	Acronicta psi
LPALE1345-23	TLMF_Lep_35129	BOLD:AAB3300	653[0n]	Noctuidae	Acronictinae	Acronicta	Acronicta psi
LPALE1024-23	TLMF_Lep_34808	BOLD:AAB3300	653[0n]	Noctuidae	Acronictinae	Acronicta	Acronicta psi
BHNHM155-24	BGE_00147_E12	BOLD:AGP4281	1530[0n]	Noctuidae	Amphipyrinae	Allophyes	Allophyes cretica
LPALE2937-23	TLMF_Lep_36721			Noctuidae	Amphipyrinae	Amphipyra	Amphipyra effusa
BSNTN263-23	BGE_00224_G01	BOLD:AAE1700	658[0n]	Noctuidae	Amphipyrinae	Sesamia	Sesamia nonagrioides
LPALE1320-23	TLMF_Lep_35104	BOLD:ACE6481	653[0n]	Noctuidae	Bryophilinae	Bryophila	Bryophila felina
LPALE1347-23	TLMF_Lep_35131	BOLD:ACE6481	653[0n]	Noctuidae	Bryophilinae	Bryophila	Bryophila felina
BSNTN433-23	BGE_00226_E05	BOLD:ACE6481	658[0n]	Noctuidae	Bryophilinae	Bryophila	Bryophila felina
LPALE1346-23	TLMF_Lep_35130	BOLD:ACI8000	653[0n]	Noctuidae	Bryophilinae	Bryophila	Bryophila petrea
LPALE1321-23	TLMF_Lep_35105	BOLD:ACI8000	654[0n]	Noctuidae	Bryophilinae	Bryophila	Bryophila petrea
BSNTN1600-24	BGE_00269_G08	BOLD:AAD6780	658[0n]	Noctuidae	Bryophilinae	Cryphia	Cryphia ochsi
LPALE1213-23	TLMF_Lep_34997	BOLD:AAD6780	653[0n]	Noctuidae	Bryophilinae	Cryphia
LPALE1267-23	TLMF_Lep_35051	BOLD:AAD6780	653[0n]	Noctuidae	Bryophilinae	Cryphia
LPALE1319-23	TLMF_Lep_35103	BOLD:AAD6780	653[0n]	Noctuidae	Bryophilinae	Cryphia
BSNTN439-23	BGE_00226_E11	BOLD:AAD6780	658[0n]	Noctuidae	Bryophilinae	Cryphia
BSNTN440-23	BGE_00226_E12	BOLD:AAD6780	658[0n]	Noctuidae	Bryophilinae	Cryphia
LPALE1362-23	TLMF_Lep_35146	BOLD:AAN1812	653[0n]	Noctuidae	Condicinae	Condica	Condica viscosa
NLON1071-22	KBE_2021130	BOLD:AAN1812	658[0n]	Noctuidae	Condicinae	Condica	Condica viscosa
BSNTN428-23	BGE_00226_D12	BOLD:AAN1812	658[0n]	Noctuidae	Condicinae	Condica	Condica viscosa
BSNTN438-23	BGE_00226_E10	BOLD:AAN1812	658[0n]	Noctuidae	Condicinae	Condica	Condica viscosa
LPALE1359-23	TLMF_Lep_35143	BOLD:AAN1812	660[0n]	Noctuidae	Condicinae	Condica	Condica viscosa
BSNTN226-23	BGE_00224_C12	BOLD:ABY7250	658[0n]	Noctuidae	Cuculliinae	Cucullia	Cucullia blattariae
LPALE2935-23	TLMF_Lep_36719	BOLD:ABX5041	653[0n]	Noctuidae	Cuculliinae	Cucullia	Cucullia calendulae
GWOSY553-11	BC ZSM Lep 58459	BOLD:ABY7250	658[0n]	Noctuidae	Cuculliinae	Shargacucullia	Shargacucullia blattariae
GWOSY554-11	BC ZSM Lep 58460	BOLD:ABY7250	658[0n]	Noctuidae	Cuculliinae	Shargacucullia	Shargacucullia blattariae
LPALE1324-23	TLMF_Lep_35108	BOLD:AAE4331	654[0n]	Noctuidae	Eustrotiinae	Pseudozarba	Pseudozarba bipartita
BSNTN442-23	BGE_00226_F02	BOLD:AAE4331	658[0n]	Noctuidae	Eustrotiinae	Pseudozarba	Pseudozarba bipartita
LEASZ259-22	TLMF Lep 32747	BOLD:AAA5223	658[0n]	Noctuidae	Heliothinae	Helicoverpa	Helicoverpa armigera
LPALE1100-23	TLMF_Lep_34884	BOLD:AAI6741	653[0n]	Noctuidae	Heliothinae	Heliothis	Heliothis nubigera
LPALE1023-23	TLMF_Lep_34807	BOLD:AAC6990	653[0n]	Noctuidae	Heliothinae	Heliothis	Heliothis peltigera
LPALE1344-23	TLMF_Lep_35128	BOLD:AAC6990	653[0n]	Noctuidae	Heliothinae	Heliothis	Heliothis peltigera
LPALE1313-23	TLMF_Lep_35097	BOLD:AAD5088	653[0n]	Noctuidae	Metoponiinae	Tyta	Tyta luctuosa
LPALE1065-23	TLMF_Lep_34849	BOLD:AAD5088	654[0n]	Noctuidae	Metoponiinae	Tyta	Tyta luctuosa
LPALE2934-23	TLMF_Lep_36718	BOLD:AFE1924	651[0n]	Noctuidae	Noctuinae	Agrochola	Agrochola mansueta
LPALE2936-23	TLMF_Lep_36720	BOLD:AFE1924	653[0n]	Noctuidae	Noctuinae	Agrochola	Agrochola mansueta
BSNTN426-23	BGE_00226_D10	BOLD:ACE7106	658[0n]	Noctuidae	Noctuinae	Agrotis	Agrotis bigramma
FBLMZ532-12	BC ZSM Lep 61288	BOLD:ACE7106	658[1n]	Noctuidae	Noctuinae	Agrotis	Agrotis bigramma
LPALE1190-23	TLMF_Lep_34974	BOLD:ACF3089	653[0n]	Noctuidae	Noctuinae	Agrotis	Agrotis bigramma
LPALE1278-23	TLMF_Lep_35062	BOLD:ACF3089	653[0n]	Noctuidae	Noctuinae	Agrotis	Agrotis bigramma
LPALE1277-23	TLMF_Lep_35061	BOLD:ACF3089	655[0n]	Noctuidae	Noctuinae	Agrotis	Agrotis bigramma
LPALE1186-23	TLMF_Lep_34970	BOLD:ABZ4331	653[0n]	Noctuidae	Noctuinae	Agrotis	Agrotis catalaunensis
LPALE1260-23	TLMF_Lep_35044	BOLD:ABZ4331	653[0n]	Noctuidae	Noctuinae	Agrotis	Agrotis catalaunensis
LPALE1288-23	TLMF_Lep_35072	BOLD:ABZ4331	654[0n]	Noctuidae	Noctuinae	Agrotis	Agrotis catalaunensis
GWOSH476-10	BC ZSM Lep 40237	BOLD:ABZ4331	658[0n]	Noctuidae	Noctuinae	Agrotis	Agrotis catalaunensis
FBLMZ531-12	BC ZSM Lep 61287	BOLD:ABZ4331	658[1n]	Noctuidae	Noctuinae	Agrotis	Agrotis catalaunensis
LPALE1033-23	TLMF_Lep_34817	BOLD:AAB9164	653[0n]	Noctuidae	Noctuinae	Agrotis	Agrotis puta
LPALE1185-23	TLMF_Lep_34969	BOLD:AAB9164	653[0n]	Noctuidae	Noctuinae	Agrotis	Agrotis puta
LPALE1048-23	TLMF_Lep_34832	BOLD:AAB9164	653[0n]	Noctuidae	Noctuinae	Agrotis	Agrotis puta
LEASZ250-22	TLMF Lep 32738	BOLD:AAB9164	658[0n]	Noctuidae	Noctuinae	Agrotis	Agrotis puta
BSNTN229-23	BGE_00224_D03	BOLD:AAB9164	658[0n]	Noctuidae	Noctuinae	Agrotis	Agrotis puta
BSNTN230-23	BGE_00224_D04	BOLD:AAB9164	658[0n]	Noctuidae	Noctuinae	Agrotis	Agrotis puta
LPALE1184-23	TLMF_Lep_34968	BOLD:AAM0539	653[0n]	Noctuidae	Noctuinae	Agrotis	Agrotis trux
LPALE2950-23	TLMF_Lep_36734	BOLD:AFF1406	651[0n]	Noctuidae	Noctuinae	Ammoconia	Ammoconia reisseri
LPALE2945-23	TLMF_Lep_36729	BOLD:AFF1406	652[0n]	Noctuidae	Noctuinae	Ammoconia	Ammoconia reisseri
ILECA567-24	BGE_MZH_LEP_0567	BOLD:AFF1406	658[0n]	Noctuidae	Noctuinae	Ammoconia	Ammoconia reisseri
LPALE1191-23	TLMF_Lep_34975	BOLD:AAL9232	653[0n]	Noctuidae	Noctuinae	Aporophyla	Aporophyla canescens
LPALE1296-23	TLMF_Lep_35080	BOLD:AAL9232	653[0n]	Noctuidae	Noctuinae	Aporophyla	Aporophyla canescens
LPALE1226-23	TLMF_Lep_35010	BOLD:AAL9232	654[0n]	Noctuidae	Noctuinae	Aporophyla	Aporophyla canescens
LPALE1302-23	TLMF_Lep_35086	BOLD:AAL9232	654[0n]	Noctuidae	Noctuinae	Aporophyla	Aporophyla canescens
NLON1202-23	NHMO_Lep_2022_30	BOLD:AAL9232	658[0n]	Noctuidae	Noctuinae	Aporophyla	Aporophyla canescens
LPALE2940-23	TLMF_Lep_36724	BOLD:AEI1258	653[0n]	Noctuidae	Noctuinae	Aporophyla	Aporophyla chioleuca
LPALE2938-23	TLMF_Lep_36722	BOLD:AAJ9617	653[0n]	Noctuidae	Noctuinae	Auchmis	Auchmis detersa
LPALE1101-23	TLMF_Lep_34885	BOLD:AAP2182	653[0n]	Noctuidae	Noctuinae	Callopistria	Callopistria latreillei
LPALE1228-23	TLMF_Lep_35012	BOLD:AAP2182	653[0n]	Noctuidae	Noctuinae	Callopistria	Callopistria latreillei
BSNTN434-23	BGE_00226_E06	BOLD:AAB6999	658[0n]	Noctuidae	Noctuinae	Caradrina	Caradrina clavipalpis
BSNTN437-23	BGE_00226_E09	BOLD:AAB6999	658[0n]	Noctuidae	Noctuinae	Caradrina	Caradrina clavipalpis
BSNTN248-23	BGE_00224_E10	BOLD:AAB6999	658[0n]	Noctuidae	Noctuinae	Caradrina	Caradrina clavipalpis
BSNTN1597-24	BGE_00269_G05	BOLD:AAB6999	658[0n]	Noctuidae	Noctuinae	Caradrina	Caradrina clavipalpis
GWOTA006-12	BC ZSM Lep 58482	BOLD:ABV5015	658[0n]	Noctuidae	Noctuinae	Caradrina	Caradrina draudti
BSNTN1596-24	BGE_00269_G04	BOLD:AGA7936	658[0n]	Noctuidae	Noctuinae	Caradrina	Caradrina flavirena
BSNTN1595-24	BGE_00269_G03	BOLD:AAF2190	658[0n]	Noctuidae	Noctuinae	Caradrina	Caradrina kadenii
LPALE985-23	TLMF_Lep_34769	BOLD:ABV5016	652[0n]	Noctuidae	Noctuinae	Caradrina	Caradrina levantina
LPALE1212-23	TLMF_Lep_34996	BOLD:ABV5016	653[0n]	Noctuidae	Noctuinae	Caradrina	Caradrina levantina
LPALE986-23	TLMF_Lep_34770	BOLD:ABV5016	654[0n]	Noctuidae	Noctuinae	Caradrina	Caradrina levantina
LPALE987-23	TLMF_Lep_34771	BOLD:ABV5016	654[0n]	Noctuidae	Noctuinae	Caradrina	Caradrina levantina
LEASZ241-22	TLMF Lep 32729	BOLD:ABV5016	658[0n]	Noctuidae	Noctuinae	Caradrina	Caradrina levantina
NLON1206-23	NHMO_Lep_2022_33	BOLD:ABV5016	658[0n]	Noctuidae	Noctuinae	Caradrina	Caradrina levantina
BSNTN247-23	BGE_00224_E09	BOLD:ABV5016	658[0n]	Noctuidae	Noctuinae	Caradrina	Caradrina levantina
BSNTN249-23	BGE_00224_E11	BOLD:ABV5016	658[0n]	Noctuidae	Noctuinae	Caradrina	Caradrina levantina
BSNTN250-23	BGE_00224_E12	BOLD:ABV5016	658[0n]	Noctuidae	Noctuinae	Caradrina	Caradrina levantina
BSNTN251-23	BGE_00224_F01	BOLD:ABV5016	658[0n]	Noctuidae	Noctuinae	Caradrina	Caradrina levantina
BSNTN435-23	BGE_00226_E07	BOLD:ABV5016	658[0n]	Noctuidae	Noctuinae	Caradrina	Caradrina levantina
BSNTN436-23	BGE_00226_E08	BOLD:ABV5016	658[0n]	Noctuidae	Noctuinae	Caradrina	Caradrina levantina
LPALE2954-23	TLMF_Lep_36738	BOLD:AFE4994	653[0n]	Noctuidae	Noctuinae	Chersotis	Chersotis laeta
LPALE1074-23	TLMF_Lep_34858	BOLD:AAD4758	651[0n]	Noctuidae	Noctuinae	Chloantha	Chloantha hyperici
BSNTN246-23	BGE_00224_E08	BOLD:AAD4758	658[0n]	Noctuidae	Noctuinae	Chloantha	Chloantha hyperici
LPALE1075-23	TLMF_Lep_34859	BOLD:AAD4758	676[0n]	Noctuidae	Noctuinae	Chloantha	Chloantha hyperici
LEASZ258-22	TLMF Lep 32746	BOLD:AAK5012	658[0n]	Noctuidae	Noctuinae	Conisania	Conisania luteago
GWOSM886-11	BC ZSM Lep 48627	BOLD:AAV9214	658[0n]	Noctuidae	Noctuinae	Dasypolia	Dasypolia esseri
LPALE1299-23	TLMF_Lep_35083	BOLD:AAY8371	653[0n]	Noctuidae	Noctuinae	Dichagyris	Dichagyris flammatra
LPALE2953-23	TLMF_Lep_36737	BOLD:AAY8371	655[0n]	Noctuidae	Noctuinae	Dichagyris	Dichagyris flammatra
LPALE1203-23	TLMF_Lep_34987	BOLD:AAN1283	653[0n]	Noctuidae	Noctuinae	Dryobotodes	Dryobotodes carbonis
LPALE1204-23	TLMF_Lep_34988	BOLD:AEH1696	653[0n]	Noctuidae	Noctuinae	Dryobotodes	Dryobotodes carbonis
LPALE2943-23	TLMF_Lep_36727	BOLD:AAL6587	653[0n]	Noctuidae	Noctuinae	Dryobotodes	Dryobotodes eremita
LPALE1192-23	TLMF_Lep_34976	BOLD:AAN1284	653[0n]	Noctuidae	Noctuinae	Dryobotodes	Dryobotodes tenebrosa
LPALE2932-23	TLMF_Lep_36716	BOLD:AFF0074	653[0n]	Noctuidae	Noctuinae	Episema	Episema gozmanyi
LPALE1300-23	TLMF_Lep_35084	BOLD:AFF0074	653[0n]	Noctuidae	Noctuinae	Episema	Episema gozmanyi
LPALE2939-23	TLMF_Lep_36723	BOLD:AFF0074	654[0n]	Noctuidae	Noctuinae	Episema	Episema gozmanyi
LPALE2956-23	TLMF_Lep_36740	BOLD:ABZ9295	653[0n]	Noctuidae	Noctuinae	Euxoa	Euxoa cos
LPALE2957-23	TLMF_Lep_36741	BOLD:ABZ9296	654[0n]	Noctuidae	Noctuinae	Euxoa	Euxoa distinguenda
BSNTN1760-24	BGE_00240_E02	BOLD:AFE7565	661[0n]	Noctuidae	Noctuinae	Euxoa	Euxoa malickyi
LPALE2958-23	TLMF_Lep_36742	BOLD:ABZ9296	653[0n]	Noctuidae	Noctuinae	Euxoa	Euxoa temera
BSNTN242-23	BGE_00224_E04	BOLD:AAC7968	658[0n]	Noctuidae	Noctuinae	Hadena	Hadena perplexa
LPALE1021-23	TLMF_Lep_34805	BOLD:ABY4816	653[0n]	Noctuidae	Noctuinae	Hadena	Hadena silenes
LPALE1022-23	TLMF_Lep_34806	BOLD:AAD3287	653[0n]	Noctuidae	Noctuinae	Hecatera	Hecatera bicolorata
LPALE1312-23	TLMF_Lep_35096	BOLD:AAD3287	654[0n]	Noctuidae	Noctuinae	Hecatera	Hecatera bicolorata
BSNTN243-23	BGE_00224_E05	BOLD:AAD3287	658[0n]	Noctuidae	Noctuinae	Hecatera	Hecatera bicolorata
BSNTN244-23	BGE_00224_E06	BOLD:AAD3287	658[0n]	Noctuidae	Noctuinae	Hecatera	Hecatera bicolorata
LEASZ261-22	TLMF Lep 32749	BOLD:AAL6782	658[0n]	Noctuidae	Noctuinae	Hecatera	Hecatera cappa
LPALE1028-23	TLMF_Lep_34812	BOLD:AAB0832	654[0n]	Noctuidae	Noctuinae	Hoplodrina	Hoplodrina ambigua
LPALE1202-23	TLMF_Lep_34986	BOLD:AAB0832	655[0n]	Noctuidae	Noctuinae	Hoplodrina	Hoplodrina ambigua
LPALE1103-23	TLMF_Lep_34887	BOLD:AAB0832	656[0n]	Noctuidae	Noctuinae	Hoplodrina	Hoplodrina ambigua
LEASZ260-22	TLMF Lep 32748	BOLD:AAB0832	658[0n]	Noctuidae	Noctuinae	Hoplodrina	Hoplodrina ambigua
BSNTN253-23	BGE_00224_F03	BOLD:AAB0832	658[0n]	Noctuidae	Noctuinae	Hoplodrina	Hoplodrina ambigua
LEASZ251-22	TLMF Lep 32739	BOLD:ABY4614	658[0n]	Noctuidae	Noctuinae	Lacanobia	Lacanobia oleracea
LPALE2949-23	TLMF_Lep_36733	BOLD:AEK9651	653[0n]	Noctuidae	Noctuinae	Leucania	Leucania palaestinae
LPALE2946-23	TLMF_Lep_36730	BOLD:AEK9651	659[0n]	Noctuidae	Noctuinae	Leucania	Leucania palaestinae
LPALE1200-23	TLMF_Lep_34984	BOLD:AAK9301	653[0n]	Noctuidae	Noctuinae	Leucania	Leucania punctosa
LPALE1201-23	TLMF_Lep_34985	BOLD:AAL9676	652[0n]	Noctuidae	Noctuinae	Leucania	Leucania putrescens
FBLMZ533-12	BC ZSM Lep 61289	BOLD:AAL9676	658[0n]	Noctuidae	Noctuinae	Leucania	Leucania putrescens
BSNTN429-23	BGE_00226_E01	BOLD:AAL9676	658[0n]	Noctuidae	Noctuinae	Leucania	Leucania putrescens
LPALE1230-23	TLMF_Lep_35014	BOLD:AFE8256	653[0n]	Noctuidae	Noctuinae	Leucochlaena	Leucochlaena muscosa
LPALE1231-23	TLMF_Lep_35015	BOLD:AFE8256	653[0n]	Noctuidae	Noctuinae	Leucochlaena	Leucochlaena muscosa
LPALE1232-23	TLMF_Lep_35016	BOLD:AFE8256	653[0n]	Noctuidae	Noctuinae	Leucochlaena	Leucochlaena muscosa
NLON1203-23	NHMO_Lep_2022_29	BOLD:AFE8256	658[0n]	Noctuidae	Noctuinae	Leucochlaena	Leucochlaena muscosa
LPALE2941-23	TLMF_Lep_36725	BOLD:AFF1878	653[0n]	Noctuidae	Noctuinae	Lithophane	Lithophane ledereri
LPALE1281-23	TLMF_Lep_35065	BOLD:AAL9827	653[0n]	Noctuidae	Noctuinae	Luperina	Luperina dumerilii
LPALE1282-23	TLMF_Lep_35066	BOLD:AAL9827	653[0n]	Noctuidae	Noctuinae	Luperina	Luperina dumerilii
LPALE1283-23	TLMF_Lep_35067	BOLD:AAL9827	653[0n]	Noctuidae	Noctuinae	Luperina	Luperina dumerilii
BSNTN432-23	BGE_00226_E04	BOLD:AAL9827	658[0n]	Noctuidae	Noctuinae	Luperina	Luperina dumerilii
LPALE2952-23	TLMF_Lep_36736	BOLD:ACE6867	654[0n]	Noctuidae	Noctuinae	Mniotype	Mniotype solieri
LPALE1290-23	TLMF_Lep_35074	BOLD:AAC2355	654[0n]	Noctuidae	Noctuinae	Mythimna	Mythimna ferrago
BSNTN1589-24	BGE_00269_F09	BOLD:AAC2355	658[0n]	Noctuidae	Noctuinae	Mythimna	Mythimna ferrago
FBLMZ534-12	BC ZSM Lep 61290	BOLD:ACE6246	658[0n]	Noctuidae	Noctuinae	Mythimna	Mythimna loreyi
LPALE1029-23	TLMF_Lep_34813	BOLD:AAF8181	653[0n]	Noctuidae	Noctuinae	Mythimna	Mythimna sicula
LPALE988-23	TLMF_Lep_34772	BOLD:AAF8181	653[0n]	Noctuidae	Noctuinae	Mythimna	Mythimna sicula
LPALE990-23	TLMF_Lep_34774	BOLD:AAF8181	654[0n]	Noctuidae	Noctuinae	Mythimna	Mythimna sicula
LPALE989-23	TLMF_Lep_34773	BOLD:AAF8181	654[0n]	Noctuidae	Noctuinae	Mythimna	Mythimna sicula
LPALE1314-23	TLMF_Lep_35098	BOLD:AAF8181	654[0n]	Noctuidae	Noctuinae	Mythimna	Mythimna sicula
BSNTN266-23	BGE_00224_G04	BOLD:AAF8181	658[0n]	Noctuidae	Noctuinae	Mythimna	Mythimna sicula
BSNTN267-23	BGE_00224_G05	BOLD:AAF8181	658[0n]	Noctuidae	Noctuinae	Mythimna	Mythimna sicula
LPALE1030-23	TLMF_Lep_34814	BOLD:AAF8181	670[0n]	Noctuidae	Noctuinae	Mythimna	Mythimna sicula
LPALE1102-23	TLMF_Lep_34886	BOLD:AAA2482	653[0n]	Noctuidae	Noctuinae	Mythimna	Mythimna unipuncta
BSNTN665-23	BGE_00222_H11	BOLD:AAA2482	658[0n]	Noctuidae	Noctuinae	Mythimna	Mythimna unipuncta
LPALE1289-23	TLMF_Lep_35073	BOLD:AAE0041	654[0n]	Noctuidae	Noctuinae	Mythimna	Mythimna vitellina
LPALE1115-23	TLMF_Lep_34899	BOLD:AAA2633	653[0n]	Noctuidae	Noctuinae	Noctua	Noctua comes
LPALE1304-23	TLMF_Lep_35088	BOLD:AAA2633	653[0n]	Noctuidae	Noctuinae	Noctua	Noctua comes
LPALE1352-23	TLMF_Lep_35136	BOLD:AAA2633	653[0n]	Noctuidae	Noctuinae	Noctua	Noctua comes
LPALE1114-23	TLMF_Lep_34898	BOLD:AAA2633	654[0n]	Noctuidae	Noctuinae	Noctua	Noctua comes
LPALE1183-23	TLMF_Lep_34967	BOLD:AAA2633	654[0n]	Noctuidae	Noctuinae	Noctua	Noctua comes
LEASZ257-22	TLMF Lep 32745	BOLD:AAA2633	658[0n]	Noctuidae	Noctuinae	Noctua	Noctua comes
BSNTN245-23	BGE_00224_E07	BOLD:AAA2633	658[0n]	Noctuidae	Noctuinae	Noctua	Noctua comes
BSNTN427-23	BGE_00226_D11	BOLD:AAA6454	658[0n]	Noctuidae	Noctuinae	Noctua	Noctua tirrenica
BSNTN227-23	BGE_00224_D01	BOLD:AAM0651	658[0n]	Noctuidae	Noctuinae	Ochropleura	Ochropleura leucogaster
LPALE1072-23	TLMF_Lep_34856	BOLD:AEG0752	652[0n]	Noctuidae	Noctuinae	Orthosia	Orthosia cruda
LPALE1071-23	TLMF_Lep_34855	BOLD:AEG0752	653[0n]	Noctuidae	Noctuinae	Orthosia	Orthosia cruda
LEASZ243-22	TLMF Lep 32731	BOLD:AEG0752	658[0n]	Noctuidae	Noctuinae	Orthosia	Orthosia cruda
LPALE1066-23	TLMF_Lep_34850	BOLD:ACL8047	653[0n]	Noctuidae	Noctuinae	Orthosia	Orthosia dalmatica
LPALE1067-23	TLMF_Lep_34851	BOLD:ACL8047	653[0n]	Noctuidae	Noctuinae	Orthosia	Orthosia dalmatica
LPALE1068-23	TLMF_Lep_34852	BOLD:ACL8047	653[0n]	Noctuidae	Noctuinae	Orthosia	Orthosia dalmatica
LPALE1070-23	TLMF_Lep_34854	BOLD:ACL8047	654[0n]	Noctuidae	Noctuinae	Orthosia	Orthosia dalmatica
BHNHM419-24	BGE_00150_D03		1545[18n]	Noctuidae	Noctuinae	Orthosia	Orthosia dalmatica
LPALE1069-23	TLMF_Lep_34853	BOLD:AFE6309	653[0n]	Noctuidae	Noctuinae	Perigrapha	Perigrapha sellingi
LPALE1295-23	TLMF_Lep_35079	BOLD:AFH2557	651[0n]	Noctuidae	Noctuinae	Polymixis	Polymixis culoti
LPALE1294-23	TLMF_Lep_35078	BOLD:AFH2557	653[0n]	Noctuidae	Noctuinae	Polymixis	Polymixis culoti
[truncated: 1,043 more rows]

## Sheet: Tabelle10
Alucitidae	Nepticulidae
Alucita grammodactyla Zeller, 1841*	Stigmella basiguttella (Heinemann, 1862)
Bedelliidae	Stigmella fasciata van Nieukerken & Johansson, 2003
Bedellia ehikella Szőcs, 1967	Trifurcula eurema (Tutt, 1899)
Blastobasidae	Noctuidae
Blastobasis glandulella (Riley, 1871)*	Bryophila felina (Eversmann, 1852)
Tecmerium perplexus (Gozmány, 1957)	Caradrina kadenii Freyer, [1836]
Bucculatricidae	Nolidae
Bucculatrix bechsteinella (Bechstein & Scharfenberg, 1805)*	Meganola kolbi (Daniel, 1935)
Bucculatrix phagnalella Walsingham, 1908*	Nola subchlamydula Staudinger, 1870
Coleophoridae	Oecophoridae
Coleophora berbera Baldizzone, 1988*	Batia lunaris (Haworth, 1828)
Coleophora curictae Baldizzone, 2016*	Batia samosella Sutter, 2003
Coleophora deauratella Lienig & Zeller, 1846	Plutellidae
Coleophora nutantella Mühlig & Frey, 1857	Rhigognostis annulatella (Curtis, 1832)
Coleophora oriolella Zeller, 1849	Pyralidae
Coleophora variicornis Toll, 1952	Acrobasis advenella (Zincken, 1818)
Cosmopterigidae	Acrobasis centunculella (Mann, 1859)
Anatrachyntis badia (Hodges, 1962)	Acrobasis consociella (Hübner, [1813])
Crambidae	Acrobasis getuliella (Zerny, 1914)*
Agriphila bleszynskiella Amsel, 1961**	Acrobasis glaucella Staudinger, 1859
Cataclysta lemnata (Linnaeus, 1758)	Acrobasis marmorea (Haworth, 1811)
Euchromius ramburiellus (Duponchel, 1836)	Acrobasis obtusella (Hübner, 1796)
Euchromius vinculellus (Zeller, 1847)	Amphithrix sublineatella (Staudinger, 1859)*
Metasia carnealis (Treitschke, 1829)	Coenochroa ablutella (Zeller, 1839)
Pediasia contaminella (Hübner, 1796)	Dioryctria mendacella (Staudinger, 1859)
Ostrinia furnacalis (Guenée, 1854)**	Dioryctria pineae (Staudinger, 1859)
Depressariidae	Elegia atrifasciella Ragonot, 1887
Agonopterix nodiflorella (Millière, 1866)	Ephestia cypriusella Roesler, 1965
Agonopterix straminella (Staudinger, 1859)	Epischnia asteris Staudinger, 1870*
Depressaria bantiella (Rocci, 1934)*	Epischnia cretaciella Mann, 1869
Depressaria discipunctella Herrich-Schäffer, [1854]	Etiella zinckenella (Treitschke, 1832)
Rosetea corfuella (Lvovsky, 2000)	Euzophera bigella (Zeller, 1848)
Douglasiidae	Euzophera lunulella (Costa, [1836])
Tinagma ocnerostomella (Stainton, 1850)	Euzophera osseatella (Treitschke, 1832)
Drepanidae	Euzopherodes vapidella (Mann, 1857)
Cilix glaucata (Scopoli, 1763)	Keradere tengstroemiella (Erschoff, 1874)
Elachistidae	Melathrix coenulentella (Zeller, 1846)*
Blastodacna atra (Haworth, 1828)	Merulempista brucella (Staudinger, 1879)
Elachista differens Parenti, 1978	Merulempista turturella (Zeller, 1848)*
Elachista gleichenella (Fabricius, 1781)	Morosaphycita cleopatrella (Ragonot, 1887)*
Elachista pigerella (Herrich-Schäffer, [1854])	Myelois ossicolor Ragonot, 1893*
Elachista scirpi Stainton, 1887	Nyctegretis ruminella de la Harpe, 1860
Perittia echiella (De Joannis, 1902)*	Pempelia brephiella (Staudinger, 1879)*
Epermeniidae	Phycita acericola Kuznetsov, 1960
Epermenia chaerophyllella (Goeze, 1783)	Phycita torrenti Agenjo, 1962
Erebidae	Phycitodes inquinatella (Ragonot, 1887)
Eilema muscula (Staudinger, 1899)	Phycitodes lacteella (Rothschild, 1915)
Gelechiidae	Phycitodes saxicola (Vaughan, 1870)
Anarsia leberonella Réal, 1994	Psorosa mediterranella Amsel, 1953*
Aproaerema montanata (Gozmány, 1957)*	Pyralis kacheticalis (Christoph, 1893)
Aristotelia subdecurtella (Stainton, 1859)	Rhodophaea formosa (Haworth, 1811)*
Bryotropha figulella (Staudinger, 1859)	Scythropiidae
Carpatolechia decorella (Haworth, 1812)	Scythropia crataegella (Linnaeus, 1767)
Mondeguina mediterranella (Nel & Varenne, 2012)*	Tineidae
Monochroa hornigi (Staudinger, 1883)*	Nemapogon hungaricus Gozmány, 1960
Oxypteryx immaculatella (Douglas, 1850)*	Opogona omoscopa (Meyrick, 1893)*
Parastenolechia nigrinotella (Zeller, 1847)*	Tischeriidae
Geometridae	Coptotriche angusticolella (Duponchel, [1843])
Chloroclysta siterata (Hufnagel, 1767)	Tortricidae
Glyphipterigidae	Bactra lancealana (Hübner, [1799])*
Acrolepiopsis vesperella (Zeller, 1850)	Cnephasia genitalana Pierce & Metcalfe, 1915*
Orthotelia sparganella (Thunberg, 1788)	Cydia conicolana (Heylaerts, 1874)*
Gracillariidae	Cydia johanssoni Aarvik & Karsholt, 1993
Acrocercops brongniardella (Fabricius, 1798)	Cydia splendana (Hübner, [1799])
Acrocercops tacita Triberti, 2001	Epiblema cirsiana (Zeller, 1843)*
Aspilapteryx tringipennella (Zeller, 1839)	Epiblema cnicicolana (Zeller, 1847)*
Calybites phasianipennella (Hübner, [1813])	Notocelia cynosbatella (Linnaeus, 1758)
Parornix anguliferella (Zeller, 1847)	Pammene blockiana (Herrich-Schäffer, 1851)*
Parornix tenella (Rebel, 1919)*	Pammene gallicolana (Lienig & Zeller, 1846)
Phyllonorycter cephalariae (Lhomme, 1934)	Pelochrista caecimaculana (Hübner, [1799])*
Phyllonorycter corylifoliella (Hübner, 1796)	Pelochrista modicana (Zeller, 1847)
Phyllonorycter distentella (Zeller, 1846)*	Phtheochroa ochralana (Chrétien, 1915)
Phyllonorycter triflorella (de Peyerimhoff, 1871)	Zeiraphera isertana (Fabricius, 1794)*
Triberta cistifoliella (Groschke, 1944)	Yponomeutidae
Momphidae	Paradoxus osyridellus Millière, 1869
Mompha epilobiella ([Denis & Schiffermüller], 1775)	Ypsolophidae
	Ypsolopha alpella ([Denis & Schiffermüller], 1775)

## Sheet: Tabelle11
Heliothela ophideresana (Walker, 1863)	Crambidae
Palepicorsia ustrinalis (Christoph, 1877)	Crambidae
Pyrausta purpuralis (Linnaeus, 1758)	Crambidae
Acantholipes regularis (Hübner, [1813])	Erebidae
Euproctis chrysorrhoea (Linnaeus, 1758)	Erebidae
Apocheima hispidaria ([Denis & Schiffermüller], 1775)	Geometridae
Agrotis herzogi Rebel, 1911	Noctuidae
Noctua interjecta Hübner, [1803]	Noctuidae
Aphomia cephalonica (Stainton, 1866)	Pyralidae
Denticera divisella (Duponchel, [1843])	Pyralidae
Galleria mellonella (Linnaeus, 1758)	Pyralidae
Myelois circumvoluta (Geoffroy in Fourcroy, 1785)	Pyralidae
Hemaris croatica (Esper, 1800)	Sphingidae
Mimas tiliae (Linnaeus, 1758)	Sphingidae
Cochylimorpha langeana (Kalchberg, 1898)	Tortricidae
Zelleria hepariella Stainton, 1849	Yponomeutidae

## Sheet: Tabelle12
New records for Crete solely based on morphology
Coleophoridae
Coleophora kroneella Fuchs, 1899
1♂ Chania Prov.; Rodopos, 2 km. N, 7. June 2023 K. Berggren & R. Voith leg., K. Berggren det. & coll., 2♂ Nopigia 9. June 2023 K. Berggren & R. Voith leg., K. Berggren det. & coll., gen. slide KBE 15693; 1♂ Rethymnon Prov.: Agios Vasilios, 1,5 km. NE, 10. June 2023 K. Berggren & R. Voith leg., K. Berggren det. & coll.; 2♂ Plakias 10. June 2023 K. Berggren & R. Voith leg., K. Berggren det. & coll.
Coleophora nigridorsella Amsel, 1935
1♂ Chania Prov.: Kolymbari 30. May 2023 K. Berggren & R. Voith leg., K. Berggren det. & coll.
Coleophora ptarmica Walsingham, 1910
1♂ Chania Prov.: Zounaki 30. May-13. June 2023 K. Berggren & R. Voith leg., K. Berggren det. & coll., gen. slide KBE 15675; 1♂ Rethymnon Prov.: Agios Vasilios, 1,5 km. NE, 4-7. September 2023 K. Berggren leg., det. & coll., gen. slide KBE 15670.
Crambidae
Phlyctaenomorpha sinuosalis (Le Cerf, [1910])
4♂ Rethymnon Prov.: Plakias 10-17. September 2022, 1♀ 6. September 2023, 1♂ 7-14. September 2024 K. Berggren leg., det. & coll.
Tegostoma comparalis (Hübner, 1796)
2♂,2♀ Chania Prov.: Chora Sfakion 14-24. August 2017 L. Aarvik leg. & det., NHMO coll.
Depressariidae
Depressaria depressana (Fabricius, 1775)
2♀,1♂ Chania Prov.: Kolymbari 10-11. September 2019 K. Berggren leg., det. & coll., gen. slide ♂ KBE 15151l.
Erebidae
Eublemma purpurina ([Denis & Schiffermüller], 1775)
1♂ Rethymnon Prov.: Agios Vasilios, 1,5 km NE, 4-7. September 2023 K. Berggren leg., det. & coll.
Gelechiidae
Caryocolum mucronatella (Chrétien, 1900)
5♂,2♀ Chania Prov.: Anapoli 5. August-7. September 1991, sample FC 1839, Lymberakis leg., K. Berggren det., Natural History Museum Knossos coll., gen. slide. ♀ KBE 15366, K. Berggren coll.
Lanceoptera panochra Janse, 1960
1♂ Chania Prov.: Chora Sfakion 14-24. August 2017, 1♀ 18-30. August 2019 L. Aarvik leg., O. Bidzilya det., NHMO coll.
Gracillariidae
Phyllonorycter platani (Staudinger, 1870)
1 specimen Chania Prov.: Zounaki 30. May-13. June 2023 K. Berggren & R. Voith leg., K. Berggren det. & coll.
Phyllonorycter sublautella (Stainton, 1869)
1 ♂ Rethymnon Prov.: Agios Vasilios, 1,5 km. NE, 13. September 2022 K. Berggren leg., det. & coll.
Momphidae
Mompha divisella Herrich-Schäffer, [1854]
1 ♂ Heraklion Prov.: Kofinas 16. July 1996 Hadjiicharalampous leg., sample FC 61, K. Berggren det., Natural History Museum Knossos coll., gen. slide KBE 15957, K. Berggren coll.
Nepticulidae
Stigmella muricatella (Klimesch, 1978)
11 specimens, collected in malaise-trap, Heraklion Prov.: Kofinas 16. July 1995, Hadjiicharalampous leg., Sample FC 61, K. Berggren det., Natural History Museum Knossos coll., 9♂ dissected, gen. slide KBE 15928, KBE 15932, KBE 15933, KBE 15940, KBE 15941, KBE 15958, KBE 15959, KBE 15960, KBE 15961, K. Berggren coll.
Noctuidae
Mesapamea secalis (Linnaeus, 1758)
1♀ Chania Prov.: Chora Sfakion 8-18. August 2016 L. Aarvik leg. & det., gen. slide NHMO 4370, NHMO coll.; 1♂ Chania Prov.: Kedrodasos 500 m., 5. June 2023 K. Berggren & R. Voith leg., K. Berggren det. & coll., gen. slide KBE 16461; 1♂ Chania Prov.: Rodopos, 2 km. N, 7. June 2023 K. Berggren & R. Voith leg., gen. slide RVO 4157, R. Voith det. & coll.; 1♂ Heraklion Prov.: Faneromeni 18. May-6. July…
Nolidae
Meganola kolbi (Daniel, 1935)
7♂,9♀ Rethymnon Prov.: Kastellos W 3. July-3. August 2019, sample FC 17758 G. Bolanakis leg., Natural History Museum Knossos coll., gen. slide ♂ KBE 15293, ♂ KBE 15326 K. Berggren coll.
Meganola togatulalis ([Denis & Schiffermüller], 1775)
1♂ Chania Prov.: Rodopos, 2 km. N, 7. June 2023 K. Berggren & R. Voith leg., K. Berggren det. & coll.
Pyralidae
Pyla fusca (Haworth, 1811)
1♀ Chania Prov.: Chora Sfakion 8-15. September 2012 L. Aarvik leg. & det., gen. slide NHMO 4545, NHMO coll.
Tineidae
Nemapogon variatella (Clemens, 1859)
1♀ Chania Prov.: Kolymbari 9. September 2019 K. Berggren leg, det. & coll., gen. slide KBE 15152.
Tortricidae
Aethes bilbaensis (Rössler, 1877)
4♂,1♀ Chania Prov.: Zounaki 30. May-13. June 2023 K. Berggren & R. Voith leg., K. Berggren det. & coll.; 1♂ Chania Prov.: Kolymbari 30. May-13. June 2023 K. Berggren & R. Voith leg., K. Berggren det. & coll.
Cnephasia ecullyana Réal, 1951
2♂ Chania Prov.: Zounaki 30. May-13. June 2023 K. Berggren & R. Voith leg., K. Berggren det. & coll.
Epinotia festivana (Hübner, [1799])
2♂ Chania Prov.: Zounaki 30. May-13. June 2023 K. Berggren & R. Voith leg., K. Berggren det. & coll.; 1♂ Rethymnon Prov.: Agios Vasilios, 1,5 km. NE, 10. June 2023 K. Berggren & R. Voith leg., K. Berggren det. & coll.
Notocelia mediterranea (Obraztsov, 1952)
1♂ Rethymnon Prov.: Agios Vasilios, 1,5 km. NE, 13. September 2022 K. Berggren leg., det. & coll.
Rhyacionia buoliana ([Denis & Schiffermüller], 1775)
1♂ Chania Prov.: Sougia 4. June 2024 K. Berggren & R. Voith leg., K. Berggren det. & coll.

## Sheet: Tabelle1
Family	Subfamily	Genus	BIN	n		Process ID	Sample ID	COI-5P Seq. Length
Tineidae		?Genus	BOLD:AFE2538	3	4	LPALE1677-23	TLMF_Lep_35461	653[0n]
Tineidae		?Genus	BOLD:AFE7940	1	1	LPALE1706-23	TLMF_Lep_35490	655[0n]
Tineidae		?Genus	BOLD:AFN1112	2	2	LPALE1461-23	TLMF_Lep_35245	652[0n]
Pterophoridae	Pterophorinae	Adaina sp.	BOLD:AEW4580	3	5	BSNTN175-23	BGE_00223_G08	658[0n]
Adelidae	Adelinae	Adela sp.	BOLD:ADM6820	9	9	BSNTN589-23	BGE_00222_B07	658[0n]
Pterophoridae	Agdistinae	Agdistis sp. 1	BOLD:ABV2042	2	6	LEASX026-21	TLMF Lep 30424	658[0n]
Pterophoridae	Agdistinae	Agdistis sp. 2		1		LEASX072-21	TLMF Lep 30470	407[0n]
Crambidae	Crambinae	Agriphila sp.	BOLD:ACA9344	1	6	PYRCR215-12	BC ZSM Lep 61636	658[0n]
Cosmopterigidae	Antequerinae	Alloclita sp.	BOLD:AFF1228	2	2	LPALE1366-23	TLMF_Lep_35150	653[0n]
Alucitidae		Alucita sp.	BOLD:ADY7068	1	6	PALEA275-20	TLMF Lep 28285	641[0n]	?Alucita baldizzonei
Gelechiidae	Anacampsinae	Anarsia sp. 1	BOLD:ACJ4817	2	11	BSNTN1464-24	BGE_00268_D03	658[0n]	cf. lineatella
Gelechiidae	Anacampsinae	Anarsia sp. 2	BOLD:ADE9567	1	1	LECRT185-16	TLMF Lep 21358	658[0n]
Gelechiidae	Anacampsinae	Anarsia sp. 3	BOLD:AFE2537	1	2	LPALE1658-23	TLMF_Lep_35442	656[0n]	cf. lineatella
Autostichidae	Oegoconiinae	Apatema sp.	BOLD:ADM4612	11	11	BSNTN328-23	BGE_00225_D07	658[0n]	?Endemit
Gelechiidae		Apatetris sp.	BOLD:AFO3395	2	2	BSNTN334-23	BGE_00225_E01	658[0n]
Gelechiidae	Anacampsinae	Aproaerema sp.	BOLD:AEC5138	3	3	BSNTN1478-24	BGE_00268_E05	658[0n]
Autostichidae	Symmocinae	Aprominta sp. 1	BOLD:AEV5189	5	5	LEASZ019-22	TLMF Lep 31937	658[0n]
Autostichidae	Symmocinae	Aprominta sp. 2	BOLD:AFE6376	1	1	LPALE1469-23	TLMF_Lep_35253	651[0n]
Autostichidae	Symmocinae	Aprominta sp. 3	BOLD:AFE8605	1	1	LPALE1470-23	TLMF_Lep_35254	652[0n]
Autostichidae	Symmocinae	Aprominta sp. 4	BOLD:AFF0492	3	3	LPALE1618-23	TLMF_Lep_35402	653[0n]
Autostichidae	Symmocinae	Aprominta sp. 5	BOLD:AFF2278	2	2	LPALE1625-23	TLMF_Lep_35409	657[0n]
Gelechiidae	Anomologinae	Aristotelia sp.	BOLD:AGA8938	2	2	BSNTN1490-24	BGE_00268_F05	658[0n]
Blastobasidae	Blastobasinae	Blastobasis sp.1	BOLD:ADD2015	32	33	BSNTN025-23	BGE_00221_C01	658[0n]
Blastobasidae	Blastobasinae	Blastobasis sp.2	BOLD:AEA3258	2	5	BSNTN027-23	BGE_00221_C03	658[0n]
Pyralidae	Phycitinae	Bradyrrhoa sp.	BOLD:AFH3010	4	4	BSNTN1514-24	BGE_00268_H05	658[0n]
Gelechiidae	Anomologinae	Bryotropha sp.	BOLD:AFE8303	2	3	LPALE1506-23	TLMF_Lep_35290	653[0n]
Bucculatricidae		Bucculatrix sp. 1	BOLD:AEU5950	4	6	BSNTN1500-24	BGE_00268_G03	658[0n]
Bucculatricidae		Bucculatrix sp. 2	BOLD:AEW3010	4	7	BSNTN062-23	BGE_00221_F02	658[0n]
Pyralidae	Phycitinae	Cadra sp.	BOLD:AEH7513	1	2	BSNTN287-23	BGE_00225_A02	658[0n]
Yponomeutidae	Yponomeutinae	Cedestis sp.	BOLD:AGA1736	2	2	BSNTN1607-24	BGE_00269_H03	658[0n]
Tineidae	Tineinae	Cephimallota sp.	BOLD:ACD6326	3	9	PALEA273-20	TLMF Lep 28283	407[0n]
Tortricidae	Tortricinae	Cochylis sp. 1	BOLD:AAV8064	1	4	LPALE850-23	TLMF_Lep_34634	652[0n]
Tortricidae	Tortricinae	Cochylis sp. 2	BOLD:ABV9991	3	5	LEASX042-21	TLMF Lep 30440	658[0n]
Coleophoridae		Coleophora sp. 1	BOLD:ACE1039	2	2	ELACA2116-12	MM21670	658[0n]
Coleophoridae		Coleophora sp. 2	BOLD:ACT2508	1	1	COEUA138-15	MM21974	611[0n]
Coleophoridae		Coleophora sp. 3	BOLD:AEC5584	1	1	PALEA257-20	TLMF Lep 28267	658[0n]
Coleophoridae		Coleophora sp. 4	BOLD:AEH9406	1	1	LEASX005-21	TLMF Lep 30403	542[0n]
Coleophoridae		Coleophora sp. 5	BOLD:AEU7507	2	2	LEASZ116-22	TLMF Lep 32034	658[0n]
Coleophoridae		Coleophora sp. 6	BOLD:AFH2426	1	1	LPALE1513-23	TLMF_Lep_35297	647[2n]
Coleophoridae		Coleophora sp. 7	BOLD:AGB0442	2	2	BSNTN1629-24	BGE_00270_B02	658[0n]
Coleophoridae		Coleophora sp. 8	BOLD:AGB0446	1	1	BSNTN1520-24	BGE_00268_H11	658[0n]
Tineidae	Perissomasticinae	Crassicornella sp. 1	BOLD:AEC5798	9	9	BSNTN322-23	BGE_00225_D01	658[0n]
Tineidae	Perissomasticinae	Crassicornella sp. 2	BOLD:AFF1454	6	6	BSNTN603-23	BGE_00222_C09	658[0n]
Noctuidae	Bryophilinae	Cryphia sp.	BOLD:AFZ7988	1	1	BSNTN1599-24	BGE_00269_G07	658[0n]
Pyralidae	Phycitinae	Delplanqueia sp.	BOLD:AFF1897	8	8	BSNTN275-23	BGE_00224_H01	658[0n]	inscriptella Kai ändenr zu sp.
Oecophoridae	Oecophorinae	Denisia sp. 1	BOLD:AEV2552	5	5	LEASZ157-22	TLMF Lep 32075	605[0n]	Cydia sp. = splendana
Oecophoridae	Oecophorinae	Denisia sp. 2	BOLD:AFN4455	2	2	BSNTN017-23	BGE_00221_B05	658[0n]
Depressariidae	Depressariinae	Depressaria	BOLD:AFO9058	1	1	BSNTN007-23	BGE_00221_A07	658[0n]
Eriocottidae	Eriocottinae	Deuterotinea sp.	BOLD:AFC1991	2	2	LEFIJ35404-23	MM27951	658[0n]
Autostichidae	Symmocinae	Dysspastus sp.	BOLD:AEI8858	7	7	BSNTN031-23	BGE_00221_C07	658[0n]
Crambidae	Pyraustinae	Ecpyrrhorrhoe sp.	BOLD:AAQ0560	4	10	BSNTN162-23	BGE_00223_F07	658[0n]
Nepticulidae		Ectoedemia sp.	BOLD:AFO3702	1	1	BSNTN058-23	BGE_00221_E10	658[0n]
Elachistidae	Elachistinae	Elachista sp. 1	BOLD:AAP4210	8	16	ELACA2096-12	MM21650	658[0n]
Elachistidae	Elachistinae	Elachista sp. 2	BOLD:AAP4253	1	2	LPALE1438-23	TLMF_Lep_35222	653[0n]
Elachistidae	Elachistinae	Elachista sp. 3	BOLD:AEV5105	1	1	LEASZ152-22	TLMF Lep 32070	658[0n]
Elachistidae	Elachistinae	Elachista sp. 4	BOLD:AFC7042	2	2	LEFIJ33174-23	MZH_NJ.259	655[0n]
Elachistidae	Elachistinae	Elachista sp. 5	BOLD:AFE7684	1	4	LPALE1442-23	TLMF_Lep_35226	653[0n]
Pyralidae	Phycitinae	Ephestia sp. 1	BOLD:ACA9550	2	2	PYRCR404-12	BC ZSM Lep 51283	658[0n]
Pyralidae	Phycitinae	Ephestia sp. 2	BOLD:ADC7878	2	3	LPALE1581-23	TLMF_Lep_35365	653[0n]
Pyralidae	Phycitinae	Ephestia sp. 3	BOLD:AFF0822	2	2	LPALE1580-23	TLMF_Lep_35364	653[0n]
Tortricidae	Olethreutinae	Epiblema sp.	BOLD:AAC0715	2		BSNTN1530-24	BGE_00269_A10	658[0n]	ändern cirsiana
Gelechiidae	Apatetrinae	Epidola sp.	BOLD:ADF2272	1	7	LECRT179-16	TLMF Lep 21352	647[0n]
Crambidae	Scopariinae	Eudonia sp.	BOLD:AEH3870	1	2	LPALE3084-23	TLMF_Lep_36868	653[0n]
Pyralidae	Phycitinae	Eurhodope sp.	BOLD:AEI8298	6	7	LEASZ180-22	TLMF Lep 32098	658[0n]
Gelechiidae	Gelechiinae	Gelechia sp.	BOLD:ADF0061	3	3	LECRT171-16	TLMF Lep 21344	658[0n]
Nepticulidae		Glaucolepis	BOLD:AEV0014	2	2	BSNTN061-23	BGE_00221_F01	658[0n]
Glyphipterigidae	Glyphipteriginae	Glyphipterix sp. 1	BOLD:AEI0605	2	7	BSNTN1517-24	BGE_00268_H08	658[0n]
Glyphipterigidae	Glyphipteriginae	Glyphipterix sp. 2		2	2	NLON1122-22	KBE_2022011	407[0n]
Erebidae	Hypenodinae	Hypenodes sp.	BOLD:AFX9480	2	3	BSNTN1585-24	BGE_00269_F05	658[0n]
Gelechiidae	Anomologinae	Isophrictis sp.	BOLD:ADI3246	5	6	BSNTN618-23	BGE_00222_D12	658[0n]
Lecithoceridae	Lecithocerinae	Lecithocera sp.	BOLD:ADM3713	3	3	BSNTN1613-24	BGE_00269_H09	658[0n]
Pterophoridae	Pterophorinae	Merrifieldia sp. 1	BOLD:AEC3847	12	15	BSNTN172-23	BGE_00223_G05	658[0n]
Pterophoridae	Pterophorinae	Merrifieldia sp. 2	BOLD:AEW0833	3	3	LEASZ214-22	TLMF Lep 32702	658[0n]
Gelechiidae	Anacampsinae	Mesophleps sp.	BOLD:ADM4492	2	2	LEAST1724-18	TLMF Lep 25340	638[0n]
Micropterigidae		Micropterix sp.	BOLD:AEU6081	6	6	LEASZ027-22	TLMF Lep 31945	658[0n]
Tineidae	Nemapogoninae	Nemapogon sp.	BOLD:AFF0462	2	2	BSNTN314-23	BGE_00225_C05	658[0n]
Geometridae	Ennominae	Neognopharmia sp.	BOLD:AFE2957	4	4	BSNTN661-23	BGE_00222_H07	658[0n]
Gelechiidae	Gelechiinae	Ochrodia sp. 1	BOLD:ACE0260	1	152	LECRT186-16	TLMF Lep 21359	550[0n]
Gelechiidae	Gelechiinae	Ochrodia sp. 2	BOLD:AEG6191	1	10	LEASZ231-22	TLMF Lep 32719	658[0n]
Autostichidae	Oegoconiinae	Oegoconia sp.	BOLD:ADR1888	5	6	BSNTN326-23	BGE_00225_D05	658[0n]
Erebidae	Herminiinae	Orectis sp. 1	BOLD:AEH5321	1	7	LPALE2930-23	TLMF_Lep_36714	654[0n]
Erebidae	Herminiinae	Orectis sp. 2	BOLD:AEY4660	5	5	LPALE1250-23	TLMF_Lep_35034	652[0n]
Gracillariidae	Parornichinae	Parornix sp.	BOLD:AEW4073	1		BSNTN1495-24	BGE_00268_F10	658[0n]	löschen Phyllonorycter
Gracillariidae	Lithocolletinae	Phyllonorycter sp. 1	BOLD:AEV2533	4	4	BSNTN613-23	BGE_00222_D07	658[0n]
Gracillariidae	Lithocolletinae	Phyllonorycter sp. 2	BOLD:AEW4073	15	15	BSNTN1494-24	BGE_00268_F09	658[0n]
Gracillariidae	Lithocolletinae	Phyllonorycter sp. 3	BOLD:AFF0432	1	1	LPALE1683-23	TLMF_Lep_35467	653[0n]
Gracillariidae	Lithocolletinae	Phyllonorycter sp. 4	BOLD:AFF0433	1	1	LPALE872-23	TLMF_Lep_34656	653[0n]
Oecophoridae	Pleurotinae	Pleurota sp. 1	BOLD:ACW2444	1	16	BSNTN012-23	BGE_00221_A12	658[0n]	BSNTN012-23 change to c reticella
Oecophoridae	Pleurotinae	Pleurota sp. 2	BOLD:AEC4704	3	3	PALEA250-20	TLMF Lep 28260	658[0n]
Oecophoridae	Pleurotinae	Pleurota sp. 3	BOLD:AEI4629	5	5	LEASX004-21	TLMF Lep 30402	658[0n]
Oecophoridae	Pleurotinae	Pleurota sp. 4	BOLD:AFN4477	3	3	BSNTN011-23	BGE_00221_A11	658[0n]	please change creticella BSNTN010-23 to sp.
Crambidae	Cybalomiinae	Prochoristis sp.	BOLD:AAZ8824	5	6	PYRCR244-12	BC ZSM Lep 61665	658[0n]
Cosmopterigidae	Cosmopteriginae	Pyroderces sp.	BOLD:AFE0961	1	1	LPALE1445-23	TLMF_Lep_35229	653[0n]
Crambidae	Scopariinae	Scoparia sp.	BOLD:AFX4633	2	2	BSNTN1573-24	BGE_00269_E05	658[0n]	change to Scoparia
Pyralidae	Pyralinae	Scotomera sp.	BOLD:AAY9149	3	4	LPALE1599-23	TLMF_Lep_35383	653[0n]
Tortricidae	Olethreutinae	Selania sp.	BOLD:ABZ6430	1	3	LEASX037-21	TLMF Lep 30435	658[0n]
Cosmopterigidae	Chrysopeleiinae	Sorhagenia sp.	BOLD:AFX4547	3	3	BSNTN1455-24	BGE_00268_C06	658[0n]
Nepticulidae		Stigmella sp.	BOLD:AFE8403	6	6	LPALE926-23	TLMF_Lep_34710	654[0n]
Gelechiidae	Anacampsinae	Stomopteryx sp.	BOLD:AEV7115	2	2	BSNTN1488-24	BGE_00268_F03	658[0n]
Gracillariidae	Ornixolinae	Stomphastis sp.	BOLD:ADC7510	1	1	LON4287-16	NHMO-DAR-10231	658[0n]
Autostichidae	Symmocinae	Symmoca sp. 1	BOLD:ADM3856	1	1	LEAST1787-18	TLMF Lep 25403	635[0n]
Autostichidae	Symmocinae	Symmoca sp. 2	BOLD:ADM6327	1	1	LEAST1777-18	TLMF Lep 25393	658[0n]
Autostichidae	Symmocinae	Symmoca sp. 3	BOLD:AEI3014	1	1	LEASX083-21	TLMF Lep 30481	658[0n]
Tineidae	Tineinae	Trichophaga sp.	BOLD:ABV2141	1	2	LEASX010-21	TLMF Lep 30408	407[0n]
Nepticulidae		Trifurcula sp.	BOLD:AFE2524	3	3	LPALE1452-23	TLMF_Lep_35236	652[0n]
Pterophoridae	Pterophorinae	Wheeleria sp.	BOLD:AEI9182	2	2	LEASX034-21	TLMF Lep 30432	658[0n]
Noctuidae	Noctuinae	Xestia sp.	BOLD:AEH6356	7	17	NLON1197-23	NHMO_Lep_2022_24	658[0n]
Ypsolophidae	Ypsolophinae	Ypsolopha sp. 1	BOLD:AEH6266	5	10	LEASX007-21	TLMF Lep 30405	407[0n]
Ypsolophidae	Ypsolophinae	Ypsolopha sp. 2	BOLD:AEU6538	1	2	LPALE3044-23	TLMF_Lep_36828	654[0n]
Noctuidae	Noctuinae		BOLD:AFE9784	1	1	LPALE1310-23	TLMF_Lep_35094	654[0n]

## Sheet: Tabelle2
Family	Subfamily	Genus	Process ID	Sample ID	BIN	COI-5P Seq. Length
Adelidae	Adelinae	Adela	BSNTN589-23	BGE_00222_B07	BOLD:ADM6820	658[0n]
Adelidae	Adelinae	Adela	BSNTN1581-24	BGE_00269_F01	BOLD:ADM6820	658[0n]
Adelidae	Adelinae	Adela	BSNTN1656-24	BGE_00270_D05	BOLD:ADM6820	658[0n]
Adelidae	Adelinae	Adela	BSNTN1657-24	BGE_00270_D06	BOLD:ADM6820	658[0n]
Adelidae	Adelinae	Adela	BSNTN1658-24	BGE_00270_D07	BOLD:ADM6820	658[0n]
Adelidae	Adelinae	Adela	LEAST1795-18	TLMF Lep 25411	BOLD:ADM6820	658[0n]
Adelidae	Adelinae	Adela	LEASZ233-22	TLMF Lep 32721	BOLD:ADM6820	658[0n]
Adelidae	Adelinae	Adela	LPALE960-23	TLMF_Lep_34744	BOLD:ADM6820	653[0n]
Adelidae	Adelinae	Adela	LPALE961-23	TLMF_Lep_34745	BOLD:ADM6820	654[0n]
Alucitidae		Alucita	PALEA275-20	TLMF Lep 28285	BOLD:ADY7068	641[0n]
Autostichidae	Oegoconiinae	Apatema	BSNTN328-23	BGE_00225_D07	BOLD:ADM4612	658[0n]
Autostichidae	Oegoconiinae	Apatema	LEAST1778-18	TLMF Lep 25394	BOLD:ADM4612	658[0n]
Autostichidae	Oegoconiinae	Apatema	PALEA252-20	TLMF Lep 28262	BOLD:ADM4612	658[0n]
Autostichidae	Oegoconiinae	Apatema	PALEA276-20	TLMF Lep 28286	BOLD:ADM4612	658[0n]
Autostichidae	Oegoconiinae	Apatema	LPALE1414-23	TLMF_Lep_35198	BOLD:ADM4612	653[0n]
Autostichidae	Oegoconiinae	Apatema	LPALE1443-23	TLMF_Lep_35227	BOLD:ADM4612	653[0n]
Autostichidae	Oegoconiinae	Apatema	LPALE1523-23	TLMF_Lep_35307	BOLD:ADM4612	656[0n]
Autostichidae	Oegoconiinae	Apatema	LPALE1632-23	TLMF_Lep_35416	BOLD:ADM4612	653[0n]
Autostichidae	Oegoconiinae	Apatema	LPALE1633-23	TLMF_Lep_35417	BOLD:ADM4612	653[0n]
Autostichidae	Oegoconiinae	Oegoconia	BSNTN326-23	BGE_00225_D05	BOLD:ADR1888	658[0n]
Autostichidae	Oegoconiinae	Oegoconia	BSNTN1708-24	BGE_00270_H09	BOLD:ADR1888	658[0n]
Autostichidae	Oegoconiinae	Oegoconia	PALEA267-20	TLMF Lep 28277	BOLD:ADR1888	658[0n]
Autostichidae	Oegoconiinae	Oegoconia	LPALE1538-23	TLMF_Lep_35322	BOLD:ADR1888	653[0n]
Autostichidae	Oegoconiinae	Oegoconia	LPALE3121-23	TLMF_Lep_36905	BOLD:ADR1888	653[0n]
Autostichidae	Symmocinae	Aprominta	LEASZ019-22	TLMF Lep 31937	BOLD:AEV5189	658[0n]
Autostichidae	Symmocinae	Aprominta	LEASZ020-22	TLMF Lep 31938	BOLD:AEV5189	658[0n]
Autostichidae	Symmocinae	Aprominta	LPALE787-23	TLMF_Lep_34571	BOLD:AEV5189	653[0n]
Autostichidae	Symmocinae	Aprominta	LPALE788-23	TLMF_Lep_34572	BOLD:AEV5189	654[0n]
Autostichidae	Symmocinae	Aprominta	LPALE1648-23	TLMF_Lep_35432	BOLD:AEV5189	655[0n]
Autostichidae	Symmocinae	Aprominta	LPALE1469-23	TLMF_Lep_35253	BOLD:AFE6376	651[0n]
Autostichidae	Symmocinae	Aprominta	LPALE1470-23	TLMF_Lep_35254	BOLD:AFE8605	652[0n]
Autostichidae	Symmocinae	Aprominta	LPALE1618-23	TLMF_Lep_35402	BOLD:AFF0492	653[0n]
Autostichidae	Symmocinae	Aprominta	LPALE1624-23	TLMF_Lep_35408	BOLD:AFF0492	655[0n]
Autostichidae	Symmocinae	Aprominta	LPALE1702-23	TLMF_Lep_35486	BOLD:AFF0492	654[0n]
Autostichidae	Symmocinae	Aprominta	LPALE1625-23	TLMF_Lep_35409	BOLD:AFF2278	657[0n]
Autostichidae	Symmocinae	Aprominta	LPALE1701-23	TLMF_Lep_35485	BOLD:AFF2278	651[0n]
Autostichidae	Symmocinae	Dysspastus	BSNTN031-23	BGE_00221_C07	BOLD:AEI8858	658[0n]
Autostichidae	Symmocinae	Dysspastus	BSNTN032-23	BGE_00221_C08	BOLD:AEI8858	658[0n]
Autostichidae	Symmocinae	Dysspastus	LEASX082-21	TLMF Lep 30480	BOLD:AEI8858	658[0n]
Autostichidae	Symmocinae	Dysspastus	LEASZ071-22	TLMF Lep 31989	BOLD:AEI8858	658[0n]
Autostichidae	Symmocinae	Dysspastus	LPALE827-23	TLMF_Lep_34611	BOLD:AEI8858	652[0n]
Autostichidae	Symmocinae	Dysspastus	LPALE828-23	TLMF_Lep_34612	BOLD:AEI8858	653[0n]
Autostichidae	Symmocinae	Dysspastus	LPALE1474-23	TLMF_Lep_35258	BOLD:AEI8858	653[0n]
Autostichidae	Symmocinae	Symmoca	LEAST1787-18	TLMF Lep 25403	BOLD:ADM3856	635[0n]
Autostichidae	Symmocinae	Symmoca	LEAST1777-18	TLMF Lep 25393	BOLD:ADM6327	658[0n]
Autostichidae	Symmocinae	Symmoca	LEASX083-21	TLMF Lep 30481	BOLD:AEI3014	658[0n]
Blastobasidae	Blastobasinae	Blastobasis	BSNTN025-23	BGE_00221_C01	BOLD:ADD2015	658[0n]
Blastobasidae	Blastobasinae	Blastobasis	BSNTN026-23	BGE_00221_C02	BOLD:ADD2015	658[0n]
Blastobasidae	Blastobasinae	Blastobasis	BSNTN028-23	BGE_00221_C04	BOLD:ADD2015	658[0n]
Blastobasidae	Blastobasinae	Blastobasis	BSNTN339-23	BGE_00225_E06	BOLD:ADD2015	658[0n]
Blastobasidae	Blastobasinae	Blastobasis	BSNTN340-23	BGE_00225_E07	BOLD:ADD2015	658[0n]
Blastobasidae	Blastobasinae	Blastobasis	BSNTN341-23	BGE_00225_E08	BOLD:ADD2015	658[0n]
Blastobasidae	Blastobasinae	Blastobasis	BSNTN342-23	BGE_00225_E09	BOLD:ADD2015	658[0n]
Blastobasidae	Blastobasinae	Blastobasis	BSNTN343-23	BGE_00225_E10	BOLD:ADD2015	658[0n]
Blastobasidae	Blastobasinae	Blastobasis	BSNTN344-23	BGE_00225_E11	BOLD:ADD2015	658[0n]
Blastobasidae	Blastobasinae	Blastobasis	BSNTN1696-24	BGE_00270_G09	BOLD:ADD2015	658[0n]
Blastobasidae	Blastobasinae	Blastobasis	BSNTN1697-24	BGE_00270_G10	BOLD:ADD2015	658[0n]
Blastobasidae	Blastobasinae	Blastobasis	BSNTN1698-24	BGE_00270_G11	BOLD:ADD2015	658[0n]
Blastobasidae	Blastobasinae	Blastobasis	BSNTN1699-24	BGE_00270_G12	BOLD:ADD2015	658[0n]
Blastobasidae	Blastobasinae	Blastobasis	BSNTN1700-24	BGE_00270_H01	BOLD:ADD2015	658[0n]
Blastobasidae	Blastobasinae	Blastobasis	BSNTN1701-24	BGE_00270_H02	BOLD:ADD2015	658[0n]
Blastobasidae	Blastobasinae	Blastobasis	LEAST1732-18	TLMF Lep 25348	BOLD:ADD2015	634[0n]
Blastobasidae	Blastobasinae	Blastobasis	LEAST1802-18	TLMF Lep 25418	BOLD:ADD2015	574[0n]
Blastobasidae	Blastobasinae	Blastobasis	PALEA255-20	TLMF Lep 28265	BOLD:ADD2015	658[0n]
Blastobasidae	Blastobasinae	Blastobasis	LEASX052-21	TLMF Lep 30450	BOLD:ADD2015	642[0n]
Blastobasidae	Blastobasinae	Blastobasis	LEASX079-21	TLMF Lep 30477	BOLD:ADD2015	658[0n]
Blastobasidae	Blastobasinae	Blastobasis	LEASX085-21	TLMF Lep 30483	BOLD:ADD2015	658[0n]
Blastobasidae	Blastobasinae	Blastobasis	LEASZ025-22	TLMF Lep 31943	BOLD:ADD2015	658[0n]
Blastobasidae	Blastobasinae	Blastobasis	LPALE786-23	TLMF_Lep_34570	BOLD:ADD2015	653[0n]
Blastobasidae	Blastobasinae	Blastobasis	LPALE832-23	TLMF_Lep_34616	BOLD:ADD2015	654[0n]
Blastobasidae	Blastobasinae	Blastobasis	LPALE1416-23	TLMF_Lep_35200	BOLD:ADD2015	652[0n]
Blastobasidae	Blastobasinae	Blastobasis	LPALE1427-23	TLMF_Lep_35211	BOLD:ADD2015	651[0n]
Blastobasidae	Blastobasinae	Blastobasis	LPALE1619-23	TLMF_Lep_35403	BOLD:ADD2015	652[0n]
Blastobasidae	Blastobasinae	Blastobasis	LPALE1620-23	TLMF_Lep_35404	BOLD:ADD2015	653[0n]
Blastobasidae	Blastobasinae	Blastobasis	LPALE1659-23	TLMF_Lep_35443	BOLD:ADD2015	654[0n]
Blastobasidae	Blastobasinae	Blastobasis	LPALE3058-23	TLMF_Lep_36842	BOLD:ADD2015	651[0n]
Blastobasidae	Blastobasinae	Blastobasis	LPALE3126-23	TLMF_Lep_36910	BOLD:ADD2015	651[0n]
Blastobasidae	Blastobasinae	Blastobasis	LPALE3127-23	TLMF_Lep_36911	BOLD:ADD2015	653[0n]
Blastobasidae	Blastobasinae	Blastobasis	BSNTN027-23	BGE_00221_C03	BOLD:AEA3258	658[0n]
Blastobasidae	Blastobasinae	Blastobasis	LEASZ108-22	TLMF Lep 32026	BOLD:AEA3258	658[0n]
Blastobasidae	Blastobasinae	Blastobasis	LPALE3145-23	TLMF_Lep_36929
Bucculatricidae		Bucculatrix	BSNTN1500-24	BGE_00268_G03	BOLD:AEU5950	658[0n]
Bucculatricidae		Bucculatrix	BSNTN1632-24	BGE_00270_B05	BOLD:AEU5950	658[0n]
Bucculatricidae		Bucculatrix	BSNTN1705-24	BGE_00270_H06	BOLD:AEU5950	658[0n]
Bucculatricidae		Bucculatrix	LEASZ124-22	TLMF Lep 32042	BOLD:AEU5950	642[0n]
Bucculatricidae		Bucculatrix	BSNTN062-23	BGE_00221_F02	BOLD:AEW3010	658[0n]
Bucculatricidae		Bucculatrix	LEASZ126-22	TLMF Lep 32044	BOLD:AEW3010	658[0n]
Bucculatricidae		Bucculatrix	LEASZ192-22	TLMF Lep 32680	BOLD:AEW3010	658[0n]
Bucculatricidae		Bucculatrix	LPALE839-23	TLMF_Lep_34623	BOLD:AEW3010	653[0n]
Coleophoridae		Coleophora	ELACA2116-12	MM21670	BOLD:ACE1039	658[0n]
Coleophoridae		Coleophora	ELACA2117-12	MM21671	BOLD:ACE1039	658[0n]
Coleophoridae		Coleophora	COEUA138-15	MM21974	BOLD:ACT2508	611[0n]
Coleophoridae		Coleophora	PALEA257-20	TLMF Lep 28267	BOLD:AEC5584	658[0n]
Coleophoridae		Coleophora	LEASX005-21	TLMF Lep 30403	BOLD:AEH9406	542[0n]
Coleophoridae		Coleophora	LEASZ116-22	TLMF Lep 32034	BOLD:AEU7507	658[0n]
Coleophoridae		Coleophora	LEASZ141-22	TLMF Lep 32059	BOLD:AEU7507	658[0n]
Coleophoridae		Coleophora	LPALE1513-23	TLMF_Lep_35297	BOLD:AFH2426	647[2n]
Coleophoridae		Coleophora	BSNTN1629-24	BGE_00270_B02	BOLD:AGB0442	658[0n]
Coleophoridae		Coleophora	BSNTN1630-24	BGE_00270_B03	BOLD:AGB0442	658[0n]
Coleophoridae		Coleophora	BSNTN1520-24	BGE_00268_H11	BOLD:AGB0446	658[0n]
Cosmopterigidae	Antequerinae	Alloclita	LPALE1366-23	TLMF_Lep_35150	BOLD:AFF1228	653[0n]
Cosmopterigidae	Antequerinae	Alloclita	LPALE1393-23	TLMF_Lep_35177	BOLD:AFF1228	653[0n]
Cosmopterigidae	Chrysopeleiinae	Sorhagenia	BSNTN1455-24	BGE_00268_C06	BOLD:AFX4547	658[0n]
Cosmopterigidae	Chrysopeleiinae	Sorhagenia	BSNTN1456-24	BGE_00268_C07	BOLD:AFX4547	658[0n]
Cosmopterigidae	Chrysopeleiinae	Sorhagenia	BSNTN1580-24	BGE_00269_E12	BOLD:AFX4547	658[0n]
Cosmopterigidae	Cosmopteriginae	Pyroderces	LPALE1445-23	TLMF_Lep_35229	BOLD:AFE0961	653[0n]
Crambidae	Crambinae	Agriphila	PYRCR215-12	BC ZSM Lep 61636	BOLD:ACA9344	658[0n]
Crambidae	Cybalomiinae	Prochoristis	PYRCR244-12	BC ZSM Lep 61665	BOLD:AAZ8824	658[0n]
Crambidae	Cybalomiinae	Prochoristis	PYRCR245-12	BC ZSM Lep 61666	BOLD:AAZ8824	658[0n]
Crambidae	Cybalomiinae	Prochoristis	PYRCR376-12	BC ZSM Lep 61797	BOLD:AAZ8824	658[0n]
Crambidae	Cybalomiinae	Prochoristis	BSNTN1592-24	BGE_00269_F12	BOLD:AAZ8824	658[0n]
Crambidae	Cybalomiinae	Prochoristis	BSNTN1593-24	BGE_00269_G01	BOLD:AAZ8824	658[0n]
Crambidae	Pyraustinae	Ecpyrrhorrhoe	BSNTN162-23	BGE_00223_F07	BOLD:AAQ0560	658[0n]
Crambidae	Pyraustinae	Ecpyrrhorrhoe	LEASZ182-22	TLMF Lep 32100	BOLD:AAQ0560	658[0n]
Crambidae	Pyraustinae	Ecpyrrhorrhoe	LPALE921-23	TLMF_Lep_34705	BOLD:AAQ0560	653[0n]
Crambidae	Pyraustinae	Ecpyrrhorrhoe	LPALE2971-23	TLMF_Lep_36755	BOLD:AAQ0560	653[0n]
Crambidae	Scopariinae	Eudonia	LPALE3084-23	TLMF_Lep_36868	BOLD:AEH3870	653[0n]
Crambidae	Scopariinae	Scoparia	BSNTN1573-24	BGE_00269_E05	BOLD:AFX4633	658[0n]
Crambidae	Scopariinae	Scoparia	BSNTN1574-24	BGE_00269_E06	BOLD:AFX4633	658[0n]
Depressariidae	Depressariinae	Depressaria	BSNTN007-23	BGE_00221_A07	BOLD:AFO9058	658[0n]
Elachistidae	Elachistinae	Elachista	ELACA2096-12	MM21650	BOLD:AAP4210	658[0n]
Elachistidae	Elachistinae	Elachista	ELACA2099-12	MM21653	BOLD:AAP4210	658[0n]
Elachistidae	Elachistinae	Elachista	ELACA2100-12	MM21654	BOLD:AAP4210	658[0n]
Elachistidae	Elachistinae	Elachista	ELACA2101-12	MM21655	BOLD:AAP4210	658[0n]
Elachistidae	Elachistinae	Elachista	ELACA2102-12	MM21656	BOLD:AAP4210	658[0n]
Elachistidae	Elachistinae	Elachista	LEASZ153-22	TLMF Lep 32071	BOLD:AAP4210	658[0n]
Elachistidae	Elachistinae	Elachista	LEASZ155-22	TLMF Lep 32073	BOLD:AAP4210	658[0n]
Elachistidae	Elachistinae	Elachista	LEASZ219-22	TLMF Lep 32707	BOLD:AAP4210	658[0n]
Elachistidae	Elachistinae	Elachista	LPALE1438-23	TLMF_Lep_35222	BOLD:AAP4253	653[0n]
Elachistidae	Elachistinae	Elachista	LEASZ152-22	TLMF Lep 32070	BOLD:AEV5105	658[0n]
Elachistidae	Elachistinae	Elachista	LEFIJ33174-23	MZH_NJ.259	BOLD:AFC7042	655[0n]
Elachistidae	Elachistinae	Elachista	LEFIJ33173-23	MZH_NJ.267	BOLD:AFC7042	653[0n]
Elachistidae	Elachistinae	Elachista	LPALE1442-23	TLMF_Lep_35226	BOLD:AFE7684	653[0n]
Erebidae	Herminiinae	Orectis	LPALE2930-23	TLMF_Lep_36714	BOLD:AEH5321	654[0n]
Erebidae	Herminiinae	Orectis	LPALE1250-23	TLMF_Lep_35034	BOLD:AEY4660	652[0n]
Erebidae	Herminiinae	Orectis	LPALE1251-23	TLMF_Lep_35035	BOLD:AEY4660	652[0n]
Erebidae	Hypenodinae	Hypenodes	BSNTN1585-24	BGE_00269_F05	BOLD:AFX9480	658[0n]
Erebidae	Hypenodinae	Hypenodes	BSNTN1586-24	BGE_00269_F06	BOLD:AFX9480	658[0n]
Eriocottidae	Eriocottinae	Deuterotinea	LEFIJ35404-23	MM27951	BOLD:AFC1991	658[0n]
Eriocottidae	Eriocottinae	Deuterotinea	LEFIJ33603-23	NH.1335	BOLD:AFC1991	653[0n]
Gelechiidae	Anacampsinae	Anarsia	BSNTN1464-24	BGE_00268_D03	BOLD:ACJ4817	658[0n]
Gelechiidae	Anacampsinae	Anarsia	LPALE1729-23	TLMF_Lep_35513	BOLD:ACJ4817	653[0n]
Gelechiidae	Anacampsinae	Anarsia	LECRT185-16	TLMF Lep 21358	BOLD:ADE9567	658[0n]
Gelechiidae	Anacampsinae	Anarsia	LPALE1658-23	TLMF_Lep_35442	BOLD:AFE2537	656[0n]
Gelechiidae	Anacampsinae	Aproaerema	BSNTN1478-24	BGE_00268_E05	BOLD:AEC5138	658[0n]
Gelechiidae	Anacampsinae	Aproaerema	BSNTN1479-24	BGE_00268_E06	BOLD:AEC5138	658[0n]
Gelechiidae	Anacampsinae	Aproaerema	PALEA199-20	TLMF Lep 28209	BOLD:AEC5138	658[0n]
Gelechiidae	Anacampsinae	Mesophleps	LEAST1724-18	TLMF Lep 25340	BOLD:ADM4492	638[0n]
Gelechiidae	Anacampsinae	Mesophleps	LEAST1725-18	TLMF Lep 25341	BOLD:ADM4492	658[0n]
Gelechiidae	Anacampsinae	Mesophleps	LPALE1735-23	TLMF_Lep_35519
Gelechiidae	Anacampsinae	Stomopteryx	BSNTN1488-24	BGE_00268_F03	BOLD:AEV7115	658[0n]
Gelechiidae	Anacampsinae	Stomopteryx	LEASZ064-22	TLMF Lep 31982	BOLD:AEV7115	658[0n]
Gelechiidae	Anomologinae	Aristotelia	BSNTN1490-24	BGE_00268_F05	BOLD:AGA8938	658[0n]
Gelechiidae	Anomologinae	Aristotelia	BSNTN1491-24	BGE_00268_F06	BOLD:AGA8938	658[0n]
Gelechiidae	Anomologinae	Bryotropha	LPALE1506-23	TLMF_Lep_35290	BOLD:AFE8303	653[0n]
Gelechiidae	Anomologinae	Bryotropha	LPALE1681-23	TLMF_Lep_35465	BOLD:AFE8303	653[0n]
Gelechiidae	Anomologinae	Isophrictis	BSNTN618-23	BGE_00222_D12	BOLD:ADI3246	658[0n]
Gelechiidae	Anomologinae	Isophrictis	NLON1134-22	KBE_2022023	BOLD:ADI3246	636[0n]
Gelechiidae	Anomologinae	Isophrictis	NLON1135-22	KBE_2022024	BOLD:ADI3246	658[0n]
Gelechiidae	Anomologinae	Isophrictis	LEAST1762-18	TLMF Lep 25378	BOLD:ADI3246	538[0n]
Gelechiidae	Anomologinae	Isophrictis	LEASZ021-22	TLMF Lep 31939	BOLD:ADI3246	658[0n]
Gelechiidae	Apatetrinae	Epidola	LECRT179-16	TLMF Lep 21352	BOLD:ADF2272	647[0n]
Gelechiidae	Gelechiinae	Gelechia	LECRT171-16	TLMF Lep 21344	BOLD:ADF0061	658[0n]
Gelechiidae	Gelechiinae	Gelechia	LPALE1537-23	TLMF_Lep_35321	BOLD:ADF0061	653[0n]
Gelechiidae	Gelechiinae	Gelechia	LPALE3041-23	TLMF_Lep_36825	BOLD:ADF0061	654[0n]
Gelechiidae	Gelechiinae	Ochrodia	LECRT186-16	TLMF Lep 21359	BOLD:ACE0260	550[0n]
Gelechiidae	Gelechiinae	Ochrodia	LEASZ231-22	TLMF Lep 32719	BOLD:AEG6191	658[0n]
Gelechiidae		Apatetris	BSNTN334-23	BGE_00225_E01	BOLD:AFO3395	658[0n]
Gelechiidae		Apatetris	BSNTN1483-24	BGE_00268_E10	BOLD:AFO3395	658[0n]
Geometridae	Ennominae	Neognopharmia	BSNTN661-23	BGE_00222_H07	BOLD:AFE2957	658[0n]
Geometridae	Ennominae	Neognopharmia	BSNTN662-23	BGE_00222_H08	BOLD:AFE2957	658[0n]
Geometridae	Ennominae	Neognopharmia	LPALE1014-23	TLMF_Lep_34798	BOLD:AFE2957	654[0n]
Geometridae	Ennominae	Neognopharmia	LPALE1015-23	TLMF_Lep_34799	BOLD:AFE2957	653[0n]
Glyphipterigidae	Glyphipteriginae	Glyphipterix	BSNTN1517-24	BGE_00268_H08	BOLD:AEI0605	658[0n]
Glyphipterigidae	Glyphipteriginae	Glyphipterix	BSNTN1519-24	BGE_00268_H10	BOLD:AEI0605	658[0n]
Glyphipterigidae	Glyphipteriginae	Glyphipterix	NLON1122-22	KBE_2022011		407[0n]
Glyphipterigidae	Glyphipteriginae	Glyphipterix	NLON1123-22	KBE_2022012		407[0n]
Gracillariidae	Lithocolletinae	Phyllonorycter	BSNTN613-23	BGE_00222_D07	BOLD:AEV2533	658[0n]
Gracillariidae	Lithocolletinae	Phyllonorycter	LEASZ029-22	TLMF Lep 31947	BOLD:AEV2533	658[0n]
Gracillariidae	Lithocolletinae	Phyllonorycter	LPALE792-23	TLMF_Lep_34576	BOLD:AEV2533	653[0n]
Gracillariidae	Lithocolletinae	Phyllonorycter	LPALE794-23	TLMF_Lep_34578	BOLD:AEV2533	653[0n]
Gracillariidae	Lithocolletinae	Phyllonorycter	BSNTN1494-24	BGE_00268_F09	BOLD:AEW4073	658[0n]
Gracillariidae	Lithocolletinae	Phyllonorycter	LEASZ033-22	TLMF Lep 31951	BOLD:AEW4073	658[0n]
Gracillariidae	Lithocolletinae	Phyllonorycter	LEASZ120-22	TLMF Lep 32038	BOLD:AEW4073	658[0n]
Gracillariidae	Lithocolletinae	Phyllonorycter	LEASZ121-22	TLMF Lep 32039	BOLD:AEW4073	658[0n]
Gracillariidae	Lithocolletinae	Phyllonorycter	LEASZ189-22	TLMF Lep 32107	BOLD:AEW4073	658[0n]
Gracillariidae	Lithocolletinae	Phyllonorycter	LPALE873-23	TLMF_Lep_34657	BOLD:AEW4073	669[0n]
Gracillariidae	Lithocolletinae	Phyllonorycter	LPALE874-23	TLMF_Lep_34658	BOLD:AEW4073	653[0n]
Gracillariidae	Lithocolletinae	Phyllonorycter	LPALE875-23	TLMF_Lep_34659	BOLD:AEW4073	653[0n]
Gracillariidae	Lithocolletinae	Phyllonorycter	LPALE876-23	TLMF_Lep_34660	BOLD:AEW4073	655[0n]
Gracillariidae	Lithocolletinae	Phyllonorycter	LPALE931-23	TLMF_Lep_34715	BOLD:AEW4073	653[0n]
Gracillariidae	Lithocolletinae	Phyllonorycter	LPALE1521-23	TLMF_Lep_35305	BOLD:AEW4073	653[0n]
Gracillariidae	Lithocolletinae	Phyllonorycter	LPALE1525-23	TLMF_Lep_35309	BOLD:AEW4073	653[0n]
Gracillariidae	Lithocolletinae	Phyllonorycter	LPALE3712-23	TLMF_Lep_37496	BOLD:AEW4073	657[0n]
Gracillariidae	Lithocolletinae	Phyllonorycter	LPALE3713-23	TLMF_Lep_37497	BOLD:AEW4073	654[0n]
Gracillariidae	Lithocolletinae	Phyllonorycter	LPALE3714-23	TLMF_Lep_37498	BOLD:AEW4073	654[0n]
Gracillariidae	Lithocolletinae	Phyllonorycter	LPALE1683-23	TLMF_Lep_35467	BOLD:AFF0432	653[0n]
Gracillariidae	Lithocolletinae	Phyllonorycter	LPALE872-23	TLMF_Lep_34656	BOLD:AFF0433	653[0n]
Gracillariidae	Ornixolinae	Stomphastis	LON4287-16	NHMO-DAR-10231	BOLD:ADC7510	658[0n]
Gracillariidae	Parornichinae	Parornix	BSNTN1495-24	BGE_00268_F10	BOLD:AEW4073	658[0n]
Lecithoceridae	Lecithocerinae	Lecithocera	BSNTN1613-24	BGE_00269_H09	BOLD:ADM3713	658[0n]
Lecithoceridae	Lecithocerinae	Lecithocera	BSNTN1614-24	BGE_00269_H10	BOLD:ADM3713	658[0n]
Lecithoceridae	Lecithocerinae	Lecithocera	LEAST1803-18	TLMF Lep 25419	BOLD:ADM3713	634[0n]
Micropterigidae		Micropterix	LEASZ027-22	TLMF Lep 31945	BOLD:AEU6081	658[0n]
Micropterigidae		Micropterix	LEASZ028-22	TLMF Lep 31946	BOLD:AEU6081	658[0n]
Micropterigidae		Micropterix	LEASZ145-22	TLMF Lep 32063	BOLD:AEU6081	658[0n]
Micropterigidae		Micropterix	LEASZ237-22	TLMF Lep 32725	BOLD:AEU6081	658[0n]
Micropterigidae		Micropterix	LEASZ238-22	TLMF Lep 32726	BOLD:AEU6081	618[0n]
Micropterigidae		Micropterix	LPALE790-23	TLMF_Lep_34574	BOLD:AEU6081	651[0n]
Micropterigidae		Micropterix	LPALE967-23	TLMF_Lep_34751
Nepticulidae		Ectoedemia	BSNTN058-23	BGE_00221_E10	BOLD:AFO3702	658[0n]
Nepticulidae		Glaucolepis	BSNTN061-23	BGE_00221_F01	BOLD:AEV0014	658[0n]
Nepticulidae		Glaucolepis	LEASZ088-22	TLMF Lep 32006	BOLD:AEV0014	580[0n]
Nepticulidae		Stigmella	LPALE926-23	TLMF_Lep_34710	BOLD:AFE8403	654[0n]
Nepticulidae		Stigmella	LPALE927-23	TLMF_Lep_34711	BOLD:AFE8403	653[0n]
Nepticulidae		Stigmella	LPALE1551-23	TLMF_Lep_35335	BOLD:AFE8403	653[0n]
Nepticulidae		Stigmella	LPALE1552-23	TLMF_Lep_35336	BOLD:AFE8403	653[0n]
Nepticulidae		Stigmella	LPALE3715-23	TLMF_Lep_37499	BOLD:AFE8403	654[0n]
Nepticulidae		Stigmella	LPALE3716-23	TLMF_Lep_37500	BOLD:AFE8403	653[0n]
Nepticulidae		Stigmella	BSNTN060-23	BGE_00221_E12		658[0n]
Nepticulidae		Stigmella	NEPTA2749-24	RMNH.INS.25514		274[16n]
Nepticulidae		Trifurcula	LPALE1452-23	TLMF_Lep_35236	BOLD:AFE2524	652[0n]
Nepticulidae		Trifurcula	LPALE1453-23	TLMF_Lep_35237	BOLD:AFE2524	652[0n]
Nepticulidae		Trifurcula	LPALE1454-23	TLMF_Lep_35238	BOLD:AFE2524	653[0n]
Noctuidae	Bryophilinae	Cryphia	BSNTN1599-24	BGE_00269_G07	BOLD:AFZ7988	658[0n]
Noctuidae	Noctuinae	Xestia	NLON1197-23	NHMO_Lep_2022_24	BOLD:AEH6356	658[0n]
Noctuidae	Noctuinae	Xestia	LPALE1179-23	TLMF_Lep_34963	BOLD:AEH6356	653[0n]
Noctuidae	Noctuinae	Xestia	LPALE1180-23	TLMF_Lep_34964	BOLD:AEH6356	653[0n]
Noctuidae	Noctuinae	Xestia	LPALE1181-23	TLMF_Lep_34965	BOLD:AEH6356	653[0n]
Noctuidae	Noctuinae	Xestia	LPALE1182-23	TLMF_Lep_34966	BOLD:AEH6356	653[0n]
Noctuidae	Noctuinae	Xestia	LPALE1224-23	TLMF_Lep_35008	BOLD:AEH6356	653[0n]
Noctuidae	Noctuinae	Xestia	LPALE1225-23	TLMF_Lep_35009	BOLD:AEH6356	654[0n]
Noctuidae	Noctuinae		LPALE1310-23	TLMF_Lep_35094	BOLD:AFE9784	654[0n]
Oecophoridae	Oecophorinae	Denisia	LEASZ157-22	TLMF Lep 32075	BOLD:AEV2552	605[0n]
Oecophoridae	Oecophorinae	Denisia	LEASZ158-22	TLMF Lep 32076	BOLD:AEV2552	658[0n]
Oecophoridae	Oecophorinae	Denisia	LEASZ159-22	TLMF Lep 32077	BOLD:AEV2552	658[0n]
Oecophoridae	Oecophorinae	Denisia	LPALE810-23	TLMF_Lep_34594	BOLD:AEV2552	653[0n]
Oecophoridae	Oecophorinae	Denisia	LPALE811-23	TLMF_Lep_34595	BOLD:AEV2552	654[0n]
Oecophoridae	Oecophorinae	Denisia	BSNTN017-23	BGE_00221_B05	BOLD:AFN4455	658[0n]
Oecophoridae	Oecophorinae	Denisia	BSNTN018-23	BGE_00221_B06	BOLD:AFN4455	658[0n]
Oecophoridae	Pleurotinae	Pleurota	BSNTN012-23	BGE_00221_A12	BOLD:ACW2444	658[0n]
Oecophoridae	Pleurotinae	Pleurota	PALEA250-20	TLMF Lep 28260	BOLD:AEC4704	658[0n]
Oecophoridae	Pleurotinae	Pleurota	LEASX074-21	TLMF Lep 30472	BOLD:AEC4704	658[0n]
Oecophoridae	Pleurotinae	Pleurota	LEASX075-21	TLMF Lep 30473	BOLD:AEC4704	658[0n]
Oecophoridae	Pleurotinae	Pleurota	LEASX004-21	TLMF Lep 30402	BOLD:AEI4629	658[0n]
Oecophoridae	Pleurotinae	Pleurota	LEASZ196-22	TLMF Lep 32684	BOLD:AEI4629	658[0n]
Oecophoridae	Pleurotinae	Pleurota	LEASZ198-22	TLMF Lep 32686	BOLD:AEI4629	658[0n]
Oecophoridae	Pleurotinae	Pleurota	LEASZ199-22	TLMF Lep 32687	BOLD:AEI4629	658[0n]
Oecophoridae	Pleurotinae	Pleurota	LEASZ200-22	TLMF Lep 32688	BOLD:AEI4629	658[0n]
Oecophoridae	Pleurotinae	Pleurota	BSNTN011-23	BGE_00221_A11	BOLD:AFN4477	658[0n]
Oecophoridae	Pleurotinae	Pleurota	BSNTN1689-24	BGE_00270_G02	BOLD:AFN4477	658[0n]
Pterophoridae	Agdistinae	Agdistis	LEASX026-21	TLMF Lep 30424	BOLD:ABV2042	658[0n]
Pterophoridae	Agdistinae	Agdistis	LEASZ051-22	TLMF Lep 31969	BOLD:ABV2042	658[0n]
Pterophoridae	Agdistinae	Agdistis	LEASX072-21	TLMF Lep 30470		407[0n]
Pterophoridae	Pterophorinae	Adaina	BSNTN175-23	BGE_00223_G08	BOLD:AEW4580	658[0n]
Pterophoridae	Pterophorinae	Adaina	BSNTN1669-24	BGE_00270_E06	BOLD:AEW4580	658[0n]
Pterophoridae	Pterophorinae	Adaina	BSNTN1670-24	BGE_00270_E07	BOLD:AEW4580	658[0n]
Pterophoridae	Pterophorinae	Merrifieldia	BSNTN172-23	BGE_00223_G05	BOLD:AEC3847	658[0n]
Pterophoridae	Pterophorinae	Merrifieldia	BSNTN1671-24	BGE_00270_E08	BOLD:AEC3847	658[0n]
Pterophoridae	Pterophorinae	Merrifieldia	LEASX031-21	TLMF Lep 30429	BOLD:AEC3847	658[0n]
Pterophoridae	Pterophorinae	Merrifieldia	LEASX051-21	TLMF Lep 30449	BOLD:AEC3847	648[0n]
Pterophoridae	Pterophorinae	Merrifieldia	LEASZ014-22	TLMF Lep 31932	BOLD:AEC3847	658[0n]
Pterophoridae	Pterophorinae	Merrifieldia	LEASZ057-22	TLMF Lep 31975	BOLD:AEC3847	658[0n]
Pterophoridae	Pterophorinae	Merrifieldia	LEASZ093-22	TLMF Lep 32011	BOLD:AEC3847	658[0n]
Pterophoridae	Pterophorinae	Merrifieldia	LEASZ136-22	TLMF Lep 32054	BOLD:AEC3847	658[0n]
Pterophoridae	Pterophorinae	Merrifieldia	LEASZ226-22	TLMF Lep 32714	BOLD:AEC3847	658[0n]
Pterophoridae	Pterophorinae	Merrifieldia	LPALE898-23	TLMF_Lep_34682	BOLD:AEC3847	653[0n]
Pterophoridae	Pterophorinae	Merrifieldia	LPALE3049-23	TLMF_Lep_36833	BOLD:AEC3847	653[0n]
Pterophoridae	Pterophorinae	Merrifieldia	LPALE3051-23	TLMF_Lep_36835	BOLD:AEC3847	654[0n]
Pterophoridae	Pterophorinae	Merrifieldia	LEASZ214-22	TLMF Lep 32702	BOLD:AEW0833	658[0n]
Pterophoridae	Pterophorinae	Merrifieldia	LEASZ225-22	TLMF Lep 32713	BOLD:AEW0833	658[0n]
Pterophoridae	Pterophorinae	Merrifieldia	LPALE949-23	TLMF_Lep_34733	BOLD:AEW0833	652[0n]
Pterophoridae	Pterophorinae	Merrifieldia	LEASX033-21	TLMF Lep 30431		307[0n]
Pterophoridae	Pterophorinae	Wheeleria	LEASX034-21	TLMF Lep 30432	BOLD:AEI9182	658[0n]
Pterophoridae	Pterophorinae	Wheeleria	LEASX067-21	TLMF Lep 30465	BOLD:AEI9182	658[0n]
Pyralidae	Phycitinae	Bradyrrhoa	BSNTN1514-24	BGE_00268_H05	BOLD:AFH3010	658[0n]
Pyralidae	Phycitinae	Bradyrrhoa	BSNTN1515-24	BGE_00268_H06	BOLD:AFH3010	658[0n]
Pyralidae	Phycitinae	Bradyrrhoa	BSNTN1516-24	BGE_00268_H07	BOLD:AFH3010	658[0n]
Pyralidae	Phycitinae	Bradyrrhoa	NLON1228-23	NHMO_Lep_2022_56	BOLD:AFH3010	658[0n]
Pyralidae	Phycitinae	Cadra	BSNTN287-23	BGE_00225_A02	BOLD:AEH7513	658[0n]
Pyralidae	Phycitinae	Delplanqueia	BSNTN275-23	BGE_00224_H01	BOLD:AFF1897	658[0n]
Pyralidae	Phycitinae	Delplanqueia	LPALE1498-23	TLMF_Lep_35282	BOLD:AFF1897	653[0n]
Pyralidae	Phycitinae	Delplanqueia	LPALE3024-23	TLMF_Lep_36808	BOLD:AFF1897	652[0n]
Pyralidae	Phycitinae	Delplanqueia	LPALE3025-23	TLMF_Lep_36809	BOLD:AFF1897	652[0n]
Pyralidae	Phycitinae	Delplanqueia	LPALE3073-23	TLMF_Lep_36857	BOLD:AFF1897	652[0n]
Pyralidae	Phycitinae	Delplanqueia	LPALE3074-23	TLMF_Lep_36858	BOLD:AFF1897	656[0n]
Pyralidae	Phycitinae	Ephestia	PYRCR404-12	BC ZSM Lep 51283	BOLD:ACA9550	658[0n]
Pyralidae	Phycitinae	Ephestia	LPALE1581-23	TLMF_Lep_35365	BOLD:ADC7878	653[0n]
Pyralidae	Phycitinae	Ephestia	LPALE3062-23	TLMF_Lep_36846	BOLD:ADC7878	653[0n]
Pyralidae	Phycitinae	Ephestia	LPALE1580-23	TLMF_Lep_35364	BOLD:AFF0822	653[0n]
Pyralidae	Phycitinae	Ephestia	LPALE3014-23	TLMF_Lep_36798	BOLD:AFF0822	653[0n]
Pyralidae	Phycitinae	Eurhodope	LEASZ180-22	TLMF Lep 32098	BOLD:AEI8298	658[0n]
Pyralidae	Phycitinae	Eurhodope	LEASZ181-22	TLMF Lep 32099	BOLD:AEI8298	658[0n]
Pyralidae	Phycitinae	Eurhodope	LPALE919-23	TLMF_Lep_34703	BOLD:AEI8298	653[0n]
Pyralidae	Phycitinae	Eurhodope	LPALE920-23	TLMF_Lep_34704	BOLD:AEI8298	653[0n]
Pyralidae	Phycitinae	Eurhodope	LPALE3722-23	TLMF_Lep_37506	BOLD:AEI8298	653[0n]
Pyralidae	Phycitinae	Eurhodope	LPALE3723-23	TLMF_Lep_37507	BOLD:AEI8298	653[0n]
Pyralidae	Phycitinae	Peoria	PYRCR289-12	BC ZSM Lep 61710	BOLD:ACA9531	658[0n]
Pyralidae	Phycitinae	Peoria	PYRCR290-12	BC ZSM Lep 61711	BOLD:ACA9531	658[0n]
Pyralidae	Pyralinae	Scotomera	LPALE1599-23	TLMF_Lep_35383	BOLD:AAY9149	653[0n]
Pyralidae	Pyralinae	Scotomera	LPALE1600-23	TLMF_Lep_35384	BOLD:AAY9149	655[0n]
Pyralidae	Pyralinae	Scotomera	LPALE1650-23	TLMF_Lep_35434	BOLD:AAY9149	654[0n]
Tineidae	Nemapogoninae	Nemapogon	BSNTN314-23	BGE_00225_C05	BOLD:AFF0462	658[0n]
Tineidae	Nemapogoninae	Nemapogon	LPALE1504-23	TLMF_Lep_35288	BOLD:AFF0462	653[0n]
Tineidae	Nemapogoninae	Neurothaumasia	LEASX098-21	TLMF Lep 30496	BOLD:AEI9677	658[0n]
Tineidae	Nemapogoninae	Neurothaumasia	LPALE1369-23	TLMF_Lep_35153	BOLD:AEI9677	653[0n]
Tineidae	Nemapogoninae	Neurothaumasia	LPALE1644-23	TLMF_Lep_35428	BOLD:AEI9677	654[0n]
Tineidae	Nemapogoninae	Neurothaumasia	LPALE1647-23	TLMF_Lep_35431	BOLD:AEI9677	653[0n]
Tineidae	Perissomasticinae	Crassicornella	BSNTN322-23	BGE_00225_D01	BOLD:AEC5798	658[0n]
Tineidae	Perissomasticinae	Crassicornella	LEAST1785-18	TLMF Lep 25401	BOLD:AEC5798	404[0n]
Tineidae	Perissomasticinae	Crassicornella	PALEA254-20	TLMF Lep 28264	BOLD:AEC5798	658[0n]
Tineidae	Perissomasticinae	Crassicornella	LEASX088-21	TLMF Lep 30486	BOLD:AEC5798	658[0n]
Tineidae	Perissomasticinae	Crassicornella	LEASX089-21	TLMF Lep 30487	BOLD:AEC5798	658[0n]
Tineidae	Perissomasticinae	Crassicornella	LEASZ070-22	TLMF Lep 31988	BOLD:AEC5798	658[0n]
Tineidae	Perissomasticinae	Crassicornella	LEASZ224-22	TLMF Lep 32712	BOLD:AEC5798	658[0n]
Tineidae	Perissomasticinae	Crassicornella	LPALE825-23	TLMF_Lep_34609	BOLD:AEC5798	653[0n]
Tineidae	Perissomasticinae	Crassicornella	LPALE826-23	TLMF_Lep_34610	BOLD:AEC5798	654[0n]
Tineidae	Perissomasticinae	Crassicornella	BSNTN603-23	BGE_00222_C09	BOLD:AFF1454	658[0n]
Tineidae	Perissomasticinae	Crassicornella	BSNTN323-23	BGE_00225_D02	BOLD:AFF1454	658[0n]
Tineidae	Perissomasticinae	Crassicornella	LPALE1370-23	TLMF_Lep_35154	BOLD:AFF1454	653[0n]
Tineidae	Perissomasticinae	Crassicornella	LPALE1419-23	TLMF_Lep_35203	BOLD:AFF1454	653[0n]
Tineidae	Perissomasticinae	Crassicornella	LPALE3045-23	TLMF_Lep_36829	BOLD:AFF1454	653[0n]
Tineidae	Perissomasticinae	Crassicornella	LPALE3139-23	TLMF_Lep_36923	BOLD:AFF1454	670[0n]
Tineidae	Perissomasticinae	Crassicornella	LEAST1784-18	TLMF Lep 25400		309[3n]
Tineidae	Tineinae	Cephimallota	PALEA273-20	TLMF Lep 28283	BOLD:ACD6326	407[0n]
Tineidae	Tineinae	Cephimallota	LPALE822-23	TLMF_Lep_34606	BOLD:ACD6326	651[0n]
Tineidae	Tineinae	Cephimallota	LPALE823-23	TLMF_Lep_34607	BOLD:ACD6326	652[0n]
Tineidae	Tineinae	Trichophaga	LEASX010-21	TLMF Lep 30408	BOLD:ABV2141	407[0n]
Tineidae			LPALE1677-23	TLMF_Lep_35461	BOLD:AFE2538	653[0n]
Tineidae			LPALE1678-23	TLMF_Lep_35462	BOLD:AFE2538	655[0n]
Tineidae			LPALE1458-23	TLMF_Lep_35242	BOLD:AFE5358	654[0n]
Tineidae			LPALE1706-23	TLMF_Lep_35490	BOLD:AFE7940	655[0n]
Tineidae			LPALE1461-23	TLMF_Lep_35245	BOLD:AFN1112	652[0n]
Tineidae			LPALE1464-23	TLMF_Lep_35248	BOLD:AFN1112	654[0n]
Tortricidae	Olethreutinae	Epiblema	BSNTN1530-24	BGE_00269_A10	BOLD:AAC0715	658[0n]
Tortricidae	Olethreutinae	Epiblema	BSNTN1531-24	BGE_00269_A11	BOLD:AAC0715	658[0n]
Tortricidae	Olethreutinae	Selania	LEASX037-21	TLMF Lep 30435	BOLD:ABZ6430	658[0n]
Tortricidae	Tortricinae	Cochylis	LPALE850-23	TLMF_Lep_34634	BOLD:AAV8064	652[0n]
Tortricidae	Tortricinae	Cochylis	LEASX042-21	TLMF Lep 30440	BOLD:ABV9991	658[0n]
Tortricidae	Tortricinae	Cochylis	LEASZ098-22	TLMF Lep 32016	BOLD:ABV9991	658[0n]
Tortricidae	Tortricinae	Cochylis	LPALE849-23	TLMF_Lep_34633	BOLD:ABV9991	654[0n]
Yponomeutidae	Yponomeutinae	Cedestis	BSNTN1607-24	BGE_00269_H03	BOLD:AGA1736	658[0n]
Yponomeutidae	Yponomeutinae	Cedestis	BSNTN1608-24	BGE_00269_H04	BOLD:AGA1736	658[0n]
Ypsolophidae	Ypsolophinae	Ypsolopha	LEASX007-21	TLMF Lep 30405	BOLD:AEH6266	407[0n]
Ypsolophidae	Ypsolophinae	Ypsolopha	LPALE1719-23	TLMF_Lep_35503	BOLD:AEH6266	654[0n]
Ypsolophidae	Ypsolophinae	Ypsolopha	LPALE3042-23	TLMF_Lep_36826	BOLD:AEH6266	653[0n]
Ypsolophidae	Ypsolophinae	Ypsolopha	LPALE3100-23	TLMF_Lep_36884	BOLD:AEH6266	651[0n]
Ypsolophidae	Ypsolophinae	Ypsolopha	LPALE3101-23	TLMF_Lep_36885	BOLD:AEH6266	653[0n]
Ypsolophidae	Ypsolophinae	Ypsolopha	LPALE3044-23	TLMF_Lep_36828	BOLD:AEU6538	654[0n]

## Sheet: Tabelle3
Family	Genus	BIN	NCret	Ttotal		Nearest BIN	dist. Nearest BIN	Nearest Taxon	Remarks
Adelidae	Adela sp.	BOLD:ADM6820	9	9		BOLD:AEM8145	5.61	Adela
Alucitidae	Alucita sp.	BOLD:ADY7068	1	6		BOLD:AAD4822	4.17	Alucita hexadactyla	?Alucita baldizzonei
Autostichidae	Apatema sp.	BOLD:ADM4612	11	11	x	BOLD:AEV2113	4.65	Apatema	?Apatema sutteri
Autostichidae	Aprominta sp. 1	BOLD:AEV5189	5	5	x	BOLD:AFE6376	6.89	Aprominta
Autostichidae	Aprominta sp. 2	BOLD:AFE6376	1	1	x	BOLD:AFF2278	1.6	Aprominta
Autostichidae	Aprominta sp. 3	BOLD:AFE8605	1	1	x	BOLD:AFF0492	1.92	Aprominta
Autostichidae	Aprominta sp. 4	BOLD:AFF0492	3	3	x	BOLD:AFE8605	1.92	Aprominta
Autostichidae	Aprominta sp. 5	BOLD:AFF2278	2	2	x	BOLD:AFE6376	1.6	Aprominta
Autostichidae	Dysspastus sp.	BOLD:AEI8858	7	7	x	BOLD:AEH5762	3.85	Dyspasstus
Autostichidae	Oegoconia sp.	BOLD:ADR1888	5	6	x	BOLD:AAB8271	6.67	Oegoconia deauratella	?Oegoconia ariadne
Autostichidae	Symmoca sp. 1	BOLD:ADM3856	1	1	x	BOLD:ADM6327	2.24	Symmoca
Autostichidae	Symmoca sp. 2	BOLD:ADM6327	1	1	x	BOLD:ADM3856	2.24	Symmoca
Autostichidae	Symmoca sp. 3	BOLD:AEI3014	1	1	x	BOLD:ADM3856	2.24	Symmoca
Blastobasidae	Blastobasis sp.1	BOLD:ADD2015	32	33	x	BOLD:AEA3258	1.28	Blastobasis
Blastobasidae	Blastobasis sp.2	BOLD:AEA3258	2	5		BOLD:ADD2015	1.28	Blastobasis
Bucculatricidae	Bucculatrix sp. 1	BOLD:AEU5950	4	6		BOLD:ADS6178	5.33	Bucculatrix sp2
Bucculatricidae	Bucculatrix sp. 2	BOLD:AEW3010	4	7		BOLD:AEE4950	3.69	Bucculatrix phagnalella
Coleophoridae	Coleophora sp. 1	BOLD:ACE1039	2	2	x	BOLD:AEH7192	4.01	Coleophora
Coleophoridae	Coleophora sp. 2	BOLD:ACT2508	1	1	x	BOLD:AEU7507	1.66	Coleophora
Coleophoridae	Coleophora sp. 3	BOLD:AEC5584	1	1	x	BOLD:AAU4250	2.24	Coleophora bilineella
Coleophoridae	Coleophora sp. 4	BOLD:AEH9406	1	1	x	BOLD:ACE0937	3.53	Coleophora helichrysiella
Coleophoridae	Coleophora sp. 5	BOLD:AEU7507	2	2	x	BOLD:ACT2508	1.66	Coleophora
Coleophoridae	Coleophora sp. 6	BOLD:AFH2426	1	1	x	BOLD:AAJ7027	2.27	Coleophora currucipennella
Coleophoridae	Coleophora sp. 7	BOLD:AGB0442	2	2	x	BOLD:AEA2668	2.08	Coleophora
Coleophoridae	Coleophora sp. 8	BOLD:AGB0446	1	1	x	BOLD:ACM6857	2.08	Coleophora lutipennella
Cosmopterigidae	Alloclita sp.	BOLD:AFF1228	2	2	x	BOLD:ADK9181	3.21	Alloclita recisella
Cosmopterigidae	Pyroderces sp.	BOLD:AFE0961	1	1	x	BOLD:ACO8185	4.48	Cosmopteriginae
Cosmopterigidae	Sorhagenia sp.	BOLD:AFX4547	3	3	x	BOLD:AGO5840	2.72	Sorhagenia
Crambidae	Agriphila sp.	BOLD:ACA9344	1	6		BOLD:AAE6869	4.13	Agriphila	cf. Agriphila dalmatinellus
Crambidae	Ecpyrrhorrhoe sp.	BOLD:AAQ0560	4	10		BOLD:AAX9910	3.69	Ecypyrrhorrhoe diffusalis
Crambidae	Eudonia sp.	BOLD:AEH3870	1	2		BOLD:AAB3830	3.59	Eudonia mercurella
Crambidae	Prochoristis sp.	BOLD:AAZ8824	5	6	x	BOLD:ABY7502	1.9	Proochoristis rupicapralis
Crambidae	Scoparia sp.	BOLD:AFX4633	2	2	x	BOLD:AAB1555	3	Scoparia ambigualis
Depressariidae	Depressaria sp.	BOLD:AFO9058	1	5		BOLD:ABW9330	4.17	Depressaria marcella
Elachistidae	Elachista sp. 1	BOLD:AAP4210	8	16		BOLD:ABY5621	1.76	Elachista gormella
Elachistidae	Elachista sp. 2	BOLD:AAP4253	1	2		BOLD:AFE7684	1.28	Elachista nr. biatomella
Elachistidae	Elachista sp. 3	BOLD:AFE7684	1	4		BOLD:AAP4253	1.28	Elachista nr. biatomella
Elachistidae	Elachista sp. 4	BOLD:AEV5105	1	1	x	BOLD:AAC9691	3.21	Elachista argentella
Elachistidae	Elachista sp. 5	BOLD:AFC7042	2	2	x	BOLD:AAQ0947	3.33	Elachista bedellella
Erebidae	Hypenodes sp.	BOLD:AFX9480	2	3		BOLD:AEL9947	5.17	Hypenodes	?Hypenodes nesiota/anatolica
Erebidae	Orectis sp. 1	BOLD:AEH5321	1	7		BOLD:AEY4660	3.69	Orectis
Erebidae	Orectis sp. 2	BOLD:AEY4660	5	5	x	BOLD:AEH5321	3.69	Orectis
Eriocottidae	Deuterotinea sp.	BOLD:AFC1991	2	2	x	BOLD:AAX8436	7.37	Eriocottis fuscanella
Gelechiidae	Anarsia sp. 1	BOLD:ACJ4817	2	11		BOLD:AAW4578	1.76	Anarsia lineatella
Gelechiidae	Anarsia sp. 2	BOLD:ADE9567	1	1	x	BOLD:ACJ4817	2.08	Anarsia
Gelechiidae	Anarsia sp. 3	BOLD:AFE2537	1	2		BOLD:ABZ2446	1.92	Anarsia innoxiella
Gelechiidae	Apatetris sp.	BOLD:AFO3395	2	2	x	BOLD:ADS7677	6.25	Apatetris
Gelechiidae	Aproaerema sp.	BOLD:AEC5138	3	3	x	BOLD:ADG7311	4.17	Aproaerema
Gelechiidae	Aristotelia sp.	BOLD:AGA8938	2	2	x	BOLD:ADS0089	1.37	Aristotelia staticella
Gelechiidae	Bryotropha sp.	BOLD:AFE8303	2	3		BOLD:AAW7301	5.96	Bryotropha dryadella
Gelechiidae	Epidola sp.	BOLD:ADF2272	1	7		BOLD:ADA7833	4	Epidola
Gelechiidae	Gelechia sp.	BOLD:ADF0061	3	3	x	BOLD:AAD7093	5.77	Gelechia sabinella
Gelechiidae	Isophrictis sp.	BOLD:ADI3246	5	6		BOLD:AAI8202	4.97	Isophrictis
Gelechiidae	Mesophleps sp.	BOLD:ADM4492	2	2	x	BOLD:AEO3148	3.53	Mesophleps
Gelechiidae	Ochrodia sp. 1	BOLD:ACE0260	1	152		BOLD:ACR6867	2.94	Ochrodia
Gelechiidae	Ochrodia sp. 2	BOLD:AEG6191	1	10		BOLD:ABX9471	1.75	Ochrodia sp. ABX9471
Gelechiidae	Stomopteryx sp.	BOLD:AEV7115	2	2	x	BOLD:ACC3131	2.85	Stomopteryx remissella
Geometridae	Neognopharmia sp.	BOLD:AFE2957	4	4	x	BOLD:AEC5614	3.53	Neognopharmia stevenaria
Geometridae	Scopula sp.	BOLD:AAJ5728	1	2		BOLD:AAD1171	2.88	Scopula alba
Glyphipterigidae	Glyphipterix sp. 1	BOLD:AEI0605	2	7		BOLD:AEI0606	2.72	Glyphipterix
Glyphipterigidae	Glyphipterix sp. 2		2	2	x	N/A	6.47	Glyphipterix equitella
Gracillariidae	Phyllonorycter sp. 1	BOLD:AEV2533	4	4	x	BOLD:AGO6229	3.21	Phyllonorycter
Gracillariidae	Phyllonorycter sp. 2	BOLD:AEW4073	15	15	x	BOLD:AAY4883	3.61	Phyllonorycter AcersempervirensGreece
Gracillariidae	Phyllonorycter sp. 3	BOLD:AFF0432	1	1	x	BOLD:AAD8539	5.61	Phyllonorycter platani
Gracillariidae	Phyllonorycter sp. 4	BOLD:AFF0433	1	1	x	BOLD:AFT6589	4.49	Phyllonorycter
Gracillariidae	Stomphastis sp.	BOLD:ADC7510	1	1	x	BOLD:ADR1924	4.81	Gracillariidae
Lecithoceridae	Lecithocera sp.	BOLD:ADM3713	3	3	x	BOLD:ABZ8513	2.27	Lecithocera
Micropterigidae	Micropterix sp.	BOLD:AEU6081	6	6	x	BOLD:AAF7082	2.71	Micropterix schaefferi
Nepticulidae	Ectoedemia sp.	BOLD:AFO3702	1	1	x	BOLD:AAF6511	3.37	Ectoedemia pseudoilicis
Nepticulidae	Glaucolepis sp.	BOLD:AEV0014	2	2	x	BOLD:ACE2221	7.37	Glaucolepis saturejae
Nepticulidae	Stigmella sp.	BOLD:AFE8403	6	6	x	BOLD:ACY3943	3.53	Stigmella rhamnophila
Nepticulidae	Trifurcula sp.	BOLD:AFE2524	3	3	x	BOLD:ACY4052	6.73	Trifurcula TurkeyEvN4193
Noctuidae	Cryphia sp.	BOLD:AFZ7988	1	1	x	BOLD:AAY8210	3.04	Cryphia lusitanica
Noctuidae	Xestia sp.	BOLD:AEH6356	7	17		BOLD:ACG4935	1.76	Xestia xanthographa
Oecophoridae	Denisia sp. 1	BOLD:AEV2552	5	5	x	BOLD:AFN4455	1.12	Denisia
Oecophoridae	Denisia sp. 2	BOLD:AFN4455	2	2	x	BOLD:AEV2552	1.12	Denisia
Oecophoridae	Pleurota sp. 1	BOLD:AEC4704	3	3	x	BOLD:AFN4477	5.13	Pleurota creticella
Oecophoridae	Pleurota sp. 2	BOLD:AEI4629	5	5	x	BOLD:ADA2496	4.49	Pleurota TAB63
Oecophoridae	Pleurota sp. 3	BOLD:AFN4477	3	3	x	BOLD:ACW2444	2.24	Pleurota creticella
Pterophoridae	Adaina sp.	BOLD:AEW4580	3	5		BOLD:ADR4620	2.24	Adaina microdactyla
Pterophoridae	Agdistis sp. 1	BOLD:ABV2042	2	6		BOLD:AGP5693	2.56	Agdistis frankeniae
Pterophoridae	Agdistis sp. 2		1	1	x	N/A	5.72	Agdistis
Pterophoridae	Merrifieldia sp. 1	BOLD:AEC3847	12	15		BOLD:ACS6787	5.14	Pterophoridae
Pterophoridae	Merrifieldia sp. 2	BOLD:AEW0833	3	3	x	BOLD:ADZ0299	4.65	Pterophoridae
Pterophoridae	Wheeleria sp.	BOLD:AEI9182	2	2	x	BOLD:AFE8675	2.88	Pterophoridae
Pyralidae	Bradyrrhoa sp.	BOLD:AFH3010	4	4	x	BOLD:AAY9449	4.33	Bradyrrhoa confiniella
Pyralidae	Cadra sp.	BOLD:AEH7513	1	2		BOLD:AEF7822	1.76	Cadra abstersella
Pyralidae	Delplanqueia sp.	BOLD:AFF1897	8	8	x	BOLD:AAC5269	1.64	Delplanqueia inscriptella
Pyralidae	Ephestia sp. 1	BOLD:ACA9550	2	2	x	BOLD:AEC9178	5.61	Ephestia welseriella
Pyralidae	Ephestia sp. 2	BOLD:ADC7878	2	3		BOLD:AGP4713	2.08	Ephestia
Pyralidae	Ephestia sp. 3	BOLD:AFF0822	2	2	x	BOLD:ADC7878	3.37	Ephestia
Pyralidae	Eurhodope sp.	BOLD:AEI8298	6	7		BOLD:AAO4587	3.21	Eurhodope sp.
Pyralidae	Scotomera sp.	BOLD:AAY9149	3	4	x	BOLD:AFP6571	3.53	Scotomera
Tineidae	?Genus	BOLD:AFE2538	3	4		BOLD:AEW6237	10.75	Scythris
Tineidae	?Genus	BOLD:AFE7940	1	1	x	BOLD:AGO5628	6.41	Tineidae
Tineidae	?Genus	BOLD:AFN1112	2	2	x	BOLD:AFO7793	1.6	Tineidae
Tineidae	Cephimallota sp.	BOLD:ACD6326	3	9		BOLD:ADN5372	7.53	Cephimallota hasarorum
Tineidae	Crassicornella sp. 1	BOLD:AEC5798	9	9	x	BOLD:AFF1454	3.04	Crassicornella
Tineidae	Crassicornella sp. 2	BOLD:AFF1454	6	6	x	BOLD:AEC5798	3.04	Crassicornella
Tineidae	Nemapogon sp.	BOLD:AFF0462	2	2	x	BOLD:ACJ9823	9.46	Nemapogon falstriella
Tineidae	Trichophaga sp.	BOLD:ABV2141	1	2		BOLD:AAU2289	4.81	Trichophaga bipartitella
Tortricidae	Cochylis sp. 1	BOLD:AAV8064	1	4		BOLD:AEL0196	1.44	Cochylis epilinana
Tortricidae	Cochylis sp. 2	BOLD:ABV9991	3	5		BOLD:AAV8064	3.85	Cochylis epilinana
Yponomeutidae	Cedestis sp.	BOLD:AGA1736	2	2	x	BOLD:ADG4688	3.47	Cedestis civitatensis
Ypsolophidae	Ypsolopha sp. 1	BOLD:AEH6266	5	10		BOLD:ACJ6535	4.71	Ypsolophidae
Ypsolophidae	Ypsolopha sp. 2	BOLD:AEU6538	1	2		BOLD:AFE2452	5.61	Ypsolopha kristalleniae

## Sheet: Tabelle4
Ypsolophidae	2
Yponomeutidae	1
Tortricidae	2
Tineidae	9
Pyralidae	13
Pterophoridae	6
Oecophoridae	6
Noctuidae	2
Nepticulidae	4
Micropterigidae	1
Lyonetiidae	1
Lecithoceridae	1
Gracillariidae	5
Glyphipterigidae	2
Geometridae	2
Gelechiidae	14
Eriocottidae	1
Erebidae	4
Elachistidae	5
Depressariidae	1
Crambidae	5
Cosmopterigidae	4
Coelophoridae	8
Bucculatricidae	2
Blastobasidae	2
Autostichidae	11
Alucitidae	1
Adelidae	1

## Sheet: Tabelle5
	Species name	BIN	Sequenz	records in Lab Sheet	Endemit ?	Barcode neu	Familia	Genus	Species	Autor	Vorkommen	Anmerkung E. Rennwald		Weiterer eigener Kommentar	butterfliesofcrete.com / moths-of-crete	Zähler_FE	CR/GR_FE	Gattung_FE	Subgenus_FE	Art_FE	unterart_FE	Autor_FE	Jahr_FE	leer_FE	Kreta_FE	Kommentar_FE	Zähler_neu
1	Micropterix wockei Staudinger, 1870						Micropterigidae	Micropterix	wockei	Staudinger, 1870	Fraglich	Gozmany (2012): The Lepidoptera of Greece and Cyprus Volume I				49		Micropterix		wockei		Staudinger	1870		P		1
2	Triodia adriaticus (Osthelder, 1931)						Hepialidae	Triodia	adriaticus	(Osthelder, 1931)	FE (Quelle ?)	In der Fauna Europaea auch für Kreta angeführt, leider ohne Quellennennung; Vorkommen möglich aber noch konkret zu belegen				64		Triodia		adriaticus		Osthelder	1931		P	IT-ITA: given by Freina in <#>Karsholt & Razowski, 1996</#>, but not by <#>Karsholt et al., 1995</#>; according to <#>de Freina & Witt, 1990</#> only in HR: Istria, MK and GR-GRC	2
3	Stigmella ficulnea Puplesis & Krasilnikova, 1994						Nepticulidae	Stigmella	ficulnea	Puplesis & Krasilnikova, 1994	Unsichere Det.	Jan Mees zeigt auf https://observation.org/observation/165052018/ eine wohl schon länger verlassene Blattmine an Ficus carica, aufgenommen am 29.11.2018 in Pelekita (Provinz Iraklio) . Ihre Zuordnung zu Stigmella ficulnea ist plausibel, bleibt aber doch etwas unsicher.															3
4	Stigmella rhamnophila (Amsel, 1935)						Nepticulidae	Stigmella	rhamnophila	(Amsel, 1935)	Unsichere Det.	Gozmany (2012): The Lepidoptera of Greece and Cyprus Volume I				101		Stigmella		rhamnophila		Amsel	1934		P	CY, IT-ITA: <#>Laštůvka & Laštůvka, 1997</#>; see also rhamnella	4
5	Stigmella irregularis Puplesis, 1994	BOLD:AAV6998	x	1			Nepticulidae	Stigmella	irregularis	Puplesis, 1994	Gesichert	Gozmany (2012): The Lepidoptera of Greece and Cyprus Volume I				84		Stigmella		irregularis		Puplesis	1994		P	IT-ITA: <#>Laštůvka & Laštůvka, 20052</#>	5
6	Stigmella minusculella (Herrich-Schäffer, [1855])	BOLD:AEA0451	x	1			Nepticulidae	Stigmella	minusculella	(Herrich-Schäffer, [1855])	Gesichert	Gozmany (2012): The Lepidoptera of Greece and Cyprus Volume I				129		Stigmella		minusculella		Herrich-Schäffer	1855		P	FR-CO: <#>Skala, 1937</#>, overlooked by <#>Rungs, 1988</#> , see also <#>Laštůvka & Laštůvka, 2004</#>	6
7	Stigmella speciosa (Frey, 1858)						Nepticulidae	Stigmella	speciosa	(Frey, 1858)	Unsichere Det.	Bisher nicht von Kreta gemeldet. Sam Eijkenboom zeigt aber auf https://observation.org/observation/293875508/ Blattminen an Acer sempervirens, die er am 23.8.2023 im Landesinneren im Süden von Kreta (Provinz Chania) in 670 m Höhe fand. Die Zuordnung der gemeldeten 20 Minen in Acer sempervirens zu Stigmella speciosa ist sehr plausibel - es sei denn, sie gehören zu einer noch unbeschriebenen Art.															7
8	Stigmella auromarginella (Richardson, 1890)	BOLD:AEV0439	x	2			Nepticulidae	Stigmella	auromarginella	(Richardson, 1890)	Gesichert	Gozmany (2012): The Lepidoptera of Greece and Cyprus Volume I				152		Stigmella		auromarginella		Richardson	1890		P	GR-GRC: no records from mainland Greece known, record by <#>Van Nieukerken, 1996</#> erroneous; NO-NOR: <#>Aarvik et al., 2008</#>	8
9	Stigmella amygdali (Klimesch, 1978)	BOLD:ACG9414	x	1			Nepticulidae	Stigmella	amygdali	(Klimesch, 1978)	Gesichert	Gozmany (2012): The Lepidoptera of Greece and Cyprus Volume I				166		Stigmella		amygdali		Klimesch	1978		P		9
10	Stigmella basiguttella (Heinemann, 1862)	BOLD:AAU1751	x	2		x	Nepticulidae	Stigmella	basigutella	(Heinemann, 1862)	Gesichert	Neufund mit Barcode		Four specimens, Agios Vasilios 2022													10
11	Stigmella cocciferae van Nieukerken & Johansson, 2003	BOLD:ADA2667	x	3			Nepticulidae	Stigmella	cocciferae	van Nieukerken & Johansson, 2003	Gesichert	Gozmany (2012): The Lepidoptera of Greece and Cyprus Volume I				172		Stigmella		cocciferae		van Nieukerken & Johansson	2003		P		11
12	Stigmella muricatella (Klimesch, 1978)						Nepticulidae	Stigmella	muricatella	(Klimesch, 1978)			x	dissected, several specimens in material kept in alcohol, NHM Knossos
13	Stigmella fasciata van Nieukerken & Johansson, 2003	BOLD:AAV8365	x	2		x	Nepticulidae	Stigmella	fasciata	van Nieukerken & Johansson, 2003	Gesichert	Neufund mit Barcode		2 specimens Agios Vasilios and Plakias 2023													12
14	Glaucolepis trilobella (Klimesch, 1978)						Nepticulidae	Glaucolepis	trilobella	(Klimesch, 1978)	Gesichert	Gozmany (2012): The Lepidoptera of Greece and Cyprus Volume I				211		Trifurcula	Glaucolepis	trilobella		Klimesch	1978		P		13
15	Glaucolepis helladica (Laštůvka & Laštůvka, 2007)						Nepticulidae	Glaucolepis	helladica	(Laštůvka & Laštůvka, 2007)	Gesichert	Gozmany (2012): The Lepidoptera of Greece and Cyprus Volume I				218		Trifurcula	Glaucolepis	helladica		Z. & A. Laštůvka	2007		P	<#>Laštůvka & Laštůvka, 20072</#>	14
16	Trifurcula eurema (Tutt, 1899)	BOLD:ACR4608	x	1		x	Nepticulidae							Lagos, Chania 2022
17	Trifurcula pallidella (Duponchel, [1843])	BOLD:ABW8810	x	7			Nepticulidae	Trifurcula	pallidella	(Duponchel, [1843])	Gesichert	Gozmany (2012): The Lepidoptera of Greece and Cyprus Volume I				241		Trifurcula	Trifurcula	pallidella		Duponchel	1843		P	see <#>Van Nieukerken et al., 20043</#> and <#>Van Nieukerken, 20062</#> for all distribution data	15
18	Trifurcula calycotomella Laštůvka & Laštůvka, 1997	BOLD:ADF7767	x	3			Nepticulidae	Trifurcula	calycotomella	Laštůvka & Laštůvka, 1997	Gesichert	Gozmany (2012): The Lepidoptera of Greece and Cyprus Volume I				246		Trifurcula	Trifurcula	calycotomella		A. & Z. Laštůvka	1997		P	MK: record of immundella by <#>Klimesch, 1968</#> probably refers to calycotomella; FR-COR: <#>Van Nieukerken et al., 20061</#>	16
19	Trifurcula graeca Laštůvka & Laštůvka, 1998						Nepticulidae	Trifurcula	graeca	Laštůvka & Laštůvka, 1998	FE (Quelle ?)	Die Art wurde aus Griechenland beschrieben, u.a. auch vom Süden des Peloponnes. In der Fauna Europaea wird - ohne Quellennennung auch Kreta genannt; vermutlich nur eine Vermutung. (?)				250		Trifurcula	Trifurcula	graeca		Z. & A. Laštůvka	1998		P		17
20	Fomoria groschkei (Skala, 1943)	BOLD:ACG8929	x	4			Nepticulidae	Fomoria	groschkei	(Skala, 1943)	Gesichert	Gozmany (2012): The Lepidoptera of Greece and Cyprus Volume I				285		Ectoedemia	Fomoria	groschkei		Skala	1943		P	AL: <#>Utech, 1962</#>; ES-SP, ES-BAL: published records in previous cheklists are incorrect, based on a wrong translation of the text of <#>Klimesch, 1978</#>, who wrote that he did NOT find the species in Spain or the Balears (record in <#>Van Nieukerken, 1996</#> was added after the author corrected the proofs)	18
21	Fomoria aegaeica Laštůvka, Laštůvka & Johansson, 1998						Nepticulidae	Fomoria	aegaeica	Laštůvka, Laštůvka & Johansson, 1998	Gesichert	3 Paratypen; Gozmany (2012): The Lepidoptera of Greece and Cyprus Volume I				286		Ectoedemia	Fomoria	aegaeica		Z. & A. Laštůvka & Johansson	1998		P		19
22	Parafomoria pseudocistivora van Nieukerken, 1983						Nepticulidae	Parafomoria	pseudocistivora	van Nieukerken, 1983	Gesichert	Gozmany (2012): The Lepidoptera of Greece and Cyprus Volume I															20
23	Acalyptris platani (Müller-Rutz, 1934)	BOLD:AFE4319	x	4			Nepticulidae	Acalyptris	platani	(Müller-Rutz, 1934)	Gesichert	Gozmany (2012): The Lepidoptera of Greece and Cyprus Volume I															21
24	Acalyptris pistaciae van Nieukerken, 2007	BOLD:AEX5294	x	6			Nepticulidae	Acalyptris	pistaciae	van Nieukerken, 2007	Gesichert	Gozmany (2012): The Lepidoptera of Greece and Cyprus Volume I			inaturalist.org/projects/moths-of-crete (Stand 24.12.2024): 3 Beobachtungen	191		Acalyptris		pistaciae		van Nieukerken	2007		P	<#>Van Nieukerken, 20071</#>	22
25	Zimmermannia monemvasiae van Nieukerken, 1985	BOLD:AFQ2459	x	1			Nepticulidae	Zimmermannia	monemvasiae	van Nieukerken, 1985	Gesichert	Gozmany (2012): The Lepidoptera of Greece and Cyprus Volume I				292		Ectoedemia	Zimmermannia	monemvasiae		van Nieukerken	1985		P	by technical mistake recorded from IS in <#>Karsholt & Razowski, 1996</#>	23
26	Ectoedemia turbidella (Zeller, 1848)						Nepticulidae	Ectoedemia	turbidella	(Zeller, 1848)	Fraglich	Gozmany (2012): The Lepidoptera of Greece and Cyprus Volume I				299		Ectoedemia	Ectoedemia	turbidella		Zeller	1848		P?	GR-KRI: record by <#>Rebel, 1916</#> is doubtful, the specimen ought to be checked	24
27	Ectoedemia haraldi (Soffner, 1942)	BOLD:AAE8150	x	8			Nepticulidae	Ectoedemia	haraldi	(Soffner, 1942)	Gesichert	Gozmany (2012): The Lepidoptera of Greece and Cyprus Volume I				316		Ectoedemia	Ectoedemia	haraldi		Soffner	1942		P		25
28	Ectoedemia subbimaculella (Haworth, 1828)						Nepticulidae	Ectoedemia	subbimaculella	(Haworth, 1828)	Fraglich	Gozmany (2012): The Lepidoptera of Greece and Cyprus Volume I															26
29	Ectoedemia heringi (Toll, 1934)						Nepticulidae	Ectoedemia	heringi	(Toll, 1934)	Gesichert	Gozmany (2012): The Lepidoptera of Greece and Cyprus Volume I				327		Ectoedemia	Ectoedemia	heringi		Toll	1934		P	RU-RUC: <#>Shmytova, 2002</#>	27
30	Ectoedemia pseudoilicis Laštůvka & Laštůvka, 1998						Nepticulidae	Ectoedemia	pseudoilicis	Laštůvka & Laštůvka, 1998	Gesichert					319		Ectoedemia	Ectoedemia	pseudoilicis		Z. & A. Laštůvka	1998		P	GR-KRI: <#>Van Nieukerken et al., 20101</#>	28
31	Ectoedemia caradjai (Groschke, 1944)	BOLD:AAF6427	x	1			Nepticulidae	Ectoedemia	caradjai	(Groschke, 1944)	Gesichert	Gozmany (2012): The Lepidoptera of Greece and Cyprus Volume I				304		Ectoedemia	Ectoedemia	caradjai		Groschke	1944		P		29
32	Nemophora barbatellus (Zeller, 1847)	BOLD:AAE1646, BOLD:AEG9206	x	2			Adelidae	Nemophora	barbatellus	(Zeller, 1847)	Gesichert	Gozmany (2012): The Lepidoptera of Greece and Cyprus Volume I				372		Nemophora		barbatellus		Zeller	1847		P		30
33	Adela paludicolella Zeller, 1850	BOLD:ADM6820	x	9			Adelidae	Adela	paludicolella	Zeller, 1850	Gesichert	Nel & Nel (2003): "Une femelle trouvée à Thripti vers 1000 m d'altitude"; Gozmany (2012): The Lepidoptera of Greece and Cyprus Volume I			inaturalist.org/projects/moths-of-crete (Stand 24.12.2024): 75 Beobachtungen	381		Adela		paludicolella		Zeller	1850		P	FR-FRA: record by <#>Wojtusiak, 1996</#> for mainland France was a mistake, only known from FR-COR; RO: uncertain record, <#>Kovács & Kovács, 19991</#>	31
34	Coptotriche heinemanni (Wocke, 1871)						Tischeriidae	Coptotriche	heinemanni	(Wocke, 1871)	Unsichere Det.	Der Falter auf https://www.inaturalist.org/observations/227863666 ist nach diesem Foto nicht sicher bestimmbar, Coptotriche heinemanni könnte stimmen, für einen Beleg für Kreta ist das aber sicher nicht ausreichend			inaturalist.org/projects/moths-of-crete (Stand 24.12.2024): nur 1 Beobachtung												32
35	Coptotriche angusticolella (Duponchel, [1843])	BOLD:AAF8244	x	1		x	Tischeriidae							Agios Vasilios 2023
36	Coptotriche marginea (Haworth, 1828)	BOLD:AAF5585	x	4			Tischeriidae	Coptotriche	marginea	(Haworth, 1828)	Gesichert	Gozmany (2012): The Lepidoptera of Greece and Cyprus Volume I			inaturalist.org/projects/moths-of-crete (Stand 24.12.2024): 3 Beobachtungen	444		Coptotriche		marginea		Haworth	1828		P	LT: incorrectly cited in <#>Karsholt & Razowski, 1996</#>	33
37	Tischeria ekebladella (Bjerkander, 1795)	BOLD:AAF8247	x	1			Tischeriidae	Tischeria	ekebladella	(Bjerkander, 1795)	Gesichert	Gozmany (2012): The Lepidoptera of Greece and Cyprus Volume I			inaturalist.org/projects/moths-of-crete (Stand 24.12.2024): nur 1 Beobachtung	440		Tischeria		ekebladella		Bjerkander	1795		P	ES-SPA records ought to be checked since they at least partly belong to T. ekebladoides; PT-POR: occurrence has been confirmed by Corley (in lit. 2004); UA: <#>Toll, 1938</#>	34
38	Eudarcia confusella (Heydenreich, 1851)						Meessiidae	Eudarcia	confusella	(Heydenreich, 1851)	Gesichert	Gozmany (2012): The Lepidoptera of Greece and Cyprus Volume I															35
39	Eudarcia holtzi (Rebel, 1902)						Meessiidae	Eudarcia	holtzi	(Rebel, 1902)	Gesichert	Gozmany (2012): The Lepidoptera of Greece and Cyprus Volume I				745		Eudarcia	Pseudobesoceras	holtzi		Rebel	1902		P		36
40	Eudarcia glaseri (Petersen, 1967)						Meessiidae	Eudarcia	glaseri	(Petersen, 1967)	FALSCH !	Gozmany (2012): The Lepidoptera of Greece and Cyprus Volume I - die Meldungen gehören zu Eudarcia ignorata Bidzilya, Budashkin & Gaedike, 2016				746		Eudarcia	Abchagleris	glaseri		Petersen	1967		P	UA: <#>Bidzilya et al., 2003</#>; FR-FRA: <#>Nel & Varenne, 20042</#>	37
41	Eudarcia ignorata Bidzilya, Budashkin & Gaedike, 2016						Meessiidae	Eudarcia	ignorata	Bidzilya, Budashkin & Gaedike, 2016	Gesichert																38
42	Eudarcia creticola Gaedike, 2019				Kreta-Endemit		Meessiidae	Eudarcia	creticola	Gaedike, 2019	Gesichert	Kreta-Endemit															39
43	Eudarcia verkerki Gaedike & Henderickx, 1999				Kreta-Endemit		Meessiidae	Eudarcia	verkerki	Gaedike & Henderickx, 1999	Gesichert	Kreta-Endemit; Gozmany (2012): The Lepidoptera of Greece and Cyprus Volume I				750		Eudarcia	Abchagleris	verkerki		Gaedike & Henderickx	1999		P		40
44	Eudarcia topoliacola Gaedike, 2021				Kreta-Endemit		Meessiidae	Eudarcia	topoliacola	Gaedike, 2021	Gesichert	Kreta-Endemit; locus typicus: Topolia															41
45	Eumasia parietariella (Heydenreich, 1851)	BOLD:AAP7286	x	2			Psychidae	Eumasia	parietariella	(Heydenreich, 1851)	Gesichert	Gozmany (2012): The Lepidoptera of Greece and Cyprus Volume I			inaturalist.org/projects/moths-of-crete (Stand 24.12.2024): 3 Beobachtungen	697		Eumasia		parietariella		Heydenreich	1851		P		42
46	Taleporia henderickxi Arnscheid, 2016				Kreta-Endemit		Psychidae	Taleporia	henderickxi	Arnscheid, 2016	Gesichert	Kreta-Endemit			inaturalist.org/projects/moths-of-crete (Stand 24.12.2024): 2 Beobachtungen												43
47	Pseudobankesia hauseriella Henderickx, 1998	BOLD:AAK9822	x	1	Kreta-Rhodos-Endemit		Psychidae	Pseudobankesia	hauseriella	Henderickx, 1998	Gesichert	Gozmany (2012): The Lepidoptera of Greece and Cyprus Volume I; Die Art wurde von Kreta beschrieben und ist nach Arnscheid & Weidlich (2017: 102) sonst nur noch von Rhodos bekannt.				537		Pseudobankesia		hauseriella		Henderickx	1998		P		44
48	Penestoglossa sutteri Sobczyk, 2013	BOLD:ABW2189	x	6	Kreta-Endemit		Psychidae	Penestoglossa	sutteri	Sobczyk, 2013	Gesichert	Kreta-Endemit			inaturalist.org/projects/moths-of-crete (Stand 24.12.2024): 3 Beobachtungen												45
49	Psyche casta (Pallas, 1767)						Psychidae	Psyche	casta	(Pallas, 1767)	Unsichere Det.	auf inaturalist.org/projects/moths-of-crete (Stand 24.12.2024) finden sich 2 Raupensack-Fotos, die Psyche casta zugeordnet wurden; das ist allerdings sehr, sehr unsicher und kann keinesfalls als Artnachweis für Kreta gewertet werden.			inaturalist.org/projects/moths-of-crete (Stand 24.12.2024): 2 Beobachtungen												46
50	Proutia reticulatella (Bruand, 1853)						Psychidae	Proutia	reticulatella	(Bruand, 1853)	Gesichert	Gozmany (2012): The Lepidoptera of Greece and Cyprus Volume I															47
51	Peloponnesia haettenschwileri Hauser, 1996	BOLD:AAX1440	x	2	Kreta-Endemit		Psychidae	Peloponnesia	haettenschwileri	Hauser, 1996	Gesichert	Kreta-Endemit; Gozmany (2012): The Lepidoptera of Greece and Cyprus Volume I				577		Peloponnesia		haettenschwileri		Hauser	1996		P		48
52	Bijugis bombycella ([Denis & Schiffermüller], 1775)						Psychidae	Bijugis	bombycella	([Denis & Schiffermüller], 1775)	Unsichere Det.	https://www.inaturalist.org/observations/74825824: Καρτερός, 22.4.2021 (Popi Bormpoudaki) wurde als Bijugis bombycella bestimmt, was nach dem gezeigten Foto aber nicht nachvollzogen werden kann - der Falter auf diesem Foto ist jedenfalls nicht sicher bestimmbar			inaturalist.org/projects/moths-of-crete (Stand 24.12.2024): nur 1 Beobachtung												49
53	Reisseronia malickyi Hauser, 1996	BOLD:AEI4630	x	3	Kreta-Endemit		Psychidae	Reisseronia	malickyi	Hauser, 1996	Gesichert	Kreta-Endemit; Gozmany (2012): The Lepidoptera of Greece and Cyprus Volume I				8369		Larentia		malvata		Rambur	1833		P	HR: <#>Schwingenschuss & Wagner, 1927</#>, <#>Viidalepp & Hausmann, 2009</#>; ES-BAL: <#>Viidalepp & Hausmann, 2009</#>;	50
54	Acanthopsyche atra (Linnaeus, 1767)						Psychidae	Acanthopsyche	atra	(Linnaeus, 1767)	Gesichert	Gozmany (2012): The Lepidoptera of Greece and Cyprus Volume I															51
55	Acanthopsyche ecksteini (Lederer, 1855)						Psychidae	Acanthopsyche	ecksteini	(Lederer, 1855)	FALSCH !	In der Fauna Europaea ohne Quellennennung aufgeführt; nach Arnscheid & Weidlich (2017) aber weder von Kreta noch von Griechenland bekannt. Sicher falsch.				641		Acanthopsyche		ecksteini		Lederer	1855		P		52
56	Pachythelia villosella (Ochsenheimer, 1810)						Psychidae	Pachythelia	villosella	(Ochsenheimer, 1810)	FALSCH !	Nach der Fauna Europaea - ohne Quellennennung - auch von Kreta angeführt. Ein Vorkommen hier erscheint möglichaber auch Arnscheid & Weidlich (2017) kennen keie Angabe von hier. Daher wahrscheinlich nur Vermutung.				647		Pachythelia		villosella		Ochsenheimer	1810		P		53
57	Oiketicoides lutea (Staudinger, 1870)	BOLD:AAM0038	x	5			Psychidae	Oiketicoides	lutea	(Staudinger, 1870)	Gesichert	Gozmany (2012): The Lepidoptera of Greece and Cyprus Volume I				636		Oiketicoides		lutea		Staudinger	1870		P	Records from the former Soviet Union refer only to the Caucasus area.	54
58	Apterona helicoidella (Vallot, 1827)						Psychidae	Apterona	helicoidella	(Vallot, 1827)	Gesichert	Gozmany (2012): The Lepidoptera of Greece and Cyprus Volume I				693		Apterona		helicoidella		Vallot	1827		P		55
59	Dryadaula hellenica (Gaedike, 1988)				Kreta-Griechenland-Endemit		Dryadaulidae	Dryadaula	hellenica	(Gaedike, 1988)	Gesichert	Nel & Nel (2003); I1218Gaedike (2015 [Mic. Eur. Vol. 7])				819		Dryadaula		hellenica		Gaedike	1988		P		56
60	Hapsifera luridella Zeller, 1847	BOLD:ADM3342, BOLD:AEI7400	x	7			Tineidae	Hapsifera	luridella	Zeller, 1847	Gesichert	Gozmany (2012): The Lepidoptera of Greece and Cyprus Volume I			inaturalist.org/projects/moths-of-crete (Stand 24.12.2024): 8 Beobachtungen	969		Hapsifera		luridella		Zeller	1847		P		57
61	Rhodobates unicolor (Staudinger, 1871)	BOLD:AED9924	x	1			Tineidae	Rhodobates	unicolor	(Staudinger, 1871)	Gesichert	Gozmany (2012): The Lepidoptera of Greece and Cyprus Volume I				962		Rhodobates		unicolor		Staudinger	1870		P	FR-FRA: <#>Nel & Varenne, 20041</#>;FR-COR: 1 male, Corsica, 3 km SE of Bonifacio, 1 km N of Capo Pertusato, 23. IX. 2003, leg. P. Skou; ZMUC; 2 male, Corsica, 4 km N of Solenzara, Marine de Solaro, 21. IX. 2003, leg. P. Skou; ZMUC (teste Gaedike)	58
62	Morophaga morellus (Duponchel, 1838)	BOLD:ACS5343	x	2			Tineidae	Morophaga	morellus	(Duponchel, 1838)	Gesichert	Foto im Forum															59
63	Nemapogon inconditella (Lucas, 1956)						Tineidae	Nemapogon	inconditella	(Lucas, 1956)	Gesichert	Gozmany (2012): The Lepidoptera of Greece and Cyprus Volume I				844		Nemapogon		inconditella		Lucas	1956		P		60
64	Nemapogon reisseri Petersen & Gaedike, 1983	BOLD:ACV3024	x	10			Tineidae	Nemapogon	reisseri	Petersen & Gaedike, 1983	Gesichert	Gozmany (2012): The Lepidoptera of Greece and Cyprus Volume I				4357		Phtheochroa		reisseri		Razowski	1970		P		61
65	Nemapogon gravosaellus Petersen, 1957						Tineidae	Nemapogon	gravosaellus	Petersen, 1957	Gesichert	Gozmany (2012): The Lepidoptera of Greece and Cyprus Volume I				847		Nemapogon		gravosaellus		Petersen	1957		P		62
66	Nemapogon cyprica Gaedike, 1986				Kreta-Zypern-Endemit		Tineidae	Nemapogon	cyprica	Gaedike, 1986	Gesichert	Kreta-Zypern-Endemit. Die Art wurde von Zypern beschrieben. Gaedike (2015: 48) kann ergänzen: "unpublished records from Greece: Crete". Konkret werden von Kreta genannt: Omalos (1200m), Psychra (900m), Silva Ruova (Ida) und Kandanas. Im Lepiforum wird ein Falter von Anidri gezeigt.															63
67	Nemapogon hungaricus Gozmány, 1960	BOLD:ADM3280	x	6		x	Tineidae
68	Nemapogon cloacella (Haworth, 1828)						Tineidae	Nemapogon	cloacella	(Haworth, 1828)	Gesichert	Gozmany (2012): The Lepidoptera of Greece and Cyprus Volume I															64
69	Nemapogon scholzi Sutter, 2000				Kreta-Griechenland-Endemit		Tineidae	Nemapogon	scholzi	Sutter, 2000	Gesichert	Die Art wurde von den Ionischen Inseln mit Paratypen von Kreta beschrieben und ist bisher nur von dort bekannt; Gozmany (2012): The Lepidoptera of Greece and Cyprus Volume I				853		Nemapogon		scholzi		Sutter	2000		P		65
70	Nemapogon granella (Linnaeus, 1758)						Tineidae	Nemapogon	granella	(Linnaeus, 1758)	Gesichert	Gaedike (2015 [Mic. Eur. Vol. 7])															66
71	Nemapogon variatella (Clemens, 1859)						Tineidae	Nemapogon	variatella	(Clemens, 1859)			x	dissected
72	Nemapogon levantinus Petersen, 1961						Tineidae	Nemapogon	levantinus	Petersen, 1961	Gesichert																67
73	Nemapogon orientalis Petersen, 1961	BOLD:ACV3129	x	5			Tineidae	Nemapogon	orientalis	Petersen, 1961	Gesichert	Gozmany (2012): The Lepidoptera of Greece and Cyprus Volume I				871		Nemapogon		orientalis		Petersen	1961		P	CY: <#>Gaedike, 2007</#>	68
74	Nemapogon nevadella (Caradja, 1920)						Tineidae	Nemapogon	nevadella	(Caradja, 1920)	Unsichere Det.	Harm Alberts meldete vom 30. April bis 5. Mai 2013 in 5 Nächten je einen Falter am Licht in Chania. Er legte die Bilder bei observation.org ab, z.B. https://observation.org/observation/82749291/. Die Bilder könnten schon zu dieser Art passen, müssen es aber nicht. Reinhard Gaedike kommentierte (e-Mail 12.1.2025): "Ich habe bisher nevadella noch nicht von Kreta gesehen, meine Nachweise reichen von…															69
75	Neurothaumasia cretica Huemer, Aarvik & Berggren, 2023	BOLD:AEU8039	x	3	Kreta-Endemit		Tineidae	Neurothaumasia	cretica	Huemer, Aarvik & Berggren, 2023	Gesichert	Locus tpyicus															70
76	Neurothaumasia macedonica Petersen, 1962	BOLD:AEI9677	x	4			Tineidae	Neurothaumasia	macedonica	Petersen, 1962	Gesichert	Gozmany (2012): The Lepidoptera of Greece and Cyprus Volume I				878		Neurothaumasia		macedonica		Petersen	1962		P		71
77	Neurothaumasia tenuipennella Gaedike, 2011						Tineidae	Neurothaumasia	tenuipennella	Gaedike, 2011	Gesichert	Gaedike (2015 [Mic. Eur. Vol. 7])															72
78	Tenaga nigripunctella (Haworth, 1828)						Tineidae	Tenaga	nigripunctella	(Haworth, 1828)	Gesichert	Gozmany (2012): The Lepidoptera of Greece and Cyprus Volume I				711		Tenaga		nigripunctella		Haworth	1828		P	RO: <#>Rákosy et al., 2003</#>: record very doubtful, without genitalia dissection not sure; FR: 1 female, Nantes, 12. 7. 1919, MNHN (teste Gaedike)	73
79	Infurcitinea nigropluviella (Walsingham, 1907)						Tineidae	Infurcitinea	nigropluviella	(Walsingham, 1907)	Gesichert	Gozmany (2012): The Lepidoptera of Greece and Cyprus Volume I				752		Infurcitinea		nigropluviella		Walsingham	1907		P		74
80	Infurcitinea graeca Gaedike, 1983						Tineidae	Infurcitinea	graeca	Gaedike, 1983	Gesichert	Gozmany (2012): The Lepidoptera of Greece and Cyprus Volume I				755		Infurcitinea		graeca		Gaedike	1983		P		75
81	Infurcitinea tauridella Petersen, 1968						Tineidae	Infurcitinea	tauridella	Petersen, 1968	Gesichert	Gaedike (2019: 238 [Mic. Eur. Vol. 9]): 1 ♀, 1,7 km S Topolia, 360 m, 15.-19.6.2014, leg. C. Hviid, O. Karsholt & F. Vilhelmsen, ZMUC															76
82	Infurcitinea reisseri Petersen, 1968				Kreta-Endemit		Tineidae	Infurcitinea	reisseri	Petersen, 1968	Gesichert	Gozmany (2012): The Lepidoptera of Greece and Cyprus Volume I				858		Nemapogon		reisseri		Petersen & Gaedike	1983		P		77
83	Novotinea cretica Gaedike, 2021				Kreta-Endemit		Tineidae	Novotinea	cretica	Gaedike, 2021	Gesichert	locus typicus: Omalos															78
84	Stenoptinea cyaneimarmorella (Millière, 1854)	0	x	1			Tineidae	Stenoptinea	cyaneimarmorella	(Millière, 1854)	Gesichert	Nel & Nel (2003); Gozmany (2012): The Lepidoptera of Greece and Cyprus Volume I				815		Stenoptinea		cyaneimarmorella		Millière	1854		P		79
85	Myrmecozela ataxella (Chrétien, 1905)	BOLD:AEH9211	x	4			Tineidae	Myrmecozela	ataxella	(Chrétien, 1905)	Gesichert	Gozmany (2012): The Lepidoptera of Greece and Cyprus Volume I			inaturalist.org/projects/moths-of-crete (Stand 24.12.2024): 2 Beobachtungen	701		Myrmecozela		parnassiella		Rebel	1915		P		80
86	Ateliotum syriaca (Caradja, 1920)						Tineidae	Ateliotum	syriaca	(Caradja, 1920)	Gesichert					957		Ateliotum		syriaca		Caradja	1920		P	GR-KRI: 1 male, Hellas, Crete, Nom. Chania, 35°25'44"N, 23°55'22"E, Skines, 5. - 11. VI. 2004, leg. B. Skule, C. Hivid & E. Vesterhede; ZMUC (teste Gaedike)	81
87	Cephimallota tunesiella (Zagulajev, 1966)	BOLD:ACD7350	x	2			Tineidae	Cephimallota	tunesiella	(Zagulajev, 1966)	Gesichert	Gaedike (2019 [Mic. Eur. Vol. 9])															82
88	Cephimallota angusticostella (Zeller, 1839)	BOLD:ACD6326	x	1			Tineidae	Cephimallota	angusticostella	(Zeller, 1839)	Gesichert	Gozmany (2012): The Lepidoptera of Greece and Cyprus Volume I				887		Cephimallota		angusticostella		Zeller	1839		P	UA: <#>Bidzilya & Budashkin, 1998</#>; DE: <#>Gaedike, 2009</#>	83
89	Crassicornella crassicornella (Zeller, 1847)						Tineidae	Crassicornella	crassicornella	(Zeller, 1847)	Gesichert	Nel & Nel (2003); Gozmany (2012): The Lepidoptera of Greece and Cyprus Volume I			inaturalist.org/projects/moths-of-crete (Stand 24.12.2024): 13 Beobachtungen	953		Crassicornella		crassicornella		Zeller	1847		P		84
90	Trichophaga tapetzella (Linnaeus, 1758)	BOLD:AAJ8384	x	1			Tineidae	Trichophaga	tapetzella	(Linnaeus, 1758)	Gesichert	Gozmany (2012): The Lepidoptera of Greece and Cyprus Volume I			inaturalist.org/projects/moths-of-crete (Stand 24.12.2024): 2 Beobachtungen	897		Trichophaga		tapetzella		Linnaeus	1758		P	PT-AZO: <#>Karsholt & Vieira, 2005</#>	85
91	Trichophaga bipartitella (Ragonot, 1892)						Tineidae	Trichophaga	bipartitella	(Ragonot, 1892)	Gesichert	Gozmany (2012): The Lepidoptera of Greece and Cyprus Volume I															86
92	Tineola bisselliella (Hummel, 1823)						Tineidae	Tineola	bisselliella	(Hummel, 1823)	Gesichert	Gozmany (2012): The Lepidoptera of Greece and Cyprus Volume I			inaturalist.org/projects/moths-of-crete (Stand 24.12.2024): nur 1 Beobachtung												87
93	Tinea pellionella Linnaeus, 1758						Tineidae	Tinea	pellionella	Linnaeus, 1758	Gesichert	Gozmany (2012): The Lepidoptera of Greece and Cyprus Volume I			inaturalist.org/projects/moths-of-crete (Stand 24.12.2024): 4 Beobachtungen	906		Tinea		pellionella		Linnaeus	1758		P	PT-POR: <#>Corley et al., 2007</#>	88
94	Tinea translucens Meyrick, 1917	BOLD:AEI9096	x	1			Tineidae	Tinea	translucens	Meyrick, 1917	Gesichert	Gozmany (2012): The Lepidoptera of Greece and Cyprus Volume I				910		Tinea		translucens		Meyrick	1917		P	2 specimens from DK-DEN are considered as accidentically introduced; RU-RUW: <#>Lvovsky, 1994</#>	89
95	Tinea messalina Robinson, 1979	BOLD:AEC1750, BOLD:AGA8609	x	4			Tineidae	Tinea	messalina	Robinson, 1979	Gesichert	Gozmany (2012): The Lepidoptera of Greece and Cyprus Volume I. Foto im Forum				909		Tinea		messalina		Robinson	1979		P		90
96	Tinea columbariella Wocke, 1877						Tineidae	Tinea	columbariella	Wocke, 1877	Gesichert	Gozmany (2012): The Lepidoptera of Greece and Cyprus Volume I				919		Tinea		columbariella		Wocke	1877		P		91
97	Niditinea fuscella (Linnaeus, 1758)						Tineidae	Niditinea	fuscella	(Linnaeus, 1758)	Gesichert	Gozmany (2012): The Lepidoptera of Greece and Cyprus Volume I			inaturalist.org/projects/moths-of-crete (Stand 24.12.2024): 3 Beobachtungen	924		Niditinea		fuscella		Linnaeus	1758	P	P	AD: 1 female, 1 without abdomen, St. Julia, 31. V., 18. VI. 1982, leg. P. J. L. Roche; RMNH (teste Gaedike)	92
98	Proterospastis merdella (Zeller, 1852)	BOLD:ACO6244	x	1			Tineidae	Proterospastis	merdella	(Zeller, 1852)	Gesichert	Nel & Nel (2003); I49Gaedike (2019 [Mic. Eur. Vol. 9])				928		Proterospastis		merdella		Zeller	1847		P	GR-KRI: <#>Nel & Nel, 2003</#>	93
99	Proterospastis orientalis (Petersen, 1959)						Tineidae	Proterospastis	orientalis	(Petersen, 1959)	Gesichert	Gaedike, Sammut & Seguna (2011): In Europa nur von Kreta belannt, sonst moch aus Afghanistan															94
100	Monopis laevigella ([Denis & Schiffermüller], 1775)	BOLD:AAB6631	x	3			Tineidae	Monopis	laevigella	([Denis & Schiffermüller], 1775)	Gesichert	Gozmany (2012): The Lepidoptera of Greece and Cyprus Volume I. Foto im Forum			inaturalist.org/projects/moths-of-crete (Stand 24.12.2024): nur 1 Beobachtung	937		Monopis		laevigella		Denis & Schiffermüller	1775		P	ES-SPA: <#>Requena, 2003</#> ; Records from Madeira ar based on misidentification <#>Gaedike & Karsholt, 2001</#>	95
101	Monopis crocicapitella (Clemens, 1860)						Tineidae	Monopis	crocicapitella	(Clemens, 1860)	Gesichert	Gozmany (2012): The Lepidoptera of Greece and Cyprus Volume I				942		Monopis		crocicapitella		Clemens	1859		P		96
102	Monopis imella (Hübner, [1813])	BOLD:AAK6864	x	14			Tineidae	Monopis	imella	(Hübner, [1813])	Gesichert	Gozmany (2012): The Lepidoptera of Greece and Cyprus Volume I				944		Monopis		imella		Hübner	1813		P		97
103	Opogona omoscopa (Meyrick, 1893)	BOLD:AAH4351	x	3		x	Tineidae	Opogona	omoscopa	(Meyrick, 1893)	Gesichert	Neufund mit Barcode		Two specimens Agia 2022													98
104	Oinophila v-flava (Haworth, 1828)						Tineidae	Oinophila	v-flava	(Haworth, 1828)	Gesichert	Nel & Nel (2003); Gaedike (2019 [Mic. Eur. Vol. 9])				972		Oinophila		v-flava		Haworth	1828		P	GB-GRB: <#>Langmaid et al., 2003</#>; GR-KRI: <#>Nel & Nel, 2003</#>; SK: <#>Tokár et al., 1999</#>; PT-POR: <#>Pires & Corley, 2007</#>	99
105	Yponomeuta padella (Linnaeus, 1758)						Yponomeutidae	Yponomeuta	padella	(Linnaeus, 1758)	Gesichert	Gozmany (2012): The Lepidoptera of Greece and Cyprus Volume I				1296		Yponomeuta		padella		Linnaeus	1758		P		100
106	Yponomeuta malinellus Zeller, 1838	BOLD:AAA7740	x	1			Yponomeutidae	Yponomeuta	malinellus	Zeller, 1838	Gesichert	Gozmany (2012): The Lepidoptera of Greece and Cyprus Volume I				4088		Pexicopia		malvella		Hübner	1805		P		101
107	Yponomeuta cagnagella (Hübner, [1813])						Yponomeutidae	Yponomeuta	cagnagella	(Hübner, [1813])	Gesichert	Gozmany (2012): The Lepidoptera of Greece and Cyprus Volume I				1298		Yponomeuta		cagnagella		Hübner	1813		P		102
108	Yponomeuta rorrella (Hübner, 1796)						Yponomeutidae	Yponomeuta	rorrella	(Hübner, 1796)	Gesichert	Gozmany (2012): The Lepidoptera of Greece and Cyprus Volume I				1300		Yponomeuta		rorrella		Hübner	1796		P		103
109	Zelleria hepariella Stainton, 1849						Yponomeutidae	Zelleria	hepariella	Stainton, 1849	Gesichert	https://www.inaturalist.org/observations/172964447: Kampanos, 14.7.2023 (Andreas Manz). Die Bestimmung als Zelleria hepariella dürfte hier zutreffen. Es ist allerdings der bisher einzige Nachweis für Kreta			inaturalist.org/projects/moths-of-crete (Stand 24.12.2024): nur 1 Beobachtung												104
110	Zelleria oleastrella (Millière, 1864)	BOLD:AAV3012	x	8			Yponomeutidae	Zelleria	oleastrella	(Millière, 1864)	Gesichert	Gozmany (2012): The Lepidoptera of Greece and Cyprus Volume I			inaturalist.org/projects/moths-of-crete (Stand 24.12.2024): 5 Beobachtungen	1308		Zelleria		oleastrella		Millière	1864		P		105
111	Paradoxus osyridellus Millière, 1869	BOLD:AAV4205	x	2		x	Yponomeutidae					One male Agios Vasilios 13.9.2022
112	Plutella xylostella (Linnaeus, 1758)	BOLD:AAA1513	x	2			Plutellidae	Plutella	xylostella	(Linnaeus, 1758)	Gesichert	Gozmany (2012): The Lepidoptera of Greece and Cyprus Volume I				1403		Plutella	Plutella	xylostella		Linnaeus	1758		P	RU-RUE: <#>Karisch, 1994</#>	106
113	Rhigognostis annulatella (Curtis, 1832)	BOLD:AAL1245	x	1		x	Plutellidae	Rhigognostis	annuatella	(Curtis, 1832)	Gesichert	Neufund mit Barcode															107
114	Orthotelia sparganella (Thunberg, 1788)	BOLD:AAF0765	x	1		x	Glyphipterigidae	Orthotelia	sparganella	(Thunberg, 1788)	Gesichert	Neufund mit Barcode		Agia 2023													108
115	Glyphipterix equitella (Scopoli, 1763)						Glyphipterigidae	Glyphipterix	equitella	(Scopoli, 1763)	Gesichert	Gozmany (2012): The Lepidoptera of Greece and Cyprus Volume I			inaturalist.org/projects/moths-of-crete (Stand 24.12.2024): 3 Beobachtungen	1460		Glyphipterix		equitella	crassilunella	Rebel	1916		P		109
116	Glyphipterix simpliciella (Stephens, 1834)	BOLD:AAD6513	x	5			Glyphipterigidae	Glyphipterix	simpliciella	(Stephens, 1834)	Gesichert	Gozmany (2012): The Lepidoptera of Greece and Cyprus Volume I			inaturalist.org/projects/moths-of-crete (Stand 24.12.2024): nur 1 Beobachtung	1468		Glyphipterix		simpliciella		Stephens	1834		P	Status In IS uncertain, a unique record of a single specimen in 1958 (E. Olafsson in litt.)	110
117	Digitivalva eglanteriella (Mann, 1855)	BOLD:AEC2303	x	3			Glyphipterigidae	Digitivalva	eglanteriella	(Mann, 1855)	Gesichert	Gozmany (2012): The Lepidoptera of Greece and Cyprus Volume I				1430		Digitivalva	Digitivalva	eglanteriella		Mann	1855		P		111
118	Digitivalva piozae Varenne & Nel, 2014	BOLD:ADM0567	x	5			Glyphipterigidae	Digitivalva	piozae	Varenne & Nel, 2014	Gesichert	Im Moment nur von Korsika, Sardinien und Kreta bekannt															112
119	Digitivalva occidentella (Klimesch, 1956)						Glyphipterigidae	Digitivalva	occidentella	(Klimesch, 1956)	Gesichert					1441		Digitivalva	Inuliphila	occidentella		Klimesch	1956		P		113
120	Acrolepiopsis vesperella (Zeller, 1850)	BOLD:AEA2945	x	2		x	Glyphipterigidae	Acrolepiopsis	vesperella	(Zeller, 1850)	Gesichert	Neufund mit Barcode		Common on 5 localities in 2022, 2023													114
121	Ypsolopha alpella ([Denis & Schiffermüller], 1775)	BOLD:AAJ9551	x	2		x	Ypsolophidae							Agios Vasilios 2022,2023
122	Ypsolopha albiramella (Mann, 1861)	BOLD:AEL6171	x	1			Ypsolophidae	Ypsolopha	albiramella	(Mann, 1861)	Gesichert	Gozmany (2012): The Lepidoptera of Greece and Cyprus Volume I				1490		Ypsolopha		albiramella		Mann	1861		P	IT: Confirmation desirable; ES-SPA: previous records refer to cajaliella, <#>Vives, 2003</#>	115
123	Ypsolopha instabilella (Mann, 1866)	BOLD:AAV8541	x	1			Ypsolophidae	Ypsolopha	instabilella	(Mann, 1866)	Gesichert	Gozmany (2012): The Lepidoptera of Greece and Cyprus Volume I				1495		Ypsolopha		instabilella		Mann	1866		P		116
124	Ypsolopha minotaurella (Rebel, 1916)						Ypsolophidae	Ypsolopha	minotaurella	(Rebel, 1916)	Gesichert	Gozmany (2012): The Lepidoptera of Greece and Cyprus Volume I				1497		Ypsolopha		minotaurella		Rebel	1916		P		117
125	Ypsolopha sculpturella (Herrich-Schäffer, [1854])	BOLD:AEL6857	x	2			Ypsolophidae	Ypsolopha	sculpturella	(Herrich-Schäffer, [1854])	Gesichert	Gozmany (2012): The Lepidoptera of Greece and Cyprus Volume I. Foto im Forum				1501		Ypsolopha		sculpturella		Herrich-Schäffer	1854		P		118
126	Ypsolopha manniella (Staudinger, 1879)	BOLD:AEI9574	x	1			Ypsolophidae	Ypsolopha	manniella	(Staudinger, 1879)	Gesichert	Gozmany (2012): The Lepidoptera of Greece and Cyprus Volume I															119
127	Ypsolopha kristalleniae Rebel, 1916	BOLD:AFE2452	x	2			Ypsolophidae	Ypsolopha	kristalleniae	Rebel, 1916	Gesichert	Gozmany (2012): The Lepidoptera of Greece and Cyprus Volume I. Foto im Forum				1506		Ypsolopha		kristalleniae		Rebel	1916		P		120
128	Ochsenheimeria taurella ([Denis & Schiffermüller], 1775)						Ypsolophidae	Ochsenheimeria	taurella	([Denis & Schiffermüller], 1775)	Gesichert	Gozmany (2012): The Lepidoptera of Greece and Cyprus Volume I				1512		Ochsenheimeria		taurella		Denis & Schiffermüller	1775		P		121
129	Prays oleae (Bernard, 1788)	BOLD:AAB3722, BOLD:ADC3528	x	7			Praydidae	Prays	oleae	(Bernard, 1788)	Gesichert	Gozmany (2012): The Lepidoptera of Greece and Cyprus Volume I			inaturalist.org/projects/moths-of-crete (Stand 24.12.2024): 5 Beobachtungen	1518		Prays		oleae		Bernard	1788		P	AT: record requires confirmation	122
130	Prays citri (Millière, 1873)						Praydidae	Prays	citri	(Millière, 1873)	Gesichert	Gozmany (2012): The Lepidoptera of Greece and Cyprus Volume I			inaturalist.org/projects/moths-of-crete (Stand 24.12.2024): nur 1 Beobachtung	1519		Prays		citri		Millière	1873		P		123
131	Bedellia ehikella Szőcs, 1967	BOLD:ADI1416	x	4		x	Bedelliidae	Bedellia	ehikella	Szőcs, 1967	Gesichert	Neufund mit Barcode		Plakias 2022													124
132	Bedellia somnulentella (Zeller, 1847)	BOLD:AAI7774	x	3			Bedelliidae	Bedellia	somnulentella	(Zeller, 1847)	Gesichert	Gozmany (2012): The Lepidoptera of Greece and Cyprus Volume I			inaturalist.org/projects/moths-of-crete (Stand 24.12.2024): 5 Beobachtungen												125
133	Scythropia crataegella (Linnaeus, 1767)	BOLD:AAE9833	x	3		x	Scythropiidae	Scythropia	crateagella	(Linnaeus, 1767)	Gesichert	Neufund mit Barcode		Agios Vasilios 2023, several	steht hier systematisch an der falschen Stelle												126
134	Lyonetia clerkella (Linnaeus, 1758)	BOLD:AFP4807	x	1			Lyonetiidae	Lyonetia	clerkella	(Linnaeus, 1758)	Gesichert	Gozmany (2012): The Lepidoptera of Greece and Cyprus Volume I		Might be a different species. Bred from an unknown tree in a greenhouse in Maravael Garden, Spili. Single BIN.		1548		Lyonetia		clerkella		Linnaeus	1758		P		127
135	Phyllobrostis minoica Mey, 2014				Kreta-Endemit		Lyonetiidae	Phyllobrostis	minoica	Mey, 2014	Gesichert	Kreta-Endemit															128
136	Bucculatrix kaptarae Tokár, 2017				Kreta-Endemit		Bucculatricidae	Bucculatrix	kaptarae	Tokár, 2017	Gesichert	Die Art ist bisher nur durch die 3 Typenexemplare vom locus typicus aus den Hochlagen im Westen Kretas (Lefka Ori, 1450-1550 m) bekannt. Tokár (2017) vermutet, dass es sich um einen Endemiten der Hochlagen West-Kretas handelt.															129
137	Bucculatrix bechsteinella (Bechstein & Scharfenberg, 1805)	BOLD:AAE8504	x	4		x	Bucculatricidae	Bucculatrix	bechsteinella	(Bechstein & Scharfenberg, 1805)	Gesichert	Neufund mit Barcode		Agios Vasilios 2023													130
138	Bucculatrix cretica Deschka, 1991				Kreta-Endemit		Bucculatricidae	Bucculatrix	cretica	Deschka, 1991	Gesichert	Kreta-Endemit; Gozmany (2012): The Lepidoptera of Greece and Cyprus Volume I				1005		Bucculatrix		cretica		Deschka	1991		P	<#>Deschka, 1991</#>	131
139	Bucculatrix gnaphaliella (Treitschke, 1833)						Bucculatricidae	Bucculatrix	gnaphaliella	(Treitschke, 1833)	Gesichert	Gozmany (2012): The Lepidoptera of Greece and Cyprus Volume I			inaturalist.org/projects/moths-of-crete (Stand 24.12.2024): 2 Beobachtungen												132
140	Bucculatrix lavaterella Millière, 1865	BOLD:ADS1568	x	5			Bucculatricidae	Bucculatrix	lavaterella	Millière, 1865	Gesichert	Gozmany (2012): The Lepidoptera of Greece and Cyprus Volume I															133
141	Bucculatrix phagnalella Walsingham, 1908	BOLD:AAU3062	x	2		x	Bucculatricidae	Bucculatrix	phagnalella	Walsingham, 1908	Gesichert	Neufund mit Barcode															134
142	Caloptilia flava (Staudinger, 1871)						Gracillariidae	Caloptilia	flava	(Staudinger, 1871)	Unsichere Det.	https://www.inaturalist.org/observations/172573305: Heraklion, 13.7.2023 (Popi Bormpoudaki), (inaturalist.org/projects/moths-of-crete (Stand 24.12.2024): 2 Beobachtungen) - ob tatsächlich diese Art ? Die Meldungen zu dieser auch weltweit nur extrem seltenen Art sind so leider nicht brauchbar. Die Bestimmung kann keineswegs als gesichert gelten. Es handelt sich eher um einen Platzhalter für einen …			inaturalist.org/projects/moths-of-crete (Stand 24.12.2024): 2 Beobachtungen												135
143	Aspilapteryx tringipennella (Zeller, 1839)	BOLD:AAD1923	x	1		x	Gracillariidae	Aspilapterix	tringipennella	(Zeller, 1839)	Gesichert	Neufund mit Barcode		Agia 2022													136
144	Euspilapteryx auroguttella Stephens, 1835	BOLD:AAD7434	x	1			Gracillariidae	Euspilapteryx	auroguttella	Stephens, 1835	Gesichert	https://www.inaturalist.org/observations/143582850: Akrotiri, 19.10.2022 ("fotis-samaritakis"), (inaturalist.org/projects/moths-of-crete (Stand 24.12.2024): nur 1 Beobachtung). Außer diesem Fotonachweis gibt es bisher keinen weiteren Beleg von Kreta.			inaturalist.org/projects/moths-of-crete (Stand 24.12.2024): nur 1 Beobachtung												137
145	Calybites phasianipennella (Hübner, [1813])	BOLD:AAD6298	x	1		x	Gracillariidae					Neufund mit Barcode		Agia 2022
146	Acrocercops brongniardella (Fabricius, 1798)	BOLD:AAE7282	x	2		x	Gracillariidae	Acrocercops	brongniardella	(Fabricius, 1798)	Gesichert	Neufund mit Barcode															138
147	Acrocercops tacita Triberti, 2001	BOLD:AAU4362	x	2		x	Gracillariidae	Acrocercops	tacita	Triberti, 2001	Gesichert	Neufund mit Barcode		Kolymbari 2023													139
148	Dialectica scalariella (Zeller, 1850)	BOLD:AAL3278	x	3			Gracillariidae	Dialectica	scalariella	(Zeller, 1850)	Gesichert	Gozmany (2012): The Lepidoptera of Greece and Cyprus Volume I			inaturalist.org/projects/moths-of-crete (Stand 24.12.2024): 2 Beobachtungen	1092		Dialectica		scalariella		Zeller	1850		P	DE: <#>Rennwald et al., 2008</#> erroneously omitted from PT-AZO: <#>Karsholt & Vieira, 2005</#>	140
149	Metriochroa latifoliella (Millière, 1886)						Gracillariidae	Metriochroa	latifoliella	(Millière, 1886)	Gesichert	Gozmany (2012): The Lepidoptera of Greece and Cyprus Volume I			inaturalist.org/projects/moths-of-crete (Stand 24.12.2024): nur 1 Beobachtung	1097		Metriochroa		latifoliella		Millière	1886		P		141
150	Parornix acuta Triberti, 1980						Gracillariidae	Parornix	acuta	Triberti, 1980	Gesichert	Gozmany (2012): The Lepidoptera of Greece and Cyprus Volume I				1105		Parornix		acuta		Triberti	1980		P		142
151	Parornix anguliferella (Zeller, 1847)	BOLD:AAI4030	x	2		x	Gracillariidae	Parornix	anguliferella	(Zeller, 1847)	Gesichert	Neufund mit Barcode		About 10 specimens from several localitier 2022,2023													143
152	Parornix tenella (Rebel, 1919)	BOLD:ABU8493	x	1		x	Gracillariidae	Parornix	tenella	(Rebel, 1919)	Gesichert	Neufund mit Barcode		one female Zounaki 2023													144
153	Phyllonorycter platani (Staudinger, 1870)						Gracillariidae	Phyllonorycter	platani	(Staudinger, 1870)			x	1x Zounakii 2023, abdomen missing
154	Phyllonorycter anceps Triberti, 2007	BOLD:AAY4877	x	1			Gracillariidae	Phyllonorycter	anceps	Triberti, 2007	Gesichert					1141		Phyllonorycter		anceps		Triberti	2007		P		145
155	Phyllonorycter belotella (Staudinger, 1859)	BOLD:AAF6223	x	4			Gracillariidae	Phyllonorycter	belotella	(Staudinger, 1859)	Gesichert	Gozmany (2012): The Lepidoptera of Greece and Cyprus Volume I															146
156	Phyllonorycter cephalariae (Lhomme, 1934)	BOLD:AAF6260	x	1		1								One male and one female Plakias 2023
157	Phyllonorycter corylifoliella (Hübner, 1796)	BOLD:AAZ3043	x	1		x	Gracillariidae
158	Phyllonorycter distentella (Zeller, 1846)	BOLD:AAF6169	x	3		x	Gracillariidae
159	Phyllonorycter sublautella (Stainton, 1869)						Gracillariidae	Phyllonorycter	sublautella	(Stainton, 1869)			x	one male Agios Vasilios 2022
160	Phyllonorycter gerfriedi Laštůvka & Laštůvka, 2007	BOLD:ACG2489	x	2	Kreta-Endemit		Gracillariidae	Phyllonorycter	gerfriedi	Laštůvka & Laštůvka, 2007	Gesichert	Kreta-Endemit				1189		Phyllonorycter		gerfriedi		A. & Z. Laštůvka	2007		P		147
161	Phyllonorycter messaniella (Zeller, 1846)	BOLD:AAD9588	x	3			Gracillariidae	Phyllonorycter	messaniella	(Zeller, 1846)	Gesichert	https://www.inaturalist.org/observations/69256726: Akrotiri, 31.1.2021 ("fotis-samaritakis"), (inaturalist.org/projects/moths-of-crete (Stand 24.12.2024): nur 1 Beobachtung). Außer diesem einen Fotonachweis gibt es bisher keinen weiteren Beleg der Art auf Kreta		3 specimens from Sempronas and Agios Vasilias 2022	inaturalist.org/projects/moths-of-crete (Stand 24.12.2024): nur 1 Beobachtung												148
162	Phyllonorycter triflorella (de Peyerimhoff, 1871)	BOLD:AAE0261, BOLD:AAE0262	x	4		x	Gracillariidae	Phyllonorycter	triflorella	(de Peyerimhoff, 1871)	Gesichert	Neufund mit Barcode															149
163	Triberta cistifoliella (Groschke, 1944)	BOLD:AAF6147	x	6		x	Gracillariidae	Triberta	cistifoliella	(Groschke, 1944)	Gesichert	Neufund mit Barcode		Lagos, Chania 2022													150
164	Phyllocnistis citrella Stainton, 1856	BOLD:AAP5978	x	2			Gracillariidae	Phyllocnistis	citrella	Stainton, 1856	Gesichert	inaturalist.org/projects/moths-of-crete (Stand 24.12.2024): 3 Beobachtungen			inaturalist.org/projects/moths-of-crete (Stand 24.12.2024): 3 Beobachtungen												151
165	Tinagma ocnerostomella (Stainton, 1850)	BOLD:AAI0333	x	5		x	Douglasiidae	Tinagma	ocnerostomella	(Stainton, 1850)	Gesichert	neue Bestätigung durch Barcoding; zuvor: Nel & Nel (2003): "Une femelle (gen JN 12850) sur le plateau de Lasithiou; […] nouvelle pour la Crète. "		Nel, J. & A. Nel (2003): Contribution à la connaissance des Lépidoptères de l'île de Crète (Grèce) (Lepidoptera). — Bulletin de la Société entomologique de France 108 (3): 277-282.		1560		Tinagma		ocnerostomella		Stainton	1850		P	GB-GRB: <#>Langmaid et al., 2003</#>; GR-KRI: <#>Nel & Nel, 2003</#> ; PT-POR: <#>Corley et al., 2007</#>	152
166	Tinagma balteolella (Fischer von Röslerstamm, 1840)	BOLD:AAZ0894	x	1			Douglasiidae	Tinagma	balteolella	(Fischer von Röslerstamm, 1840)	Gesichert	Gozmany (2012): The Lepidoptera of Greece and Cyprus Volume I			inaturalist.org/projects/moths-of-crete (Stand 24.12.2024): 6 Beobachtungen												153
167	Klimeschia cinereipunctella (Turati & Fiori, 1930)	BOLD:ADM5774	x	5			Douglasiidae	Klimeschia	cinereipunctella	(Turati & Fiori, 1930)	Gesichert	Gozmany (2012): The Lepidoptera of Greece and Cyprus Volume I				1567		Klimeschia		cinereipunctella		Turati & Fiori	1930		P		154
168	Prochoreutis myllerana (Fabricius, 1794)						Choreutidae	Prochoreutis	myllerana	(Fabricius, 1794)	FE (Quelle ?)	Nach der Fauna Europaea - ohne Quellennennung - auch von Kreta angeführt. Ein Vorkommen hier erscheint möglich, aber einen Beleg scheint es nicht zu geben (?)		ich habe noch keine Quelle für die Angabe gefunden - könnte ja durchaus passen		4323		Prochoreutis		myllerana		Fabricius	1794		P	GR-GRC: misidentification, <#>Gozmány, 2003</#>; IT-SA: record in <#>Karsholt & Razowski, 1996</#> was probably a mistake; IS: record in <#>Karsholt & Razowski, 1996</#> was due to a technical error; TR-TUE: listed by <#>Karsholt & Razowski, 1996</#> but not found in relevant literature; RU-RUS: <#>Budashkin & Sinev, 2008</#>	155
169	Tebenna micalis (Mann, 1857)						Choreutidae	Tebenna	micalis	(Mann, 1857)	Gesichert	inaturalist.org/projects/moths-of-crete (Stand 24.12.2024): 3 Beobachtungen		Common Kolymbari 2017,2018	inaturalist.org/projects/moths-of-crete (Stand 24.12.2024): 3 Beobachtungen												156
170	Choreutis nemorana (Hübner, [1799])						Choreutidae	Choreutis	nemorana	(Hübner, [1799])	Gesichert	inaturalist.org/projects/moths-of-crete (Stand 24.12.2024): 10 Beobachtungen			inaturalist.org/projects/moths-of-crete (Stand 24.12.2024): 10 Beobachtungen	4336		Choreutis		nemorana		Hübner	1799		P	AT: <#>Christian et al., 2008</#>; CH, DE: <#>Bryner, 2007</#>; TR-TUE: <#>Koçak, 1993</#>	157
171	Carposina scirrhosella Herrich-Schäffer, [1854]						Carposinidae	Carposina	scirrhosella	Herrich-Schäffer, [1854]	Gesichert	Nel & Peslier (2023)		Nel, J. & S. Peslier (2023): Trois microlépidoptères nouveaux pour la Crète (Grèce) (Lepidoptera, Carposinidae et Pyralidae Phycitinae). — Revue de l’Association Roussillonnaise d’Entomologie, 32 (2): 148-149.													158
172	Alucita hexadactyla (Linnaeus, 1758)						Alucitidae	Alucita	hexadactyla	(Linnaeus, 1758)	Unsichere Det.	Auf https://www.inaturalist.org/observations/45463828: Zoniana, 9.6.2019 (Stefan Neuwirth) wird ein Falter gezeigt, der Alucita hexadactyla zeigen soll. Nach dem Foto ist eine sichere Bestimmung aber nicht möglich. Es handelt sich damit eher um eine der anderen Arten der Gattung, die auf Kreta sicher nachgewiesen sind.		m.E. (E.R.) sehr unsicher	inaturalist.org/projects/moths-of-crete (Stand 24.12.2024): nur 1 Beobachtung												159
173	Alucita grammodactyla Zeller, 1841	BOLD:AAR3573	x	6		x	Alucitidae	Alucita	grammodactyla	Zeller, 1841	Gesichert	Neufund mit Barcode		https://www.inaturalist.org/observations/67357787: Chania, 19.9.2014 ("fotis-samaritakis"), (inaturalist.org/projects/moths-of-crete (Stand 24.12.2024): nur 1 Beobachtung) - Bestimmung nach diesem Foto sehr unsicher !	inaturalist.org/projects/moths-of-crete (Stand 24.12.2024): nur 1 Beobachtung												160
174	Alucita palodactyla Zeller, 1847						Alucitidae	Alucita	palodactyla	Zeller, 1847	Gesichert	Scholz & Jäckh (1994): Mons Ida		Scholz & Jäckh (1994: 34) melden die Art aufgrund der von ihnen untersuchten Exemplare u.a. auch von "Kreta: Mons Ida".		4104		Alucita		palodactyla		Zeller	1847		P		161
175	Alucita desmodactyla Zeller, 1847						Alucitidae	Alucita	desmodactyla	Zeller, 1847	Gesichert	Fazekas & Edmunds (2023)			inaturalist.org/projects/moths-of-crete (Stand 24.12.2024): nur 1 Beobachtung												162
176	Alucita major (Rebel, 1906)	BOLD:ACC2462	x	19			Alucitidae	Alucita	major	(Rebel, 1906)	Gesichert	Foto im Forum		Scholz & Jäckh (1994: 42) melden die Art aufgrund der von ihnen untersuchten Exemplare u.a. auch von von "Kreta: Mons Ida".	inaturalist.org/projects/moths-of-crete (Stand 24.12.2024): nur 1 Beobachtung	6714		Angustalius		malacellus		Duponchel	1836	P	P		163
177	Alucita pectinata Scholz & Jäckh, 1994	BOLD:AEH8024	x	5			Alucitidae	Alucita	pectinata	Scholz & Jäckh, 1994	Gesichert			Lepiforum zeigt ein genitalgeprüftes Tier: ♀, Griechenland, Kreta, Kissamos, Youphoria-Villas, leg., präp., det. & coll. Wolfgang Wittland, 4. Juni 2021 (fot.: Dieter Robrecht)	inaturalist.org/projects/moths-of-crete (Stand 24.12.2024): 4 Beobachtungen												164
178	Alucita zonodactyla Zeller, 1847						Alucitidae	Alucita	zonodactyla	Zeller, 1847	Gesichert	Scholz & Jäckh (1994): Iraklion		Scholz & Jäckh (1994: 60) melden die Art aufgrund der von ihnen untersuchten Exemplare u.a. auch von "Kreta: Iraklion".		4112		Alucita		zonodactyla		Zeller	1847		P		165
179	Agdistis adactyla (Hübner, [1819])						Pterophoridae	Agdistis	adactyla	(Hübner, [1819])	Unsichere Det.	https://www.inaturalist.org/observations/105673605: Νέα Αλικαρνασσός, 3.6.2020 und https://www.inaturalist.org/observations/105673603: Ηράκλειο, 3.6.2020 (beide: Popi Bormpoudaki), inaturalist.org/projects/moths-of-crete (Stand 24.12.2024): 2 Beobachtungen - meiner Meinung nach (E.R.) nach Foto nicht sicher bestimmbar - bitte überprüfen			inaturalist.org/projects/moths-of-crete (Stand 24.12.2024): 2 Beobachtungen												166
180	Agdistis heydenii (Zeller, 1852)						Pterophoridae	Agdistis	heydenii	(Zeller, 1852)	FE (Quelle ?)	In der Fauna Europaea - ohne Quellennennung - auch für Kreta angeführt, was wohl aus der Formulierung "the entire Mediterranean Area" bei Gielis (1996 [Mic. Eur. Vol. 1]) abgeleitet wurde. Konkrete Funde scheinen noch zu fehlen				4120		Agdistis		heydeni		Zeller	1852		P		167
181	Agdistis satanas Millière, 1875	BOLD:AAU2580	x	1			Pterophoridae	Agdistis	satanas	Millière, 1875	FE (Quelle ?)	In der Fauna Europaea - ohne Quellennennung - auch für Kreta angeführt, was wohl aus der Formulierung "Mediterranean Area" bei Gielis (1996 [Mic. Eur. Vol. 1]) abgeleitet wurde. Konkrete Funde scheinen noch zu fehlen		also verified by dissecting		4121		Agdistis		satanas		Millière	1875		P		168
182	Agdistis bennetii (Curtis, 1833)						Pterophoridae	Agdistis	bennetii	(Curtis, 1833)	Unsichere Det.	Bei observation.org gibt es gleich 5 Meldungen von 5 verschiedenen Personen und 4 verschiedenen Orten (Cherchonisos, Heraklion, Lassithi, Chania) jeweils in Küstennähe von Kreta (zuletzt https://observation.org/observation/292114606/). Keine einzige Meldung auf jener Plattform (Stand 12.1.2025) bezieht sich hingegen auf die von Kreta beschriebene Agdistis bigoti, 4 andere auf die von Kreta sicher…															169
183	Agdistis frankeniae (Zeller, 1847)						Pterophoridae	Agdistis	frankeniae	(Zeller, 1847)	FE (Quelle ?)	In der Fauna Europaea - ohne Quellennennung - auch für Kreta angeführt, was wohl aus der Formulierung "the entire Mediterranean Area" bei Gielis (1996 [Mic. Eur. Vol. 1]) abgeleitet wurde. Konkrete Funde scheinen noch zu fehlen				4134		Agdistis		frankeniae		Zeller	1847		P		170
184	Agdistis bigoti Arenberger, 1976				Kreta+Albanien		Pterophoridae	Agdistis	bigoti	Arenberger, 1976	Gesichert	locus typicus. Die Art wurde von Kreta beschrieben und galt als Kreta-Endemit. Mit dem im Lepiforum gezeigten Weibchen von Albanien ist die Art kein Endemit von Kreta mehr.				4138		Agdistis		bigoti		Arenberger	1976		P		171
185	Agdistis tamaricis (Zeller, 1847)	BOLD:ADL0420	x	1			Pterophoridae	Agdistis	tamaricis	(Zeller, 1847)	Gesichert	Nel & Nel (2003); Fazekas & Edmunds (2023)			inaturalist.org/projects/moths-of-crete (Stand 24.12.2024): 5 Beobachtungen	4145		Agdistis		tamaricis		Zeller	1847		P		172
186	Amblyptilia acanthadactyla (Hübner, [1813])	BOLD:AAD4269	x	2			Pterophoridae	Amblyptilia	acanthadactyla	(Hübner, [1813])	FE (Quelle ?)	In der Fauna Europaea - ohne Quellennennung - auch für Kreta angeführt - es sind anscheinend keine konkreten Funde bekannt. Ein Foto auf https://observation.org/observation/330361868/ ist unbrauchbar.				4161		Amblyptilia		acanthadactyla		Hübner	1813		P	DK-FOR: <#>Jensen & Sivertsen, 2004</#>; IS: Two records 1998 & 1999; seemingly an immigrant.	173
187	Lantanophaga pusillidactylus (Walker, 1864)						Pterophoridae	Lantanophaga	pusillidactylus	(Walker, 1864)	Gesichert	Fazekas & Edmunds (2023)			inaturalist.org/projects/moths-of-crete (Stand 24.12.2024): 18 Beobachtungen												174
188	Stenoptilodes taprobanes (Felder & Rogenhofer, 1875)	BOLD:AAD5104	x	2			Pterophoridae	Stenoptilodes	taprobanes	(Felder & Rogenhofer, 1875)	Gesichert	inaturalist.org/projects/moths-of-crete (Stand 24.12.2024): 2 Beobachtungen			inaturalist.org/projects/moths-of-crete (Stand 24.12.2024): 2 Beobachtungen	4168		Stenoptilodes		taprobanes		Felder & Rogenhofer	1875		P		175
189	Stenoptilia stigmatodactylus (Zeller, 1852)						Pterophoridae	Stenoptilia	stigmatodactylus	(Zeller, 1852)	Gesichert	Arenberger (2005)															176
190	Stenoptilia mariaeluisae Bigot & Picard, 2002	BOLD:AAY8866	x	2			Pterophoridae	Stenoptilia	mariaeluisae	Bigot & Picard, 2002	Gesichert	Arenberger (2005)															177
191	Stenoptilia inopinata (Zeller, 1847)						Pterophoridae	Stenoptilia	inopinata	(Zeller, 1847)	Gesichert	Arenberger (2005)															178
192	Stenoptilia elkefi Arenberger, 1984						Pterophoridae	Stenoptilia	elkefi	Arenberger, 1984	Gesichert					4181		Stenoptilia		elkefi		Arenberger	1984		P		179
193	Stenoptilia bipunctidactyla (Scopoli, 1763)						Pterophoridae	Stenoptilia	bipunctidactyla	(Scopoli, 1763)	FE (Quelle ?)	In der Fauna Europaea - ohne Quellennennung - auch für Kreta angeführt - bei Arenberger (2005) aber fehlend und daher sehr fraglich. Per Foto - z.B. https://observation.org/observation/83865323/ - nicht bestimmbar				4175		Stenoptilia		bipunctidactyla		Scopoli	1763		P		180
194	Stenoptilia zophodactylus (Duponchel, [1840])	BOLD:AAC4532	x	1			Pterophoridae	Stenoptilia	zophodactylus	(Duponchel, [1840])	Gesichert	Arenberger (2005)				4191		Stenoptilia		zophodactylus		Duponchel	1840	P	P		181
195	Oxyptilus distans (Zeller, 1847)	BOLD:AAD7067	x	5			Pterophoridae	Oxyptilus	distans	(Zeller, 1847)	Gesichert	Foto im Forum				4209		Crombrugghia		distans		Zeller	1847		P	not in FI: <#>Mutanen et al., 2008</#>	182
196	Oxyptilus laetus (Zeller, 1847)						Pterophoridae	Oxyptilus	laetus	(Zeller, 1847)	Unsichere Det.	Die Fotos auf https://www.inaturalist.org/observations/68412076 und https://www.inaturalist.org/observations/175802253 sollen Oxyptilus laetus [= Crombrugghia laetus] darstellen; das ist möglich, aber keineswegs sicher			inaturalist.org/projects/moths-of-crete (Stand 24.12.2024): 2 Beobachtungen												183
197	Capperia maratonica Adamczewski, 1951						Pterophoridae	Capperia	maratonica	Adamczewski, 1951	FE (Quelle ?)	In der Fauna Europaea - ohne Quellennennung - auch für Kreta angeführt - es sind anscheinend keine konkreten Funde bekannt				4222		Capperia		maratonica		Adamczewski	1951		P		184
198	Capperia trichodactyla ([Denis & Schiffermüller], 1775)						Pterophoridae	Capperia	trichodactyla	([Denis & Schiffermüller], 1775)	FE (Quelle ?)	In der Fauna Europaea - ohne Quellennennung - auch für Kreta angeführt - es sind anscheinend keine konkreten Funde bekannt				4223		Capperia		trichodactyla		Denis & Schiffermüller	1775		P	DK-DEN: <#>Buhl et al., 2006</#>	185
199	Capperia fusca (Hofmann, 1898)	BOLD:AAO3045	x	1			Pterophoridae	Capperia	fusca	(Hofmann, 1898)	Gesichert	Foto im Forum				4224		Capperia		fusca		O. Hofmann	1898		P		186
200	Stangeia siceliota (Zeller, 1847)	BOLD:AGP5885; BOLD:AAV8864	x	3			Pterophoridae	Stangeia	siceliota	(Zeller, 1847)	Gesichert	Fazekas & Edmunds (2023)			inaturalist.org/projects/moths-of-crete (Stand 24.12.2024): 4 Beobachtungen	4233		Stangeia		siceliota		Zeller	1847		P		187
201	Megalorhipida leucodactylus (Fabricius, 1794)						Pterophoridae	Megalorhipida	leucodactylus	(Fabricius, 1794)	Gesichert	Fazekas & Edmunds (2023)															188
202	Pterophorus pentadactyla (Linnaeus, 1758)						Pterophoridae	Pterophorus	pentadactyla	(Linnaeus, 1758)	FALSCH !	Das Bild auf https://www.inaturalist.org/observations/75803463: Καρτερός, 29.4.2021 (Popi Bormpoudaki) soll Pterophorus pendadactylata darstellen - trotz "Forschungsqualität" ist das krass falsch (Merrifieldia sp.)			inaturalist.org/projects/moths-of-crete (Stand 24.12.2024): nur 1 Beobachtung	4236		Pterophorus		pentadactyla		Linnaeus	1758		P		189
203	Merrifieldia leucodactyla ([Denis & Schiffermüller], 1775)						Pterophoridae	Merrifieldia	leucodactyla	([Denis & Schiffermüller], 1775)	Unsichere Det.	Die Art wurde auf https://observation.org/observation/116190429/ aus der Provinz Rethimno in Strandnähe gemeldet; eine sichere Bestimmung nach diesem Foto ist ausgeschlossen - die Meldung bleibt damit sehr fraglich und ist eher falsch.															190
204	Merrifieldia baliodactylus (Zeller, 1841)						Pterophoridae	Merrifieldia	baliodactylus	(Zeller, 1841)	Unsichere Det.	Die Art wurde auf https://observation.org/observation/135182035/ und https://observation.org/observation/310486397/ zweimal von Kreta gemeldet; eine sichere Bestimmung nach diesen Fotos ist allerdings ausgeschlossen - die Meldungen bleibt damit sehr fraglich															191
205	Merrifieldia malacodactylus (Zeller, 1847)	BOLD:ACS6787	x	7			Pterophoridae	Merrifieldia	malacodactylus	(Zeller, 1847)	Gesichert	Foto im Forum; Fazekas & Edmunds (2023)			inaturalist.org/projects/moths-of-crete (Stand 24.12.2024): 12 Beobachtungen	586		Reisseronia		malickyi		Hauser	1996		P		192
206	Wheeleria ivae (Kasy, 1960)						Pterophoridae	Wheeleria	ivae	(Kasy, 1960)	Gesichert	Fazekas & Edmunds (2023)															193
207	Puerphorus olbiadactylus (Millière, 1859)	BOLD:AAV2734	x	3			Pterophoridae	Puerphorus	olbiadactylus	(Millière, 1859)	Gesichert	Nel & Nel (2003: 280): "Une femelle (gen JN 13104) de Hersonissos, sur le littoral"				4268		Puerphorus		olbiadactylus		Millière	1859		P		194
208	Hellinsia carphodactyla (Hübner, [1813])						Pterophoridae	Hellinsia	carphodactyla	(Hübner, [1813])	Gesichert	Fazekas & Edmunds (2023)															195
209	Hellinsia inulae (Zeller, 1852)						Pterophoridae	Hellinsia	inulae	(Zeller, 1852)	FALSCH !	Meldungen gehören sicher nicht zu H. inulae sondern sicher oder wahrscheinlich zu H. coniodactyla.				4278		Hellinsia		inulae		Zeller	1852		P		196
210	Hellinsia pectodactylus (Staudinger, 1859)	BOLD:AAU2792	x	3			Pterophoridae	Hellinsia	pectodactylus	(Staudinger, 1859)	FE (Quelle ?)	In der Fauna Europaea - ohne Quellennennung - auch für Kreta angeführt - es sind anscheinend keine konkreten Funde bekannt; sehr fraglich. Per Foto - https://observation.org/observation/84174595/ - nicht bestimmbar.				4282		Hellinsia		pectodactylus		Staudinger	1859		P		197
211	Emmelina monodactyla (Linnaeus, 1758)	BOLD:ACE4862	x	4			Pterophoridae	Emmelina	monodactyla	(Linnaeus, 1758)	Gesichert	Nel & Nel (2003); I505Fazekas & Edmunds (2023)			inaturalist.org/projects/moths-of-crete (Stand 24.12.2024): 27 Beobachtungen	4285		Emmelina		monodactyla		Linnaeus	1758		P	DK-FOR: <#>Jensen & Sivertsen, 2004</#>	198
212	Epermenia strictellus (Wocke, 1867)						Epermeniidae	Epermenia	strictellus	(Wocke, 1867)	Gesichert	Gaedike (2022)															199
213	Epermenia chaerophyllella (Goeze, 1783)	BOLD:AAC9729	x	2		x	Epermeniidae	Epermenia	chaerophyllella	(Goeze, 1783)	Gesichert	Neufund mit Barcode		5 localities 2022,2023													200
214	Ochromolopis staintonellus (Millière, 1869)	BOLD:AAV2409	x	3			Epermeniidae	Ochromolopis	staintonellus	(Millière, 1869)	Gesichert	Gaedike, R. (1966)				4318		Ochromolopis		staintonellus		Millière	1869		P	ES-BAL: <#>Gaedike, 2007</#>	201
215	Phtheochroa reisseri (Razowski, 1970)	BOLD:AAY8897	x	4			Tortricidae	Phtheochroa	reisseri	(Razowski, 1970)	Gesichert					3969		Stomopteryx		remissella		Zeller	1847		P	RU-RUE: <#>Junnilainen et al., 2010</#>; YU: <#>Liška & Skyva, 2000</#>	202
216	Phtheochroa duponchelana (Duponchel, [1843])	BOLD:AAL5363	x	5			Tortricidae	Phtheochroa	duponchelana	(Duponchel, [1843])	Gesichert				inaturalist.org/projects/moths-of-crete (Stand 24.12.2024): 8 Beobachtungen	4367		Phtheochroa		duponchelana		Duponchel	1843		P		203
217	Phtheochroa ochralana (Chrétien, 1915)	BOLD:AEH9723	x	2		x	Tortricidae	Phtheochroa	ochralana	(Chrétien, 1915)	Gesichert	Neufund mit Barcode															204
218	Hysterophora maculosana (Haworth, 1811)	BOLD:AAY8893	x	4			Tortricidae	Hysterophora	maculosana	(Haworth, 1811)	Gesichert	Huemer (2016). Foto im Forum				10592		Hadena	Hadena	magnolii		Boisduval	1829	P	P		205
219	Cochylimorpha straminea (Haworth, 1811)	BOLD:AAJ0624	x	7			Tortricidae	Cochylimorpha	straminea	(Haworth, 1811)	Gesichert	Huemer (2016). Foto im Forum															206
220	Cochylimorpha langeana (Kalchberg, 1898)						Tortricidae	Cochylimorpha	langeana	(Kalchberg, 1898)	Gesichert	Bisher nur ein Belegfoto auf https://www.inaturalist.org/observations/139943272: Gazi, 23.10.2022 ("georgiavincent") - die Bestimmung ist hier ausreichend sicher			inaturalist.org/projects/moths-of-crete (Stand 24.12.2024): nur 1 Beobachtung												207
221	Eugnosta magnificana (Rebel, 1914)						Tortricidae	Eugnosta	magnificana	(Rebel, 1914)	Unsichere Det.	Für den Falter auf https://www.inaturalist.org/observations/140549066: N. Ηρακλείου, 30.10.2022, wurde Eugnosta magnificana vorgeschlagen; da die Merkmale nicht ganz passen, könnte es doch auch eine andere (noch unbeschriebene ?) Art sein			inaturalist.org/projects/moths-of-crete (Stand 24.12.2024): nur 1 Beobachtung	4107		Alucita		major		Rebel	1906		P		208
222	Phalonidia contractana (Zeller, 1847)	BOLD:AAV7137	x	3			Tortricidae	Phalonidia	contractana	(Zeller, 1847)	Gesichert	Huemer (2016)			inaturalist.org/projects/moths-of-crete (Stand 24.12.2024): 11 Beobachtungen												209
223	Agapeta largana (Rebel, 1906)	BOLD:AAB9919	x	1			Tortricidae	Agapeta	largana	(Rebel, 1906)	FE (Quelle ?)	In der Fauna Europaea - ohne Quellennennung - auch für Kreta angeführt - es sind anscheinend keine konkreten Funde bekannt; sehr fraglich		Dissected		4429		Agapeta		largana		Rebel	1906		P		210
224	Aethes williana (Brahm, 1791)	BOLD:AAF5281	x	2			Tortricidae	Aethes	williana	(Brahm, 1791)	Gesichert	Huemer (2016)			inaturalist.org/projects/moths-of-crete (Stand 24.12.2024): 2 Beobachtungen	4452		Aethes		williana		Brahm	1791		P		211
225	Aethes margarotana (Duponchel, [1836])						Tortricidae	Aethes	margarotana	(Duponchel, [1836])	FE (Quelle ?)	In der Fauna Europaea - ohne Quellennennung - auch für Kreta angeführt - es sind anscheinend keine konkreten Funde bekannt; fraglich				4453		Aethes		margarotana		Duponchel	1836		P		212
226	Aethes flagellana (Duponchel, [1836])						Tortricidae	Aethes	flagellana	(Duponchel, [1836])	FE (Quelle ?)	In der Fauna Europaea - ohne Quellennennung - auch für Kreta angeführt - es sind anscheinend keine konkreten Funde bekannt; fraglich				4473		Aethes		flagellana		Duponchel	1836		P		213
227	Aethes francillana (Fabricius, 1794)	BOLD:AAP7561	x	7			Tortricidae	Aethes	francillana	(Fabricius, 1794)	Gesichert	Huemer (2016)			inaturalist.org/projects/moths-of-crete (Stand 24.12.2024): 5 Beobachtungen												214
228	Aethes bilbaensis (Rössler, 1877)						Tortricidae	Aethes	bilbaensis	(Rössler, 1877)	Unsichere Det.	eine Meldung auf https://www.inaturalist.org/observations/212365548 und 5 Meldungen auf observation.org (zuletzt: https://observation.org/observation/116189572/): ohne GU nicht sicher zu bestimmen !	x	Zounaki and Kolymbari 2023	inaturalist.org/projects/moths-of-crete (Stand 24.12.2024): nur 1 Beobachtung	4480		Aethes		bilbaensis		Rössler	1877		P		215
229	Neocochylis molliculana (Zeller, 1847)	BOLD:AFP2528, BOLD:AFP2529	x	4			Tortricidae	Neocochylis	molliculana	(Zeller, 1847)	Gesichert	Nel & Nel (2003); Huemer (2016)			inaturalist.org/projects/moths-of-crete (Stand 24.12.2024): 2 Beobachtungen												216
230	Pontoturania posterana (Zeller, 1847)	BOLD:AAO2590	x	1			Tortricidae	Pontoturania	posterana	(Zeller, 1847)	Gesichert	Huemer (2016)				4517		Cochylis		posterana		Zeller	1847		P		217
231	Aleimma loeflingiana (Linnaeus, 1758)	BOLD:AAC3136	x	1			Tortricidae	Aleimma	loeflingiana	(Linnaeus, 1758)	Gesichert	Huemer (2016)															218
232	Acleris variegana ([Denis & Schiffermüller], 1775)	BOLD:ACE3007	x	4			Tortricidae	Acleris	variegana	([Denis & Schiffermüller], 1775)	Gesichert	Huemer (2016). Foto im Forum			inaturalist.org/projects/moths-of-crete (Stand 24.12.2024): 2 Beobachtungen												219
233	Eana osseana (Scopoli, 1763)						Tortricidae	Eana	osseana	(Scopoli, 1763)	FALSCH !	Der Falter auf https://www.inaturalist.org/observations/140549070 ist mit "Eana osseana" sicher falsch bestimmt - es dürfte sich um die von Kreta bekannte Avaria hyerana handeln			inaturalist.org/projects/moths-of-crete (Stand 24.12.2024): nur 1 Beobachtung												220
234	Cnephasia incertana (Treitschke, 1835)	BOLD:AAC4535	x	5			Tortricidae	Cnephasia	incertana	(Treitschke, 1835)	Gesichert	Huemer (2016)			inaturalist.org/projects/moths-of-crete (Stand 24.12.2024): 2 Beobachtungen	4608		Cnephasia	Cnephasiella	incertana		Treitschke	1835		P		221
235	Cnephasia abrasana (Duponchel, [1843])						Tortricidae	Cnephasia	abrasana	(Duponchel, [1843])	Gesichert	Nel & Nel (2003: 280): "Un mâle (gen JN 13065) et une femelle (gen JN 13115) pris à Ideos Andros, Psiloritis, vers 1600 m d'altitude; chenille polyphage. Espèce assez répandue en Europe, connue de la Grèce continentale, nouvelle pour la Crète. "															222
236	Cnephasia stephensiana (Doubleday, [1849])						Tortricidae	Cnephasia	stephensiana	(Doubleday, [1849])	FE (Quelle ?)	Fauna Europaea - Quelle ? (Ein Foto auf https://observation.org/observation/101140682/ gehört sicher nicht hierher)				4611		Cnephasia	Cnephasia	stephensiana		Doubleday	1849	P	P		223
237	Cnephasia tofina Meyrick, 1922						Tortricidae	Cnephasia	tofina	Meyrick, 1922	Gesichert					4615		Cnephasia	Cnephasia	tofina		Meyrick	1922		P		224
238	Cnephasia heringi Razowski, 1958						Tortricidae	Cnephasia	heringi	Razowski, 1958	FE (Quelle ?)	Fauna Europaea - Quelle ? (gut möglich)				4620		Cnephasia	Cnephasia	heringi		Razowski	1958		P		225
239	Cnephasia genitalana Pierce & Metcalfe, 1915	BOLD:AAC7742	x	1		x	Tortricidae							Plagias, Zounaki, Agios Vasilios 2023
240	Cnephasia communana (Herrich-Schäffer, [1851])						Tortricidae	Cnephasia	communana	(Herrich-Schäffer, [1851])	Gesichert	Nel & Nel (2003: 280): "Un mâle (gen JN 13113) pris à Ideos Andros, Psiloritis, vers 1600 m d'altitude. […] nouvelle pour la Crète."															226
241	Cnephasia cupressivorana (Staudinger, 1870)	BOLD:AAQ1950	x	10			Tortricidae	Cnephasia	cupressivorana	(Staudinger, 1870)	Gesichert	Huemer (2016)			inaturalist.org/projects/moths-of-crete (Stand 24.12.2024): 51 Beobachtungen												227
242	Cnephasia longana (Haworth, 1811)	BOLD:AAC7742	x	1			Tortricidae	Cnephasia	longana	(Haworth, 1811)	Gesichert	Nel & Nel (2003); Huemer (2016)			inaturalist.org/projects/moths-of-crete (Stand 24.12.2024): 6 Beobachtungen	4631		Cnephasia	Cnephasia	longana		Haworth	1811		P		228
243	Cnephasia gueneana (Duponchel, [1836])						Tortricidae	Cnephasia	gueneana	(Duponchel, [1836])	FE (Quelle ?)	Fauna Europaea - Quelle ?				4636		Cnephasia	Cnephasia	gueneeana		Duponchel	1836		P		229
244	Cnephasia ecullyana Réal, 1951						Tortricidae	Cnephasia	ecullyana	Réal, 1951			x	Zounaki 2023, dissected
245	Cnephasia divisana Razowski, 1959				Kreta-Endemit		Tortricidae	Cnephasia	divisana	Razowski, 1959	Gesichert	Kreta-Endemit. Razowski (1959: 82) beschrieb die Art nach einem einzigen ♂: „Holotypus: ‚Kreta, Neapolis, Mai–Juni, Rbl. 04‘, Präp. Nr.: 3245; in der Sammlung des Naturhist. Museums in Wien.“				4639		Cnephasia	Cnephasia	divisana		Razowski	1959		P		230
246	Cnephasia disforma Razowski, 1983	BOLD:AEV1094	x	3			Tortricidae	Cnephasia	disforma	Razowski, 1983	Gesichert	Kreta-Endemit. Locus typicus: Griechenland, Kreta, Palaeochora, 0 m.				4640		Cnephasia	Cnephasia	disforma		Razowski	1983		P		231
247	Avaria hyerana (Millière, 1857)	BOLD:AEV0795	x	1			Tortricidae	Avaria	hyerana	(Millière, 1857)	Gesichert	Huemer (2016)			inaturalist.org/projects/moths-of-crete (Stand 24.12.2024): 4 Beobachtungen												232
248	Cacoecimorpha pronubana (Hübner, [1799])	BOLD:ACS9337	x	6			Tortricidae	Cacoecimorpha	pronubana	(Hübner, [1799])	Gesichert	Nel & Nel (2003); Foto im Forum			inaturalist.org/projects/moths-of-crete (Stand 24.12.2024): 16 Beobachtungen												233
249	Aphelia peramplana (Hübner, [1825])						Tortricidae	Aphelia	peramplana	(Hübner, [1825])	Unsichere Det.	https://www.inaturalist.org/observations/197780581: Der Raupenfund an Meerzwiebel (Drimia maritima) könnte tatsächlich gut zur vorgeschlagenen Aphelia peramplana passen. Allerdings sind die Raupe und die Biologie der von Kreta bekannten Aphelia imperfectana noch völlig unbekannt, so dass zumindest auch jene Art stark in Frage kommt. Ein Nachweis von A. peramplana auf Kreta steht damit weiterhin a…			inaturalist.org/projects/moths-of-crete (Stand 24.12.2024): 2 Beobachtungen												234
250	Aphelia imperfectana (Lederer, 1858)	BOLD:AER0883	x	3			Tortricidae	Aphelia	imperfectana	(Lederer, 1858)	Gesichert	1 Diagnosefalter, sonst keine Angaben			inaturalist.org/projects/moths-of-crete (Stand 24.12.2024): nur 1 Beobachtung												235
251	Clepsis burgasiensis (Rebel, 1916)						Tortricidae	Clepsis	burgasiensis	(Rebel, 1916)	Unsichere Det.	https://www.inaturalist.org/observations/151047697: die Bestimmung als Clepsis burgasiensis ist hier plausibel - ohne Beleg wird hier aber doch "unsichere Bestimmung" eingetragen.			inaturalist.org/projects/moths-of-crete (Stand 24.12.2024): nur 1 Beobachtung												236
252	Clepsis trivia (Meyrick, 1913)	BOLD:ACT3810	x	6			Tortricidae	Clepsis	trivia	(Meyrick, 1913)	Gesichert				inaturalist.org/projects/moths-of-crete (Stand 24.12.2024): 2 Beobachtungen												237
253	Clepsis consimilana (Hübner, [1817])	BOLD:AAC4212	x	3			Tortricidae	Clepsis	consimilana	(Hübner, [1817])	Gesichert	Huemer (2016)			inaturalist.org/projects/moths-of-crete (Stand 24.12.2024): 3 Beobachtungen	4737		Clepsis		consimilana		Hübner	1817		P		238
254	Bactra lancealana (Hübner, [1799])	BOLD:AAB8686	x	2		x	Tortricidae	Bactra	lancealana	(Hübner, [1799])	Gesichert	Neufund mit Barcode, bisher gab es durch https://www.inaturalist.org/observations/143955164 nur ein zwar möglicherweise zu dieser Art gehörendendes, aber doch zu unsicheres Foto Kai, several from Pirgos dissected		https://www.inaturalist.org/observations/143955164 - nach P. Huemer möglich, aber zu unsicher	inaturalist.org/projects/moths-of-crete (Stand 24.12.2024): nur 1 Beobachtung	4759		Bactra	Bactra	lancealana		Hübner	1799		P		239
255	Bactra venosana (Zeller, 1847)	BOLD:ABZ8307	x	5			Tortricidae	Bactra	venosana	(Zeller, 1847)	Gesichert	Huemer (2016)															240
256	Endothenia oblongana (Haworth, 1811)	BOLD:AAC5902	x	5			Tortricidae	Endothenia	oblongana	(Haworth, 1811)	FE (Quelle ?)	In der Fauna Europaea - ohne Quellennennung - auch für Kreta angeführt - es sind anscheinend keine konkreten Funde bekannt		Common Plakias and Kolymbari 2022,2023		4769		Endothenia		oblongana		Haworth	1811		P	Records from PT-POR are based on misidentification: <#>Corley, 2008</#>	241
257	Endothenia sororiana (Herrich-Schäffer, [1851])	BOLD:ACT1372	x	5			Tortricidae	Endothenia	sororiana	(Herrich-Schäffer, [1851])	Gesichert				inaturalist.org/projects/moths-of-crete (Stand 24.12.2024): 16 Beobachtungen												242
258	Hedya nubiferana (Haworth, 1811)	BOLD:AAA4552	x	1			Tortricidae	Hedya	nubiferana	(Haworth, 1811)	Gesichert	Huemer (2016)				4809		Hedya		nubiferana		Haworth	1811		P		243
259	Lobesia botrana ([Denis & Schiffermüller], 1775)	BOLD:ACH2178	x	8			Tortricidae	Lobesia	botrana	([Denis & Schiffermüller], 1775)	Gesichert	Huemer (2016). Foto im Forum			inaturalist.org/projects/moths-of-crete (Stand 24.12.2024): 18 Beobachtungen	4873		Lobesia	Lobesia	botrana		Denis & Schiffermüller	1775		P	Specimens from DK-DEN are considered as accidentically introduced.	244
260	Thiodia trochilana (Frölich, 1828)						Tortricidae	Thiodia	trochilana	(Frölich, 1828)	Gesichert	Huemer (2016)															245
261	Epinotia thapsiana (Zeller, 1847)	BOLD:AAC8348	x	4			Tortricidae	Epinotia	thapsiana	(Zeller, 1847)	Gesichert	Huemer (2016). Foto im Forum			inaturalist.org/projects/moths-of-crete (Stand 24.12.2024): 8 Beobachtungen	4966		Epinotia		thapsiana		Zeller	1847		P	SK: <#>Tokár et al., 2002</#>	246
262	Epinotia festivana (Hübner, [1799])						Tortricidae	Epinotia	festivana	(Hübner, [1799])			x	Zounaki 2023
263	Zeiraphera isertana (Fabricius, 1794)	BOLD:AAD1936	x	1		x	Tortricidae	Zeiraphera	isertana	(Fabricius, 1794)	Gesichert	Neufund mit Barcode		Numerous Plakiss and Agios Vasilios 2023													247
264	Crocidosema plebejana Zeller, 1847	BOLD:ACE9795	x	5			Tortricidae	Crocidosema	plebejana	Zeller, 1847	Gesichert	Huemer (2016)			inaturalist.org/projects/moths-of-crete (Stand 24.12.2024): 19 Beobachtungen	4992		Crocidosema		plebejana		Zeller	1847		P	DE: <#>Kolbeck et al., 2005</#>	248
265	Pelochrista caecimaculana (Hübner, [1799])	BOLD:AAE7175	x	1		x	Tortricidae	Pelochrista	caecimaculana	(Hübner, [1799])	Gesichert	Neufund mit Barcode		Kolymbari 2022, sharing BIN with modicana													249
266	Pelochrista modicana (Zeller, 1847)	BOLD:AAE7175	x	2		x	Tortricidae	Pelochrista	modicana	(Zeller, 1847)	Gesichert	Neufund mit Barcode		Zounaki and Nopigia 2023, sharing BIN with caecimaculana													250
267	Pelochrista agrestana (Treitschke, 1830)						Tortricidae	Pelochrista	agrestana	(Treitschke, 1830)	FE (Quelle ?)	In der Fauna Europaea - ohne Quellennennung - auch für Kreta angeführt - es sind anscheinend keine konkreten Funde bekannt				5007		Pelochrista		agrestana		Treitschke	1830		P		251
268	Pelochrista duercki (Osthelder, 1941)	BOLD:ACT3544	x	7	Kreta-Endemit		Tortricidae	Pelochrista	duercki	(Osthelder, 1941)	Gesichert	Kreta-Endemit; Foto im Forum				5020		Pelochrista		duercki		Osthelder	1941		P		252
269	Eucosma obumbratana (Lienig & Zeller, 1846)						Tortricidae	Eucosma	obumbratana	(Lienig & Zeller, 1846)	FE (Quelle ?)	In der Fauna Europaea - ohne Quellennennung - auch für Kreta angeführt - es sind anscheinend keine konkreten Funde bekannt; sehr fraglich				5028		Eucosma		obumbratana		Lienig & Zeller	1846		P		253
270	Eucosma cana (Haworth, 1811)						Tortricidae	Eucosma	cana	(Haworth, 1811)	FALSCH !	inaturalist.org/projects/moths-of-crete (Stand 24.12.2024): 7 Beobachtungen; auf observation.org 2 Beobachtungen (z.B. https://observation.org/observation/101071623/) - nach Zlatkov & Huemer (2023) ist davon auszugehen, dass das alles Eucosma subvittana sind			inaturalist.org/projects/moths-of-crete (Stand 24.12.2024): 7 Beobachtungen												254
271	Eucosma subvittana (Staudinger, 1892)	BOLD:ACT0042	x	12			Tortricidae	Eucosma	subvittana	(Staudinger, 1892)	Gesichert	Zlatkov & Huemer (2023)															255
272	Eucosma conformana (Mann, 1872)						Tortricidae	Eucosma	conformana	(Mann, 1872)	Gesichert	Wolfgang Wittland in BH															256
273	Gypsonoma obraztsovi Amsel, 1959	BOLD:AAY9287	x	1			Tortricidae	Gypsonoma	obraztsovi	Amsel, 1959	Gesichert	Huemer (2016)															257
274	Epiblema cretana Osthelder, 1941				Kreta-Griechenland-Endemit		Tortricidae	Epiblema	cretana	Osthelder, 1941	Gesichert	Kreta-Griechenland-Endemit				5100		Epiblema		cretana		Osthelder	1941		P		258
275	Epiblema cirsiana (Zeller, 1843)	BOLD:AAC0715	x	2		x	Tortricidae	Epiblema	cirsiana	(Zeller, 1843)		Neufund mit Barcode		Pirgos 2023, dissected
276	Epiblema cnicicolana (Zeller, 1847)	BOLD:AAC0716	x	2		x	Tortricidae	Epiblema	cnicicolana	(Zeller, 1847)	Gesichert	Neufund mit Barcode		Kolymbari 2022													259
277	Notocelia mediterranea (Obraztsov, 1952)						Tortricidae	Epiblema	mediterranea	(Obraztsov, 1952)			x	Agios Vasilios, 2022, dissected.
278	Notocelia cynosbatella (Linnaeus, 1758)	BOLD:AAC3246	x	1		x	Tortricidae	Notocelia	cynosbatella	(Linnaeus, 1758)	Gesichert	Neufund mit Barcode		Agia 2022, Agios Vasilios 2023													260
279	Notocelia uddmanniana (Linnaeus, 1758)	BOLD:AAC1148	x	1			Tortricidae	Notocelia	uddmanniana	(Linnaeus, 1758)	Gesichert	Huemer (2016)			inaturalist.org/projects/moths-of-crete (Stand 24.12.2024): nur 1 Beobachtung												261
280	Pseudococcyx tessulatana (Staudinger, 1871)	BOLD:ACT0606	x	9			Tortricidae	Pseudococcyx	tessulatana	(Staudinger, 1871)	Gesichert	Foto im Forum															262
281	Clavigesta tokei Larsen, 2010	BOLD:ACT2811	x	1			Tortricidae	Clavigesta	tokei	Larsen, 2010	Gesichert	Huemer (2016)															263
282	Rhyacionia buoliana ([Denis & Schiffermüller], 1775)						Tortricidae	Rhyacionia	buoliana	([Denis & Schiffermüller], 1775)	Unsichere Det.	Bisher liegen nur Fotos von einem Fundort in der Provinz Chania vor. Die Bilder auf https://observation.org/observation/84174723/ und https://observation.org/observation/135190445/ könnten stimmen - die Abgrenzung gegenüber R. pinicolana bleibt aber unsicher.		Sougia 2022													264
283	Grapholita compositella (Fabricius, 1775)	BOLD:AAE3696	x	1			Tortricidae	Grapholita	compositella	(Fabricius, 1775)	Gesichert	https://www.inaturalist.org/observations/253432704: Bestimmung passt			inaturalist.org/projects/moths-of-crete (Stand 24.12.2024): nur 1 Beobachtung												265
284	Grapholita lunulana ([Denis & Schiffermüller], 1775)	BOLD:AAY8779	x	1			Tortricidae	Grapholita	lunulana	([Denis & Schiffermüller], 1775)	Gesichert	Huemer (2016)															266
285	Grapholita janthinana (Duponchel, [1835])						Tortricidae	Grapholita	janthinana	(Duponchel, [1835])	Unsichere Det.	Bisher nur eine Angabe auf https://observation.org/observation/71853929/ - eine sichere Zuordnung nach diesem Foto ist ausgeschlossen.															267
286	Cydia blackmoreana (Walsingham, 1903)						Tortricidae	Cydia	blackmoreana	(Walsingham, 1903)	Gesichert	Huemer (2016)															268
287	Cydia johanssoni Aarvik & Karsholt, 1993	BOLD:ACT3582	x	3		x	Tortricidae	Cydia	johanssoni	Aarvik & Karsholt, 1993	Gesichert	Neufund mit Barcode		Kolymbari 2022													269
288	Cydia succedana ([Denis & Schiffermüller], 1775)	BOLD:ACF3585	x	1			Tortricidae	Cydia	succedana	([Denis & Schiffermüller], 1775)	Unsichere Det.	Alle die Meldungen auf https://www.inaturalist.org/observations/208149248 - https://www.inaturalist.org/observations/203617126 - https://www.inaturalist.org/observations/162701725 - https://www.inaturalist.org/observations/162701723 bleiben bezüglich der Bestimmung als Cydia succedana zwar möglich, aber doch unsicher. Gleiches gilt für die 6 Meldungen auf observation.org (z.B. https://observation…			inaturalist.org/projects/moths-of-crete (Stand 24.12.2024): 4 Beobachtungen	5212		Cydia		succedana		Denis & Schiffermüller	1775		P		270
289	Cydia trogodana Pröse, 1988						Tortricidae	Cydia	trogodana	Pröse, 1988	Gesichert																271
290	Cydia marathonana Pröse & Sutter, 2003	BOLD:ACF3585	x	8	Kreta-Endemit		Tortricidae	Cydia	marathonana	Pröse & Sutter, 2003	Gesichert	Kreta-Endemit															272
291	Cydia plumbiferana (Staudinger, 1870)						Tortricidae	Cydia	plumbiferana	(Staudinger, 1870)	Gesichert	Huemer (2016)															273
292	Cydia conicolana (Heylaerts, 1874)	BOLD:AAJ3810	x	2		x	Tortricidae	Cydia	conicolana	(Heylaerts, 1874)	Gesichert	Neufund mit Barcode															274
293	Cydia pomonella (Linnaeus, 1758)	BOLD:AAA3532	x	1			Tortricidae	Cydia	pomonella	(Linnaeus, 1758)	Gesichert	Huemer (2016)				5244		Cydia		pomonella		Linnaeus	1758		P		275
294	Cydia pyrivora (Danilevsky, 1947)	BOLD:ACJ4811	x	4			Tortricidae	Cydia	pyrivora	(Danilevsky, 1947)	Gesichert	Huemer (2016)				5245		Cydia		pyrivora		Danilevsky	1947		P		276
295	Cydia splendana (Hübner, [1799])	BOLD:AAC0640, BOLD:AAC5023	x	3		x	Tortricidae							Agios Vasilios 2022,2023
296	Cydia fagiglandana (Zeller, 1841)	BOLD:AAC5023, BOLD:ACS3074, BOLD:AEB7268	x	12			Tortricidae	Cydia	fagiglandana	(Zeller, 1841)	Gesichert	Huemer (2016). Foto im Forum		rot markierter BIN korrekt bestimmt?	inaturalist.org/projects/moths-of-crete (Stand 24.12.2024): 22 Beobachtungen	5253		Cydia		fagiglandana		Zeller	1841		P		277
297	Cydia magnesiae Trematerra & Colacci, 2017	BOLD:AAC5023	x	1		x	Tortricidae
298	Cydia amplana (Hübner, [1799])	BOLD:ABW2550	x	1			Tortricidae	Cydia	amplana	(Hübner, [1799])	Gesichert	Huemer (2016)			inaturalist.org/projects/moths-of-crete (Stand 24.12.2024): nur 1 Beobachtung												278
299	Cydia molybdana (Constant, 1884)						Tortricidae	Cydia	molybdana	(Constant, 1884)	Gesichert	Karisch & Pinzari (2010)			inaturalist.org/projects/moths-of-crete (Stand 24.12.2024): 4 Beobachtungen												279
300	Cydia rymarczyki Varenne & Nel, 2013	BOLD:ACF9264	x	8			Tortricidae	Cydia	rymarczyki	Varenne & Nel, 2013	Gesichert	Foto im Forum															280
301	Selania capparidana (Zeller, 1847)	BOLD:ABZ6430	x	1			Tortricidae	Selania	capparidana	(Zeller, 1847)	Gesichert			Plakias, Kolymbari 2022,2023	inaturalist.org/projects/moths-of-crete (Stand 24.12.2024): 3 Beobachtungen												281
302	Lathronympha strigana (Fabricius, 1775)						Tortricidae	Lathronympha	strigana	(Fabricius, 1775)	Unsichere Det.	Das Foto auf https://www.inaturalist.org/observations/99615736 soll Lathronympha strigana zeigen; das erscheint möglich, ist aber keineswegs sicher; alternativ käme u.a. L. christenseni in Frage			inaturalist.org/projects/moths-of-crete (Stand 24.12.2024): nur 1 Beobachtung												282
303	Pammene fasciana (Linnaeus, 1761)	BOLD:AAC8302	x	4			Tortricidae	Pammene	fasciana	(Linnaeus, 1761)	Gesichert	Huemer (2016)			inaturalist.org/projects/moths-of-crete (Stand 24.12.2024): 3 Beobachtungen												283
304	Pammene gallicolana (Lienig & Zeller, 1846)	BOLD:ACS0107	x	1		x	Tortricidae	Pammene	gallicolana	(Lienig & Zeller, 1846)	Gesichert	Neufund mit Barcode		Agios Vasilios 2023													284
305	Pammene giganteana (de Peyerimhoff, 1863)						Tortricidae	Pammene	giganteana	(de Peyerimhoff, 1863)	Fraglich	Das Foto auf https://www.inaturalist.org/observations/78899545 wurde als Pammene giganteana bestimmt; dieses Raupenfoto könnte durchaus zu dieser Art passen, aber ohne Zuchtergebnis bleibt die Bestimmung sehr unsicher ! Ein Beweis für das Vorkommen der Art auf Kreta steht noch aus.			inaturalist.org/projects/moths-of-crete (Stand 24.12.2024): nur 1 Beobachtung												285
306	Pammene blockiana (Herrich-Schäffer, 1851)	BOLD:ADL4518	x	3		x	Tortricidae	Pammene	blockiana	(Herrich-Schäffer, 1851)	Gesichert	Neufund mit Barcode		Omalos and Agios Vasilios 2023													286
307	Dichrorampha lasithicana Rebel, 1916				Kreta-Endemit		Tortricidae	Dichrorampha	lasithicana	Rebel, 1916	Gesichert	Kreta-Endemit. Rebel (1916) schreibt: "Ein einzelnes ♂ im Lasithi-Hochgebirge am 14. Juni in ca. 1800 m Seehöhe erbeutet, gehört einer neuen Art an, welche mit der alpinen Dichr. ligulana H.-S. die meiste Ähnlichkeit besitzt".				5176		Dichrorampha		lasithicana		Rebel	1916		P		287
308	Holcopogon adseclella (Eversmann, 1844)						Autostichidae	Holcopogon	adseclella	(Eversmann, 1844)	Gesichert	Gozmany (2012): The Lepidoptera of Greece and Cyprus Volume I				1576		Holcopogon		bubulcellus	helveolellus	Staudinger	1879		P		288
309	Charadraula cassandra Gozmány, 1967						Autostichidae	Charadraula	cassandra	Gozmány, 1967	Gesichert			Šumpich (2013: 18) notierte zu seinem Erstnachweis in Kroatien: "Known from Syria (locus typicus), Turkey and Cyprus. In Europe recorded only in Romania and Crete (Gozmány 2000)."		1578		Charadraula		cassandra		Gozmány	1967		P		289
310	Oecia oecophila (Staudinger, 1876)						Autostichidae	Oecia	oecophila	(Staudinger, 1876)	Gesichert	Gozmany (2012): The Lepidoptera of Greece and Cyprus Volume I				1580		Oecia		oecophila		Staudinger	1876		P		290
311	Oegoconia ariadne Gozmány, 1988				Kreta-Griechenland-Endemit		Autostichidae	Oegoconia	ariadne	Gozmány, 1988	Gesichert	Gozmany (2012): The Lepidoptera of Greece and Cyprus Volume I				1593		Oegoconia		ariadne		Gozmány	1988		P		291
312	Oegoconia caradjai Popescu-Gorj & Căpușe, 1965	BOLD:ACC3385	x	5			Autostichidae	Oegoconia	caradjai	Popescu-Gorj & Căpușe, 1965	Gesichert	Gozmany (2012): The Lepidoptera of Greece and Cyprus Volume I			inaturalist.org/projects/moths-of-crete (Stand 24.12.2024): nur 1 Beobachtung	1586		Oegoconia		caradjai		Popescu-Gorj & Capuse	1965		P	DE, NL: <#>Sutter, 2003</#> ; SK: <#>Tokár et al., 2002</#>; DK-DEN<#>Buhl et al., 2007</#>	292
313	Oegoconia deauratella (Herrich-Schäffer, [1854])						Autostichidae	Oegoconia	deauratella	(Herrich-Schäffer, [1854])	Unsichere Det.	Die Meldung https://www.inaturalist.org/observations/206424543 ist viel zu unsicher, als dass sie als Artnachweis für Oegoconia deauratella gelten könnte. Das gilt auch für die Meldung auf https://observation.org/observation/162615281/. - Eine Bestimmung am Foto ist hier grundsätzlich nicht möglich.			inaturalist.org/projects/moths-of-crete (Stand 24.12.2024): nur 1 Beobachtung	2578		Coleophora		deauratella		Lienig & Zeller	1846		P	RO: <#>Baldizzone et al., 2004</#>; BG, GR-KRI, YU (Montenegro): <#>Stübner, 2007</#>	293
314	Oegoconia quadripuncta (Haworth, 1828)						Autostichidae	Oegoconia	quadripuncta	(Haworth, 1828)	Gesichert	Gozmany (2012): The Lepidoptera of Greece and Cyprus Volume I			inaturalist.org/projects/moths-of-crete (Stand 24.12.2024): 4 Beobachtungen												294
315	Oegoconia deluccai Amsel, 1952						Autostichidae	Oegoconia	deluccai	Amsel, 1952	Unsichere Det.	Nel & Nel (2003: 278): "Deux mâles (gen JN 13110 et 13118), Hersonissos sur le littoral. Cette espèce a été révisée par HUEMER (1998) sur du matériel de Malte, de Crète, d'Italie, de Croatie et d'Espagne (Pyrénées)."		was ist das ? Evtl. O. huemeri ? Oder doch O. deluccai ?													295
316	Apatema sutteri Gozmány, 1997						Autostichidae	Apatema	sutteri	Gozmány, 1997	FE (Quelle ?)	In der Fauna Europaea - ohne Quelle - auch für Kreta angeführt; der Typenfundort auf der Insel Aegina liegt zwar nicht weit weg von Kreta, aber von Kreta scheint kein konkreter Fund bekannt zu sein		Der Typenfundort auf der Insel Aegina liegt zwar nicht weit weg von Kreta, über einen konkreten Fund dort ist mir aber bislang nichts bekannt		1599		Apatema		sutteri		Gozmány	1997		P		296
317	Apatema mediopallidum Walsingham, 1900						Autostichidae	Apatema	mediopallidum	Walsingham, 1900	Unsichere Det.	Gozmany (2012): The Lepidoptera of Greece and Cyprus Volume I; [nicht in Nel et al. (2024): zu prüfen]				1601		Apatema		mediopallidum		Walsingham	1900		P	SK: <#>Tokár et al., 2002</#>; CZ: <#>Šumpich et al., 20072</#>	297
318	Apatema whalleyi (Popescu-Gorj & Căpușe, 1965)						Autostichidae	Apatema	whalleyi	(Popescu-Gorj & Căpușe, 1965)	Gesichert	Gozmany (2012): The Lepidoptera of Greece and Cyprus Volume I				1607		Apatema		whalleyi		Popescu-Gorj & Capuse	1965		P		298
319	Symmoca signatella Herrich-Schäffer, [1854]						Autostichidae	Symmoca	signatella	Herrich-Schäffer, [1854]	FALSCH !	https://www.inaturalist.org/observations/235786548 zeigt sicher nicht die vermutete Sommoca signatella - was es ist, konnte (noch) nicht geklärt werden			inaturalist.org/projects/moths-of-crete (Stand 24.12.2024): nur 1 Beobachtung												299
320	Symmoca sparsella De Joannis, 1891						Autostichidae	Symmoca	sparsella	De Joannis, 1891	Gesichert			Aarvik (2012) berichtet über den Fund eines Männchens auf der zu Griechenland gehörenden Insel Kreta als Erstnachweis für Europa. [Aarvik, L. (2012): Symmoca sparsella Joannis, 1891 (Gelechioidea, Autostichidae) new to Europe. — Nota lepidopterologica 35 (2): 181-183.]													300
321	Aprominta argonauta Gozmány, 1964	BOLD:AEI3013, BOLD:AFP4794	x	4	Kreta-Endemit		Autostichidae	Aprominta	argonauta	Gozmány, 1964	Gesichert	Kreta-Endemit. Gozmany (2012): The Lepidoptera of Greece and Cyprus Volume I. Kreta-Endemit. Gozmány (1964: 12) beschrieb die Art nach einem einzigen ♂: “The data of the single Holotype specimen are: “Insula Creta, Knossos, 150 m, 12. VI. 1958, leg. H. Reisser + Holotype + Aprominta argonauta, No. 1719, gen. prep. Dr. L. Gozmány”. Deposited in the collection of Dr. J. Klimesch, Linz, Austria.”				1650		Aprominta		argonauta		Gozmány	1964		P		301
322	Aprominta reisseri Gozmány, 1959	BOLD:ADM3643	x	9	Kreta-Endemit		Autostichidae	Aprominta	reisseri	Gozmány, 1959	Gesichert	Kreta-Endemit. Gozmany (2012): The Lepidoptera of Greece and Cyprus Volume I. Gozmány (1959: 41): “Holotype male: Insula Creta, Mr. Ida, Silva Rouva, 27 July 1957, leg. Reisser; paratype male: Insula Creta, Mr. Ida, Silva Rouva, 26 July 1957, leg. Reisser (gen. prep.: 1010 and 1011). Both types in the Collection of the Hungarian Natural History Museum.”				788		Infurcitinea		reisseri		Petersen	1968		P		302
323	Aprominta separata Gozmány, 1961				Kreta-Endemit		Autostichidae	Aprominta	separata	Gozmány, 1961	Gesichert	Kreta-Endemit. Gozmany (2012): The Lepidoptera of Greece and Cyprus Volume I				1660		Aprominta		separata		Gozmány	1961		P		303
324	Aprominta tectaphella (Rebel, 1916)				Kreta-Endemit		Autostichidae	Aprominta	tectaphella	(Rebel, 1916)	Gesichert	Kreta-Endemit. Gozmany (2012): The Lepidoptera of Greece and Cyprus Volume I				1661		Aprominta		tectaphella		Rebel	1916		P		304
325	Aprominta xena Gozmány, 1959				Kreta-Endemit		Autostichidae	Aprominta	xena	Gozmány, 1959	Gesichert	Kreta-Endemit. Gozmany (2012): The Lepidoptera of Greece and Cyprus Volume I				1658		Aprominta		xena		Gozmány	1959		P		305
326	Amselina virgo (Gozmány, 1959)				Kreta-Endemit		Autostichidae	Amselina	virgo	(Gozmány, 1959)	Gesichert	Kreta-Endemit. Gozmany (2012): The Lepidoptera of Greece and Cyprus Volume I				1665		Amselina		virgo		Gozmány	1959		P		306
327	Pantacordis scotinella (Rebel, 1916)				Kreta-Endemit		Autostichidae	Pantacordis	scotinella	(Rebel, 1916)	Gesichert	Kreta-Endemit. Gozmany (2012): The Lepidoptera of Greece and Cyprus Volume I				1680		Pantacordis		scotinella		Rebel	1916		P		307
328	Dysspastus baldizzonei Gozmány, 1977				Kreta-Endemit		Autostichidae	Dysspastus	baldizzonei	Gozmány, 1977	Gesichert	Kreta-Endemit. Gozmany (2012): The Lepidoptera of Greece and Cyprus Volume I				1702		Dysspastus		baldizzonei		Gozmány	1977		P		308
329	Lecithocera nigrana (Duponchel, [1836])						Lecithoceridae	Lecithocera	nigrana	(Duponchel, [1836])	Gesichert	Nel & Nel (2003); Gozmany (2012): The Lepidoptera of Greece and Cyprus Volume I		Might be two different Lecithocera on Crete. Nigrana from Croatia has a different BIN too.		1709		Lecithocera	Lecithocera	nigrana		Duponchel	1836		P	GR-KRI: <#>Nel & Nel, 2003</#>; CZ: <#>Šumpich et al., 2006</#>	309
330	Schiffermuelleria sempronas Aarvik & Berggren, 2023				Kreta-Endemit		Oecophoridae	Schiffermuelleria	sempronas	Aarvik & Berggren, 2023	Gesichert	Kreta-Endemit															310
331	Denisia luctuosella (Duponchel, [1840])						Oecophoridae	Denisia	luctuosella	(Duponchel, [1840])	Gesichert	Gozmany (2012): The Lepidoptera of Greece and Cyprus Volume I															311
332	Hofmannophila pseudospretella (Stainton, 1849)						Oecophoridae	Hofmannophila	pseudospretella	(Stainton, 1849)	FALSCH !	https://www.inaturalist.org/observations/253301099 zeigt sehr wahrscheinlich nicht Hofmannophila pseudospretella (mit "Forschungsqualität") sondern eine Bryotropha sp, vielleicht die von Kreta bekannte Bryotropha plebejella			inaturalist.org/projects/moths-of-crete (Stand 24.12.2024): nur 1 Beobachtung												312
333	Herrichia vilhelmseniella Karsholt & Lvovsky, 2018				Kreta-Endemit		Oecophoridae	Herrichia	vilhelmseniella	Karsholt & Lvovsky, 2018	Gesichert	Kreta-Endemit															313
334	Batia lunaris (Haworth, 1828)	BOLD:AFN5267	x	3		x	Oecophoridae	Batia	lunaris	(Haworth, 1828)	Gesichert	Neufund mit Barcode		Kolymbari 2022,2023													314
335	Batia samosella Sutter, 2003	BOLD:ADL2137	x	1		x	Oecophoridae	Batia	samosella	Sutter, 2003	Gesichert	Neufund mit Barcode															315
336	Callima icterinella (Mann, 1867)						Oecophoridae	Callima	icterinella	(Mann, 1867)	FALSCH !	Nel & Nel (2003); 11 Meldungen auf (observation.org (zuletzt https://observation.org/observation/260086739/). Die Meldungen gehören zur damals noch unbeschriebenen Callima cretensis Berggren & Aarvik, 2024				1824		Epicallima		icterinella		Mann	1867		P		316
337	Callima cretensis Berggren & Aarvik, 2024	BOLD:AFH3063	x	3	Kreta-Endemit		Oecophoridae	Callima	cretensis	Berggren & Aarvik, 2024	Gesichert	Kreta-Endemit			inaturalist.org/projects/moths-of-crete (Stand 24.12.2024): 15 Beobachtungen												317
338	Callima formosella ([Denis & Schiffermüller], 1775)						Oecophoridae	Callima	formosella	([Denis & Schiffermüller], 1775)	Gesichert	Gozmany (2012): The Lepidoptera of Greece and Cyprus Volume I															318
339	Esperia sulphurella (Fabricius, 1775)	BOLD:AFP8055	x	1			Oecophoridae	Esperia	sulphurella	(Fabricius, 1775)	Gesichert	Gozmany (2012): The Lepidoptera of Greece and Cyprus Volume I			inaturalist.org/projects/moths-of-crete (Stand 24.12.2024): 4 Beobachtungen												319
340	Dasycera imitatrix Zeller, 1847						Oecophoridae	Dasycera	imitatrix	Zeller, 1847	FE (Quelle ?)	In der Fauna Europaea - ohne Quellennennung - auch für Kreta angeführt - es sind anscheinend keine konkreten Funde bekannt				1832		Dasycera		imitatrix		Zeller	1847		P		320
341	Oecophora bractella (Linnaeus, 1758)						Oecophoridae	Oecophora	bractella	(Linnaeus, 1758)	Unsichere Det.	Bisher gibt es nur ein miserables Foto auf https://observation.org/observation/327458651/ - eine sichere Bestimmung ist daraus nicht abzuleiten															321
342	Pleurota pyropella candia Back, 1973	BOLD:AFE3630	x	10			Oecophoridae	Pleurota	pyropella	([Denis & Schiffermüller], 1775)	Gesichert	Gozmany (2012): The Lepidoptera of Greece and Cyprus Volume I		candia mutmaßlich valide Art	inaturalist.org/projects/moths-of-crete (Stand 24.12.2024): 15 Beobachtungen	1849		Pleurota	Pleurota	pyropella		Denis & Schiffermüller	1775		P		322
343	Pleurota contristatella Mann, 1867	BOLD:ACW2186	x	30			Oecophoridae	Pleurota	contristatella	Mann, 1867	Gesichert	Gozmany (2012): The Lepidoptera of Greece and Cyprus Volume I			inaturalist.org/projects/moths-of-crete (Stand 24.12.2024): 14 Beobachtungen	1850		Pleurota	Pleurota	contristatella		Mann	1867		P		323
344	Pleurota proteella Staudinger, 1879						Oecophoridae	Pleurota	proteella	Staudinger, 1879	Gesichert	Gozmany (2012): The Lepidoptera of Greece and Cyprus Volume I															324
345	Pleurota tristatella Staudinger, 1870						Oecophoridae	Pleurota	tristatella	Staudinger, 1870	FE (Quelle ?)	In der Fauna Europaea - ohne Quellennennung - auch für Kreta angeführt - es sind anscheinend keine konkreten Funde bekannt				1853		Pleurota	Pleurota	tristatella		Staudinger	1870		P		325
346	Pleurota bicostella (Clerck, 1759)						Oecophoridae	Pleurota	bicostella	(Clerck, 1759)	Gesichert	Gozmany (2012): The Lepidoptera of Greece and Cyprus Volume I			inaturalist.org/projects/moths-of-crete (Stand 24.12.2024): nur 1 Beobachtung	1856		Pleurota	Pleurota	bicostella		Clerck	1759		P		326
347	Pleurota creticella (Rebel, 1916)	BOLD:ACW2444	x	16	Kreta-Endemit		Oecophoridae	Pleurota	creticella	Rebel, 1916	Gesichert	Kreta-Endemit. Gozmany (2012): The Lepidoptera of Greece and Cyprus Volume I			inaturalist.org/projects/moths-of-crete (Stand 24.12.2024): 2 Beobachtungen	1884		Pleurota	Protasis	creticella		Rebel	1916		P		327
348	Pleurota aristella (Linnaeus, 1767)						Oecophoridae	Pleurota	aristella	(Linnaeus, 1767)	Unsichere Det.	bisher liegen auf https://observation.org/observation/267399775/ und https://observation.org/observation/267493736/ drei Fotos vor; eine sichere Artzuordnung ist daraus nicht abzuleiten.															328
349	Pleurota brevispinella (Zeller, 1847)						Oecophoridae	Pleurota	brevispinella	(Zeller, 1847)	Gesichert	Gozmany (2012): The Lepidoptera of Greece and Cyprus Volume I															329
350	Pleurota chalepensis Rebel, 1917				Kreta-Endemit		Oecophoridae	Pleurota	chalepensis	Rebel, 1917	Gesichert	Kreta-Endemit. Gozmany (2012): The Lepidoptera of Greece and Cyprus Volume I				1877		Pleurota	Pleurota	chalepensis		Rebel	1917		P		330
351	Pleurota punctella (Costa, [1836])						Oecophoridae	Pleurota	punctella	(Costa, [1836])	Gesichert	Gozmany (2012): The Lepidoptera of Greece and Cyprus Volume I				10698		Leucania	Leucania	punctosa		Treitschke	1825		P		331
352	Holoscolia majorella Rebel, 1902	BOLD:ADD2846	x	7	Endemit		Oecophoridae	Holoscolia	majorella	Rebel, 1902	Gesichert	Gozmany (2012): The Lepidoptera of Greece and Cyprus Volume I		Holoscolia creticella, Details in Recherche		4250		Merrifieldia		malacodactylus		Zeller	1847		P		332
353	Cacochroa permixtella (Herrich-Schäffer, [1854])						Depressariidae	Cacochroa	permixtella	(Herrich-Schäffer, [1854])	Gesichert	Gozmany (2012): The Lepidoptera of Greece and Cyprus Volume I				2331		Cacochroa		permixtella		Herrich-Schäffer	1854		P		333
354	Rosetea corfuella (Lvovsky, 2000)	BOLD:ACJ5325	x	1		x	Depressariidae	Rosetea	corfuella	(Lvovsky, 2000)	Gesichert	Neufund mit Barcode															334
355	Rosetea rosetella (Corley, 2018)						Depressariidae	Rosetea	rosetella	(Corley, 2018)	Gesichert																335
356	Agonopterix thapsiella (Zeller, 1847)	BOLD:ACE2899	x	3			Depressariidae	Agonopterix	thapsiella	(Zeller, 1847)	Gesichert	Gozmany (2012): The Lepidoptera of Greece and Cyprus Volume I			inaturalist.org/projects/moths-of-crete (Stand 24.12.2024): nur 1 Beobachtung	2213		Agonopterix		thapsiella		Zeller	1847		P		336
357	Agonopterix olusatri Corley & Buchner, 2019						Depressariidae	Agonopterix	olusatri	Corley & Buchner, 2019	Gesichert																337
358	Agonopterix adspersella (Kollar, 1832)						Depressariidae	Agonopterix	adspersella	(Kollar, 1832)	Gesichert	Gozmany (2012): The Lepidoptera of Greece and Cyprus Volume I				2216		Agonopterix		adspersella		Kollar	1832		P		338
359	Agonopterix straminella (Staudinger, 1859)	BOLD:AAC0206	x	1		x	Depressariidae	Agonopterix	straminella	(Staudinger, 1859)	Gesichert	Neufund mit Barcode															339
360	Agonopterix nodiflorella (Millière, 1866)	BOLD:ABV2118	x	3		x	Depressariidae	Agonopterix	nodiflorella	(Millière, 1866)	Gesichert	Neufund mit Barcode		Agios vasilios 2023													340
361	Agonopterix comitella (Lederer, 1855)	BOLD:ACZ3352	x	2			Depressariidae	Agonopterix	comitella	(Lederer, 1855)	Gesichert	Gozmany (2012): The Lepidoptera of Greece and Cyprus Volume I				2243		Agonopterix		comitella		Lederer	1855		P		341
362	Agonopterix scopariella (Heinemann, 1870)	BOLD:AAC0206	x	6			Depressariidae	Agonopterix	scopariella	(Heinemann, 1870)	Gesichert	Gozmany (2012): The Lepidoptera of Greece and Cyprus Volume I				2194		Agonopterix		scopariella		Heinemann	1870		P		342
363	Agonopterix subpropinquella (Stainton, 1849)	BOLD:AFE1700, BOLD:AGJ9217	x	3			Depressariidae	Agonopterix	subpropinquella	(Stainton, 1849)	Gesichert	Gozmany (2012): The Lepidoptera of Greece and Cyprus Volume I				2202		Agonopterix		subpropinquella		Stainton	1849		P		343
364	Agonopterix curvipunctosa (Haworth, 1811)	BOLD:ACW5896	x	3			Depressariidae	Agonopterix	curvipunctosa	(Haworth, 1811)	Gesichert	Gozmany (2012): The Lepidoptera of Greece and Cyprus Volume I															344
365	Agonopterix yeatiana (Fabricius, 1781)	BOLD:AAJ6716	x	6			Depressariidae	Agonopterix	yeatiana	(Fabricius, 1781)	Gesichert	Gozmany (2012): The Lepidoptera of Greece and Cyprus Volume I. Foto im Forum			inaturalist.org/projects/moths-of-crete (Stand 24.12.2024): nur 1 Beobachtung												345
366	Agonopterix leucadensis (Rebel, 1932)	BOLD:ADH7914	x	3	Kreta-Griechenland-Endemit		Depressariidae	Agonopterix	leucadensis	(Rebel, 1932)	Gesichert	Foto im Forum															346
367	Agonopterix rotundella (Douglas, 1846)						Depressariidae	Agonopterix	rotundella	(Douglas, 1846)	Fraglich	https://www.inaturalist.org/observations/197073415: Heraklion, 19.1.2024 (Popi Bormpoudaki) mit Hinweis "Blooming Smyrnium olusatrum" - m.E. (E.R.) nach Foto nicht sicher bestimmbar und insgesamt fraglich			inaturalist.org/projects/moths-of-crete (Stand 24.12.2024): nur 1 Beobachtung												347
368	Agonopterix cnicella (Treitschke, 1832)						Depressariidae	Agonopterix	cnicella	(Treitschke, 1832)	Gesichert	Gozmany (2012): The Lepidoptera of Greece and Cyprus Volume I				2253		Agonopterix		cnicella		Treitschke	1832		P		348
369	Agonopterix lessini Buchner, 2017						Depressariidae	Agonopterix	lessini	Buchner, 2017	Gesichert																349
370	Agonopterix irrorata (Staudinger, 1870)	BOLD:ABX3036	x	10			Depressariidae	Agonopterix	irrorata	(Staudinger, 1870)	Gesichert	Gozmany (2012): The Lepidoptera of Greece and Cyprus Volume I. Foto im Forum				2195		Agonopterix		irrorata		Staudinger	1870		P		350
371	Agonopterix rutana (Fabricius, 1794)	BOLD:ABA0996	x	2			Depressariidae	Agonopterix	rutana	(Fabricius, 1794)	Gesichert	Gozmany (2012): The Lepidoptera of Greece and Cyprus Volume I				2192		Agonopterix		rutana		Fabricius	1794		P		351
372	Agonopterix vendettella (Chrétien, 1908)						Depressariidae	Agonopterix	vendettella	(Chrétien, 1908)	Gesichert	Gozmany (2012): The Lepidoptera of Greece and Cyprus Volume I															352
373	Depressaria depressana (Fabricius, 1775)						Depressariidae	Depressaria	depressana	(Fabricius, 1775)			x	Kolymbari 2019, dissected
374	Depressaria marcella Rebel, 1901	BOLD:ABW9330, BOLD:AFO9058	x	4			Depressariidae	Depressaria	marcella	Rebel, 1901	Gesichert	Gozmany (2012): The Lepidoptera of Greece and Cyprus Volume I		Two species on Crete, both barcoded and dissected. Different BIN and different genitalia.													353
375	Depressaria ultimella Stainton, 1849	BOLD:AAL1490	x	4			Depressariidae	Depressaria	ultimella	Stainton, 1849	Gesichert	Gozmany (2012): The Lepidoptera of Greece and Cyprus Volume I															354
376	Depressaria badiella (Hübner, 1796)	BOLD:ACE1835	x	1			Depressariidae	Depressaria	badiella	(Hübner, 1796)	Gesichert	Gozmany (2012): The Lepidoptera of Greece and Cyprus Volume I															355
377	Depressaria pseudobadiella Nel, 2011	BOLD:ACC4792	x	3			Depressariidae	Depressaria	pseudobadiella	Nel, 2011	Gesichert	Foto im Forum															356
378	Depressaria bantiella (Rocci, 1934)	BOLD:ABY4795	x	2		x	Depressariidae	Depressaria	bantiella	(Rocci, 1934)	Gesichert	Neufund mit Barcode															357
379	Depressaria douglasella Stainton, 1849	BOLD:ABZ6022	x	3			Depressariidae	Depressaria	douglasella	Stainton, 1849	Gesichert	Foto im Forum															358
380	Depressaria tenebricosa Zeller, 1854	BOLD:ABA1416	x	1			Depressariidae	Depressaria	tenebricosa	Zeller, 1854	Gesichert	Gozmany (2012): The Lepidoptera of Greece and Cyprus Volume I				2302		Depressaria	Depressaria	tenebricosa		Zeller	1854		P		359
381	Depressaria veneficella Zeller, 1847	BOLD:ACF9097	x	1			Depressariidae	Depressaria	veneficella	Zeller, 1847	Gesichert	Gozmany (2012): The Lepidoptera of Greece and Cyprus Volume I			inaturalist.org/projects/moths-of-crete (Stand 24.12.2024): 3 Beobachtungen	2314		Depressaria	Depressaria	veneficella		Zeller	1847		P		360
382	Depressaria discipunctella Herrich-Schäffer, [1854]	BOLD:ABA1412	x	2		x	Depressariidae	Depressaria	discipunctella	Herrich-Schäffer, [1854]	Gesichert	Neufund mit Barcode															361
383	Depressaria peniculatella Turati, 1922						Depressariidae	Depressaria	peniculatella	Turati, 1922	Gesichert	Gozmany (2012): The Lepidoptera of Greece and Cyprus Volume I															362
384	Carcina quercana (Fabricius, 1775)	BOLD:ADY8382	x	1			Peleopodidae	Carcina	quercana	(Fabricius, 1775)	Gesichert	Gozmany (2012): The Lepidoptera of Greece and Cyprus Volume I				1915		Carcina		quercana		Fabricius	1775		P		363
385	Stomopteryx detersella (Zeller, 1847)	BOLD:ADL5887, BOLD:ADM5270	x	6			Gelechiidae	Stomopteryx	detersella	(Zeller, 1847)	Gesichert	Gozmany (2012): The Lepidoptera of Greece and Cyprus Volume I. Foto im Forum			inaturalist.org/projects/moths-of-crete (Stand 24.12.2024): 5 Beobachtungen	3962		Stomopteryx		detersella		Zeller	1847		P	PL: J. Buszko (in litt.)	364
386	Stomopteryx basalis (Staudinger, 1876)						Gelechiidae	Stomopteryx	basalis	(Staudinger, 1876)	Gesichert	Gozmany (2012): The Lepidoptera of Greece and Cyprus Volume I			inaturalist.org/projects/moths-of-crete (Stand 24.12.2024): 2 Beobachtungen	3966		Stomopteryx		basalis		Staudinger	1876		P		365
387	Stomopteryx remissella (Zeller, 1847)						Gelechiidae	Stomopteryx	remissella	(Zeller, 1847)	Gesichert	Gozmany (2012): The Lepidoptera of Greece and Cyprus Volume I				6951		Paracorsia		repandalis		Denis & Schiffermüller	1775		P	<#>Martin, 19863</#> (BY, UA); <#>Ivinskis, 1993</#> (BY); <#>Schawerda, 1916</#> (BA); <#>Klimesch, 1942</#> (HR); NL: <#>Huisman et al., 2007</#>	366
388	Stomopteryx hungaricella Gozmány, 1957						Gelechiidae	Stomopteryx	hungaricella	Gozmány, 1957	Gesichert	Gozmany (2012): The Lepidoptera of Greece and Cyprus Volume I				3972		Stomopteryx		hungaricella		Gozmány	1957		P	FR-FRA: <#>Nel, 2006</#>	367
389	Stomopteryx lusitaniella Corley & Karsholt, 2014	BOLD:ADN1459	x	4			Gelechiidae	Stomopteryx	lusitaniella	Corley & Karsholt, 2014	Gesichert																368
390	Aproaerema montanata (Gozmány, 1957)	BOLD:ADL8444	x	1		x	Gelechiidae	Aproaerema	montanata	(Gozmány, 1957)	Gesichert	Neufund mit Barcode															369
391	Aproaerema linella (Chrétien, 1904)						Gelechiidae	Aproaerema	linella	(Chrétien, 1904)	Gesichert	Karsholt & Huemer (2017)															370
392	Aproaerema polychromella (Rebel, 1902)	BOLD:ABV2027	x	2			Gelechiidae	Aproaerema	polychromella	(Rebel, 1902)	Gesichert	Gozmany (2012): The Lepidoptera of Greece and Cyprus Volume I				3997		Syncopacma		polychromella		Rebel	1902		P	In Denmark and England considered as introduced;PT-MDR: <#>Aguiar & Karsholt, 2006</#>; CZ: <#>Vávra et al., 2008</#>; RU-RUE: <#>Junnilainen et al., 2010</#>	371
393	Aproaerema anthyllidella (Hübner, [1813])	BOLD:AAD2266	x	8			Gelechiidae	Aproaerema	anthyllidella	(Hübner, [1813])	Gesichert	Gozmany (2012): The Lepidoptera of Greece and Cyprus Volume I			inaturalist.org/projects/moths-of-crete (Stand 24.12.2024): 6 Beobachtungen	4001		Aproaerema		anthyllidella		Hübner	1813		P	PT-AZO: <#>Karsholt & Vieira, 2005</#>	372
394	Anacampsis scintillella (Fischer von Röslerstamm, 1840)						Gelechiidae	Anacampsis	scintillella	(Fischer von Röslerstamm, 1840)	Gesichert	Karsholt & Huemer (2017)			inaturalist.org/projects/moths-of-crete (Stand 24.12.2024): 3 Beobachtungen												373
395	Mesophleps corsicella Herrich-Schäffer, [1856]	BOLD:AFR9723	x	8			Gelechiidae	Mesophleps	corsicella	Herrich-Schäffer, [1856]	Gesichert	Gozmany (2012): The Lepidoptera of Greece and Cyprus Volume I. Foto im Forum			inaturalist.org/projects/moths-of-crete (Stand 24.12.2024): 16 Beobachtungen	4018		Mesophleps		corsicella		Herrich-Schäffer	1856		P		374
396	Mesophleps silacella (Hübner, [1796])						Gelechiidae	Mesophleps	silacella	(Hübner, [1796])	Gesichert	Karsholt & Huemer (2017)															375
397	Mesophleps trinotella Herrich-Schäffer, [1856]	BOLD:AAV7800	x	5			Gelechiidae	Mesophleps	trinotella	Herrich-Schäffer, [1856]	Gesichert	Gozmany (2012): The Lepidoptera of Greece and Cyprus Volume I			inaturalist.org/projects/moths-of-crete (Stand 24.12.2024): 2 Beobachtungen	4021		Crossobela		trinotella		Herrich-Schäffer	1856		P	PT-POR: <#>Corley et al., 2006</#>; RU-RUC: <#>Ponomarenko, 2008</#>	376
398	Mesophleps ochracella (Turati, 1926)	BOLD:AAV4323	x	17			Gelechiidae	Mesophleps	ochracella	(Turati, 1926)	Gesichert	Nel & Nel (2003) als neue Art "Mesophleps orientella"; jetzt Synonym von M. ochracella			inaturalist.org/projects/moths-of-crete (Stand 24.12.2024): nur 1 Beobachtung												377
399	Nothris congressariella (Bruand, 1858)	BOLD:AAK4334	x	1			Gelechiidae	Nothris	congressariella	(Bruand, 1858)	Gesichert	Gozmany (2012): The Lepidoptera of Greece and Cyprus Volume I				4036		Nothris		congressariella		Bruand	1858		P		378
400	Nothris verbascella ([Denis & Schiffermüller], 1775)	BOLD:AAE5563	x	3			Gelechiidae	Nothris	verbascella	([Denis & Schiffermüller], 1775)	Gesichert	Gozmany (2012): The Lepidoptera of Greece and Cyprus Volume I			inaturalist.org/projects/moths-of-crete (Stand 24.12.2024): 4 Beobachtungen	4035		Nothris		verbascella		Denis & Schiffermüller	1775		P		379
401	Anarsia lineatella Zeller, 1839						Gelechiidae	Anarsia	lineatella	Zeller, 1839	Gesichert	Gozmany (2012): The Lepidoptera of Greece and Cyprus Volume I				4025		Anarsia		lineatella		Zeller	1839		P		380
402	Anarsia innoxiella Gregersen & Karsholt, 2017						Gelechiidae	Anarsia	innoxiella	Gregersen & Karsholt, 2017	Gesichert																381
403	Anarsia spartiella (Schrank, 1802)						Gelechiidae	Anarsia	spartiella	(Schrank, 1802)	Gesichert	Gozmany (2012): The Lepidoptera of Greece and Cyprus Volume I				4027		Anarsia		spartiella		Schrank	1802		P	RU-RUC: <#>Ponomarenko, 2008</#>; YU: <#>Liška & Skyva, 2000</#>	382
404	Anarsia leberonella Réal, 1994	BOLD:AAO2944	x	5		x	Gelechiidae	Anarsia	leberonella	Réal, 1994	Gesichert	Neufund mit Barcode		Several specimens Kolymbari 2022-2023-2023													383
405	Dichomeris acuminatus (Staudinger, 1876)	BOLD:AAB6409	x	3			Gelechiidae	Dichomeris	acuminatus	(Staudinger, 1876)	Gesichert	Gozmany (2012): The Lepidoptera of Greece and Cyprus Volume I				4044		Dichomeris		acuminatus		Staudinger	1876		P	MT: a single male specimen collected [25-ix-1990] was confirmed by genitalia [No.10222] by W. Sauter.	384
406	Dichomeris limbipunctellus (Staudinger, 1859)						Gelechiidae	Dichomeris	limbipunctellus	(Staudinger, 1859)	Gesichert	Gozmany (2012): The Lepidoptera of Greece and Cyprus Volume I				4046		Dichomeris		limbipunctellus		Staudinger	1859		P		385
407	Dichomeris neatodes Meyrick, 1923	BOLD:ADL5756	x	2			Gelechiidae	Dichomeris	neatodes	Meyrick, 1923	Gesichert	Gozmany (2012): The Lepidoptera of Greece and Cyprus Volume I															386
408	Brachmia cretica Berggren, Aarvik, Karsholt & Slagsvold, 2023	BOLD:ADM5065	x	4			Gelechiidae	Brachmia	cretica	Berggren, Aarvik, Karsholt & Slagsvold, 2023	Gesichert	Locus typicus															387
409	Helcystogramma triannulella (Herrich-Schäffer, [1854])	BOLD:ACX0424	x	2			Gelechiidae	Helcystogramma	triannulella	(Herrich-Schäffer, [1854])	Gesichert	Karsholt & Huemer (2017)															388
410	Helcystogramma lamprostoma (Zeller, 1847)						Gelechiidae	Helcystogramma	lamprostoma	(Zeller, 1847)	Gesichert	Gozmany (2012): The Lepidoptera of Greece and Cyprus Volume I				4043		Dichomeris		lamprostoma		Zeller	1847		P		389
411	Pectinophora gossypiella (Saunders, 1844)						Gelechiidae	Pectinophora	gossypiella	(Saunders, 1844)	Gesichert	Gozmany (2012): The Lepidoptera of Greece and Cyprus Volume I				4087		Pectinophora		gossypiella		Saunders	1844		P	Not listed from Russia by <#>Ponomarenko, 2008</#>	390
412	Pexicopia malvella (Hübner, [1805])	BOLD:AAD9025	x	2			Gelechiidae	Pexicopia	malvella	(Hübner, [1805])	Gesichert	Gozmany (2012): The Lepidoptera of Greece and Cyprus Volume I			inaturalist.org/projects/moths-of-crete (Stand 24.12.2024): 3 Beobachtungen	10222		Agrochola	Frivaldskyola	mansueta	sphakiota	L. Ronkay, Yela & Hreblay	2001		P		391
413	Platyedra subcinerea (Haworth, 1828)	BOLD:AAD8749	x	2			Gelechiidae	Platyedra	subcinerea	(Haworth, 1828)	Gesichert	Gozmany (2012): The Lepidoptera of Greece and Cyprus Volume I			inaturalist.org/projects/moths-of-crete (Stand 24.12.2024): 3 Beobachtungen	4089		Platyedra		subcinerea		Haworth	1828		P		392
414	Sitotroga psacasta (Meyrick, 1908)						Gelechiidae	Sitotroga	psacasta	(Meyrick, 1908)	Gesichert	Karsholt & Huemer (2017)															393
415	Sitotroga cerealella (Olivier, 1789)						Gelechiidae	Sitotroga	cerealella	(Olivier, 1789)	Gesichert	Gozmany (2012): The Lepidoptera of Greece and Cyprus Volume I				4091		Sitotroga		cerealella		Olivier	1789		P	In northern Europe only as introduced; IS: A permanent indoors population (E. Olafsson in litt.); RU-RUW: <#>Ponomarenko, 2008</#>	394
416	Mondeguina mediterranella (Nel & Varenne, 2012)	BOLD:ADM1409	x	1		x	Gelechiidae	Mondeguina	mediterranella	(Nel & Varenne, 2012)	Gesichert	neue Bestätigung durch Barcoding; Huemer (2024)															395
417	Thiotricha subocellea (Stephens, 1834)						Gelechiidae	Thiotricha	subocellea	(Stephens, 1834)	Gesichert	Karsholt & Huemer (2017)															396
418	Thiotricha sumpichi Bidzilya, Huemer & Karsholt, 2023	BOLD:AFT9017	x	5			Gelechiidae	Thiotricha	sumpichi	Bidzilya, Huemer & Karsholt, 2023	Gesichert	Bidzilya et al. (2023)															397
419	Palumbina guerinii (Stainton, 1858)	BOLD:AAV1433	x	3			Gelechiidae	Palumbina	guerinii	(Stainton, 1858)	Gesichert	Gozmany (2012): The Lepidoptera of Greece and Cyprus Volume I. Foto im Forum			inaturalist.org/projects/moths-of-crete (Stand 24.12.2024): 13 Beobachtungen	3961		Palumbina		guerinii		Stainton	1858		P		398
420	Bryotropha domestica (Haworth, 1828)	BOLD:AAE8511	x	7			Gelechiidae	Bryotropha	domestica	(Haworth, 1828)	Gesichert	Gozmany (2012): The Lepidoptera of Greece and Cyprus Volume I				3491		Bryotropha		domestica		Haworth	1828		P	Distribution follows <#>Karsholt & Rutten, 2005</#>	399
421	Bryotropha arabica Amsel, 1952						Gelechiidae	Bryotropha	arabica	Amsel, 1952	Gesichert	Karsholt & Huemer (2017)				3495		Bryotropha		arabica		Amsel	1952		P	Distribution follows <#>Karsholt & Rutten, 2005</#>	400
422	Bryotropha terrella ([Denis & Schiffermüller], 1775)	BOLD:AAB9591	x	6			Gelechiidae	Bryotropha	terrella	([Denis & Schiffermüller], 1775)	Gesichert	Karsholt & Huemer (2019)				3503		Bryotropha		terrella		Denis & Schiffermüller	1775	P	P	Distribution follows <#>Karsholt & Rutten, 2005</#>	401
423	Bryotropha sattleri Nel, 2003						Gelechiidae	Bryotropha	sattleri	Nel, 2003	Gesichert	Karsholt & Huemer (2017)				3504		Bryotropha		sattleri		Nel	2003		P	Distribution follows <#>Karsholt & Rutten, 2005</#>	402
424	Bryotropha desertella (Douglas, 1850)	BOLD:AAB9592, BOLD:ADJ4208	x	3			Gelechiidae	Bryotropha	desertella	(Douglas, 1850)	Gesichert	Gozmany (2012): The Lepidoptera of Greece and Cyprus Volume I. Foto im Forum				3505		Bryotropha		desertella		Douglas	1850		P	Distribution follows <#>Karsholt & Rutten, 2005</#>; PT-POR: <#>Corley et al., 2007</#>; RU-RUS: <#>Ponomarenko, 2008</#>	403
425	Bryotropha figulella (Staudinger, 1859)	BOLD:ADL9820	x	3		x	Gelechiidae	Bryotropha	figulella	(Staudinger, 1859)	Gesichert	Neufund mit Barcode															404
426	Bryotropha hendrikseni Karsholt & Rutten, 2005						Gelechiidae	Bryotropha	hendrikseni	Karsholt & Rutten, 2005	Gesichert	Karsholt & Huemer (2017)				3514		Bryotropha		hendrikseni		Karsholt & Rutten	2005		P	Distribution follows <#>Karsholt & Rutten, 2005</#>	405
427	Bryotropha hulli Karsholt & Rutten, 2005	BOLD:ADM2092	x	16			Gelechiidae	Bryotropha	hulli	Karsholt & Rutten, 2005	Gesichert	Foto im Forum				3516		Bryotropha		hulli		Karsholt & Rutten	2005		P	Distribution follows <#>Karsholt & Rutten, 2005</#>	406
428	Bryotropha plebejella (Zeller, 1847)	BOLD:ADF2534	x	3			Gelechiidae	Bryotropha	plebejella	(Zeller, 1847)	Gesichert	Gozmany (2012): The Lepidoptera of Greece and Cyprus Volume I				3517		Bryotropha		plebejella		Zeller	1847		P	Distribution follows <#>Karsholt & Rutten, 2005</#>	407
429	Bryotropha dryadella (Zeller, 1850)						Gelechiidae	Bryotropha	dryadella	(Zeller, 1850)	Unsichere Det.	Gozmany (2012): The Lepidoptera of Greece and Cyprus Volume I; nach Karsholt & Huemer (2017) ist die alte Angabe von Rebel unüberprüfbar und fraglich				3518		Bryotropha		dryadella		Zeller	1850		P	Distribution follows <#>Karsholt & Rutten, 2005</#>	408
430	Bryotropha senectella (Zeller, 1839)	0	x	1			Gelechiidae	Bryotropha	senectella	(Zeller, 1839)	Gesichert	Karsholt & Huemer (2017)				3520		Bryotropha		senectella		Zeller	1839	P	P	Distribution follows <#>Karsholt & Rutten, 2005</#>	409
431	Epidola stigma Staudinger, 1859						Gelechiidae	Epidola	stigma	Staudinger, 1859	Gesichert	Karsholt & Huemer (2017)			inaturalist.org/projects/moths-of-crete (Stand 24.12.2024): 3 Beobachtungen												410
432	Aristotelia decoratella (Staudinger, 1879)						Gelechiidae	Aristotelia	decoratella	(Staudinger, 1879)	Gesichert	Karsholt & Huemer (2017)															411
433	Aristotelia subdecurtella (Stainton, 1859)	BOLD:AAP7515	x	2		x	Gelechiidae
434	Aristotelia brizella (Treitschke, 1833)						Gelechiidae	Aristotelia	brizella	(Treitschke, 1833)	Gesichert	Nel & Nel (2003); Karsholt & Huemer (2017)			inaturalist.org/projects/moths-of-crete (Stand 24.12.2024): 5 Beobachtungen												412
435	Ptycerata pudicellus (Mann, 1861)						Gelechiidae	Ptycerata	pudicellus	(Mann, 1861)	FE (Quelle ?)	In der Fauna Europaea - ohne Quellennennung - auch für Kreta angeführt - es sind anscheinend keine konkreten Funde bekannt				3308		Caulastrocecis		pudicellus		Mann	1861		P		413
436	Megacraspedus dolosellus (Zeller, 1839)						Gelechiidae	Megacraspedus	dolosellus	(Zeller, 1839)	Gesichert	Gozmany (2012): The Lepidoptera of Greece and Cyprus Volume I				3311		Megacraspedus		separatellus		Fischer von Röslerstamm	1843		P	RU-RUS: <#>Ponomarenko, 2008</#>	414
437	Deltophora maculata (Staudinger, 1879)	BOLD:ADF1116	x	4			Gelechiidae	Deltophora	maculata	(Staudinger, 1879)	Gesichert	Gozmany (2012): The Lepidoptera of Greece and Cyprus Volume I				3474		Deltophora		maculata		Staudinger	1879		P		415
438	Ivanauskiella sutteri Bidzilya, Karsholt & Šumpich, 2023				Kreta-Endemit		Gelechiidae	Ivanauskiella	sutteri	Bidzilya, Karsholt & Šumpich, 2023	Gesichert	Kreta-Endemit															416
439	Ptocheuusa paupella (Zeller, 1847)	BOLD:AAV2188, BOLD:ACW2460	x	12			Gelechiidae	Ptocheuusa	paupella	(Zeller, 1847)	Gesichert	Karsholt & Huemer (2017)															417
440	Ptocheuusa minimella (Rebel, 1936)	BOLD:ADM0559	x	2			Gelechiidae	Ptocheuusa	minimella	(Rebel, 1936)	Gesichert	Karsholt & Huemer (2017)															418
441	Ornativalva heluanensis (Debski, 1913)	BOLD:ACE0451	x	4			Gelechiidae	Ornativalva	heluanensis	(Debski, 1913)	Gesichert	Karsholt & Huemer (2017)			inaturalist.org/projects/moths-of-crete (Stand 24.12.2024): 4 Beobachtungen												419
442	Ornativalva plutelliformis (Staudinger, 1859)	BOLD:ABW9166	x	4			Gelechiidae	Ornativalva	plutelliformis	(Staudinger, 1859)	Gesichert	Gozmany (2012): The Lepidoptera of Greece and Cyprus Volume I			inaturalist.org/projects/moths-of-crete (Stand 24.12.2024): nur 1 Beobachtung	3484		Ornativalva		plutelliformis		Staudinger	1859		P		420
443	Isophrictis kefersteiniellus (Zeller, 1850)	BOLD:AEI4277, BOLD:AEI4280, BOLD:AEI4282	x	8			Gelechiidae	Isophrictis	kefersteiniellus	(Zeller, 1850)	Gesichert	Gozmany (2012): The Lepidoptera of Greece and Cyprus Volume I			inaturalist.org/projects/moths-of-crete (Stand 24.12.2024): 11 Beobachtungen	3380		Isophrictis		kefersteiniellus		Zeller	1850		P		421
444	Isophrictis striatella ([Denis & Schiffermüller], 1775)						Gelechiidae	Isophrictis	striatella	([Denis & Schiffermüller], 1775)	Unsichere Det.	Gozmany (2012): The Lepidoptera of Greece and Cyprus Volume I; nach Karsholt & Huemer (2017) ist die Zuordnung der Tiere zu dieser Art nicht sicher. Gleiches gilt dann auch für die Fotos auf https://observation.org/observation/75576867/, https://observation.org/observation/84275573/ und https://observation.org/observation/135163867/.				3381		Isophrictis		striatella		Denis & Schiffermüller	1775		P		422
445	Isophrictis anthemidella (Wocke, 1871)	BOLD:AAI8202	x	3			Gelechiidae	Isophrictis	anthemidella	(Wocke, 1871)	Gesichert	Nel & Nel (2003); Karsholt & Huemer (2017)															423
446	Metzneria paucipunctella (Zeller, 1839)						Gelechiidae	Metzneria	paucipunctella	(Zeller, 1839)	Fraglich	Gozmany (2012): The Lepidoptera of Greece and Cyprus Volume I															424
447	Metzneria tenuiella (Mann, 1864)	BOLD:ADF5115	x	6			Gelechiidae	Metzneria	tenuiella	(Mann, 1864)	Gesichert	Gozmany (2012): The Lepidoptera of Greece and Cyprus Volume I				3388		Metzneria		tenuiella		Mann	1864		P		425
448	Metzneria aestivella (Zeller, 1839)	BOLD:AAK7524	x	3			Gelechiidae	Metzneria	aestivella	(Zeller, 1839)	Gesichert	Gozmany (2012): The Lepidoptera of Greece and Cyprus Volume I				3390		Metzneria		aestivella		Zeller	1839		P		426
449	Metzneria castiliella (Möschler, 1866)	BOLD:ABW1526	x	8			Gelechiidae	Metzneria	castiliella	(Möschler, 1866)	Gesichert	Gozmany (2012): The Lepidoptera of Greece and Cyprus Volume I				3395		Metzneria		castiliella		Möschler	1866		P		427
450	Metzneria riadella Englert, 1974	BOLD:ABW1819	x	2			Gelechiidae	Metzneria	riadella	Englert, 1974	Gesichert	Gozmany (2012): The Lepidoptera of Greece and Cyprus Volume I				3397		Metzneria		riadella		Englert	1974		P		428
451	Metzneria torosulella (Rebel, 1893)	BOLD:ADM4637	x	3			Gelechiidae	Metzneria	torosulella	(Rebel, 1893)	Gesichert	Karsholt & Huemer (2017)															429
452	Metzneria artificella (Herrich-Schäffer, 1861)	BOLD:AED7987	x	1			Gelechiidae	Metzneria	artificella	(Herrich-Schäffer, 1861)	Gesichert	Karsholt & Huemer (2017)															430
453	Metzneria agraphella (Ragonot, 1895)	BOLD:ADM1031	x	1			Gelechiidae	Metzneria	agraphella	(Ragonot, 1895)	Gesichert	Gozmany (2012): The Lepidoptera of Greece and Cyprus Volume I				3405		Metzneria		agraphella		Ragonot	1895		P	PT-POR: <#>Corley et al., 2006</#>	431
454	Huemeria campicolella (Mann, 1857)	BOLD:ADE9585	x	1			Gelechiidae	Huemeria	campicolella	(Mann, 1857)	Gesichert	Gozmany (2012): The Lepidoptera of Greece and Cyprus Volume I				3412		Metzneria		campicolella		Mann	1857		P		432
455	Apodia bifractella (Duponchel, [1843])	BOLD:AAF8159	x	1			Gelechiidae	Apodia	bifractella	(Duponchel, [1843])	Gesichert	Gozmany (2012): The Lepidoptera of Greece and Cyprus Volume I				3414		Apodia		bifractella		Duponchel	1843		P	RU-RUW & RU-RUS: <#>Ponomarenko, 2008</#>	433
456	Monochroa moyses Uffen, 1991						Gelechiidae	Monochroa	moyses	Uffen, 1991	Gesichert	Karsholt & Huemer (2017)															434
457	Monochroa cytisella (Curtis, 1837)	BOLD:AAE1922	x	3			Gelechiidae	Monochroa	cytisella	(Curtis, 1837)	Gesichert	Karsholt & Huemer (2017)															435
458	Monochroa hornigi (Staudinger, 1883)	BOLD:AAK6885	x	2		x	Gelechiidae	Monochroa	hornigi	(Staudinger, 1883)	Gesichert	Neufund mit Barcode		Kai: 2 specimens from 2 localities in 2022 an 2023													436
459	Oxypteryx nigromaculella (Millière, 1872)	BOLD:ADE9941	x	10			Gelechiidae	Oxypteryx	nigromaculella	(Millière, 1872)	Gesichert	Gozmany (2012): The Lepidoptera of Greece and Cyprus Volume I				3471		Eulamprotes		nigromaculella		Millière	1872		P	<#>Corley et al., 2008</#>	437
460	Oxypteryx nigritella (Zeller, 1847)	BOLD:ADF1166	x	11			Gelechiidae	Oxypteryx	nigritella	(Zeller, 1847)	Gesichert	Karsholt & Huemer (2017)															438
461	Oxypteryx immaculatella (Douglas, 1850)	BOLD:AAV7057	x	1		x	Gelechiidae	Oxypteryx	immaculatella	(Douglas, 1850)	Gesichert	Neufund mit Barcode		One male Agios Vasilios 2023													439
462	Oxypteryx helotella (Staudinger, 1859)	BOLD:AAP5437	x	7			Gelechiidae	Oxypteryx	helotella	(Staudinger, 1859)	Gesichert	Gozmany (2012): The Lepidoptera of Greece and Cyprus Volume I				3472		Eulamprotes		helotella		Staudinger	1859		P	DE: <#>Biesenbaum, 2003</#> Probably introduced.	440
463	Athrips rancidella (Herrich-Schäffer, [1854])	BOLD:ADE9737	x	2			Gelechiidae	Athrips	rancidella	(Herrich-Schäffer, [1854])	Gesichert	Huemer & Karsholt (1999 [Mic. Eur. Vol. 3]); G535Karsholt & Huemer (2017)				3698		Athrips		rancidella		Herrich-Schäffer	1854		P	PT-POR: <#>Corley et al., 2006</#>; RU-RUS: <#>Ponomarenko, 2008</#>; BG: <#>Bidzilya, 20052</#>	441
464	Mirificarma rhodoptera (Mann, 1866)						Gelechiidae	Mirificarma	rhodoptera	(Mann, 1866)	Fraglich	Huemer & Karsholt (1999 [Mic. Eur. Vol. 3]); Gozmany (2012): The Lepidoptera of Greece and Cyprus Volume I; nicht aber bei Karsholt & Huemer (2017), daher fraglich															442
465	Mirificarma minimella Huemer & Karsholt, 2001	BOLD:ADF2273	x	1			Gelechiidae	Mirificarma	minimella	Huemer & Karsholt, 2001	Gesichert	Gozmany (2012): The Lepidoptera of Greece and Cyprus Volume I				3622		Mirificarma		minimella		Huemer & Karsholt	2001		P		443
466	Mirificarma flavella (Duponchel, [1844])						Gelechiidae	Mirificarma	flavella	(Duponchel, [1844])	Gesichert	Huemer & Karsholt (1999 [Mic. Eur. Vol. 3]); Gozmany (2012): The Lepidoptera of Greece and Cyprus Volume I				3626		Mirificarma		flavella		Duponchel	1844		P	BE: record is probably due to misidentification <#>De Prins, 1998</#>	444
467	Mirificarma eburnella ([Denis & Schiffermüller], 1775)	BOLD:ABW9460	x	6			Gelechiidae	Mirificarma	eburnella	([Denis & Schiffermüller], 1775)	Gesichert	Huemer & Karsholt (1999 [Mic. Eur. Vol. 3]); Gozmany (2012): The Lepidoptera of Greece and Cyprus Volume I			inaturalist.org/projects/moths-of-crete (Stand 24.12.2024): 13 Beobachtungen	3627		Mirificarma		eburnella		Denis & Schiffermüller	1775		P	RU-RUS: <#>Ponomarenko, 2008</#>	445
468	Mirificarma mulinella (Zeller, 1839)						Gelechiidae	Mirificarma	mulinella	(Zeller, 1839)	Gesichert	Huemer & Karsholt (1999 [Mic. Eur. Vol. 3]); Karsholt & Huemer (2017)				3637		Mirificarma		mulinella		Zeller	1839		P		446
469	Aroga velocella (Zeller, 1839)						Gelechiidae	Aroga	velocella	(Zeller, 1839)	Gesichert	Nach Karsholt & Huemer (2017) nur eine alte Angabe von Rebel (1916) von Kristallenia															447
470	Aroga aristotelis (Millière, [1876])						Gelechiidae	Aroga	aristotelis	(Millière, [1876])	Gesichert	Gozmany (2012): The Lepidoptera of Greece and Cyprus Volume I				3677		Aroga		aristotelis		Millière	1876		P	RU-RUE: <#>Junnilainen et al., 2010</#>	448
471	Gelechia senticetella (Staudinger, 1859)	BOLD:AAE6366, BOLD:ABY8998, BOLD:ADF0597	x	8			Gelechiidae	Gelechia	senticetella	(Staudinger, 1859)	Gesichert	Karsholt & Huemer (2017)															449
472	Gelechia mediterranea Huemer, 1991	BOLD:ADE9654	x	6			Gelechiidae	Gelechia	mediterranea	Huemer, 1991	Gesichert	Huemer & Karsholt (1999 [Mic. Eur. Vol. 3]); Gozmany (2012): The Lepidoptera of Greece and Cyprus Volume I. Foto im Forum				3616		Gelechia	Gelechia	mediterranea		Huemer	1991		P		450
473	Agnippe lunaki (Rebel, 1940)	BOLD:ADI4465	x	5			Gelechiidae	Agnippe	lunaki	(Rebel, 1940)	Gesichert	Gozmany (2012): The Lepidoptera of Greece and Cyprus Volume I				3537		Agnippe		lunaki		Rebel	1941		P		451
474	Gnorimoschema soffneri (Riedl, 1965)	BOLD:ADM1971	x	3			Gelechiidae	Gnorimoschema	soffneri	(Riedl, 1965)	Gesichert	Huemer & Karsholt (2010 [Mic. Eur. Vol. 6]); Karsholt & Huemer (2017)				3714		Gnorimoschema		soffneri		Riedl	1965		P	FR-COR & GR-KRI: <#>Huemer & Karsholt, 20101</#>	452
475	Scrobipalpa vasconiella (Rössler, 1877)						Gelechiidae	Scrobipalpa	vasconiella	(Rössler, 1877)	Gesichert	Karsholt & Huemer (2017)															453
476	Scrobipalpa obsoletella (Fischer von Röslerstamm, 1840)						Gelechiidae	Scrobipalpa	obsoletella	(Fischer von Röslerstamm, 1840)	Gesichert	Karsholt & Huemer (2017)			inaturalist.org/projects/moths-of-crete (Stand 24.12.2024): 2 Beobachtungen	3754		Scrobipalpa		obsoletella		Fischer von Röslerstamm	1841		P	RU-RUW<#>Ponomarenko, 2008</#>; GR-KRI & MT: <#>Huemer & Karsholt, 20101</#>	454
477	Scrobipalpa phagnalella (Constant, 1895)	BOLD:ADL5975	x	5			Gelechiidae	Scrobipalpa	phagnalella	(Constant, 1895)	Gesichert	Karsholt & Huemer (2017)				3758		Scrobipalpa		phagnalella		Constant	1895		P	GR-KRI: <#>Huemer & Karsholt, 20101</#>	455
478	Scrobipalpa atriplicella (Fischer von Röslerstamm, 1840)						Gelechiidae	Scrobipalpa	atriplicella	(Fischer von Röslerstamm, 1840)	FALSCH !	Foto auf https://www.inaturalist.org/observations/237057111: Der Bestimmungsvorschlag "Scrobipalpa atriplicella" ist unzutreffend; um welche andere Scrobipalpa-Art es sich tatsächlich handelt, ist am Foto nicht zu klären. S. atriplicella scheint auf Kreta zu fehlen.			inaturalist.org/projects/moths-of-crete (Stand 24.12.2024): nur 1 Beobachtung												456
479	Scrobipalpa portosanctana (Stainton, 1859)						Gelechiidae	Scrobipalpa	portosanctana	(Stainton, 1859)	Gesichert	Karsholt & Huemer (2017)															457
480	Scrobipalpa vicaria (Meyrick, 1921)						Gelechiidae	Scrobipalpa	vicaria	(Meyrick, 1921)	Gesichert	Karsholt & Huemer (2017)				3815		Scrobipalpa		vicaria		Meyrick	1921		P	ES-CNY, ES-SPA, GR-KRI & MT: <#>Huemer & Karsholt, 2010</#>	458
481	Scrobipalpa ocellatella (Boyd, 1858)						Gelechiidae	Scrobipalpa	ocellatella	(Boyd, 1858)	Gesichert	Gozmany (2012): The Lepidoptera of Greece and Cyprus Volume I				3816		Scrobipalpa		ocellatella		Boyd	1858		P	TR-TUE & YU: <#>Huemer & Karsholt, 20101</#>	459
482	Scrobipalpa spergulariella (Chrétien, 1910)						Gelechiidae	Scrobipalpa	spergulariella	(Chrétien, 1910)	Gesichert	Karsholt & Huemer (2017)				3827		Scrobipalpa		spergulariella		Chrétien	1910		P	GR-GRC, GR-KRI & IT-SI: <#>Huemer & Karsholt, 20101</#>	460
483	Scrobipalpa camphorosmella Nel, 1999	BOLD:ADF0070	x	2			Gelechiidae	Scrobipalpa	camphorosmella	Nel, 1999	Gesichert	Foto															461
484	Scrobipalpa ergasima (Meyrick, 1916)						Gelechiidae	Scrobipalpa	ergasima	(Meyrick, 1916)	Gesichert	Gozmany (2012): The Lepidoptera of Greece and Cyprus Volume I			inaturalist.org/projects/moths-of-crete (Stand 24.12.2024): nur 1 Beobachtung	3836		Scrobipalpa		ergasima		Meyrick	1916		P	PT-POR: <#>Corley, 2005</#> ; MT: <#>Huemer & Karsholt, 20101</#>	462
485	Phthorimaea operculella (Zeller, 1873)	BOLD:AEL8356	x	3			Gelechiidae	Phthorimaea	operculella	(Zeller, 1873)	Gesichert	Gozmany (2012): The Lepidoptera of Greece and Cyprus Volume I			inaturalist.org/projects/moths-of-crete (Stand 24.12.2024): 5 Beobachtungen	3849		Phthorimaea		operculella		Zeller	1873		P	In northern Europe only as introduced. CH:<#>Sauter & Whitebread, 2005</#>	463
486	Tuta absoluta (Meyrick, 1917)	BOLD:AAJ8033	x	8			Gelechiidae	Tuta	absoluta	(Meyrick, 1917)	Gesichert	Gozmany (2012): The Lepidoptera of Greece and Cyprus Volume I			inaturalist.org/projects/moths-of-crete (Stand 24.12.2024): 9 Beobachtungen	3850		Tuta		absoluta		Meyrick	1917		P	Introduced from the Neotropics to Spain, now naturalised: <#>Anonymous, 20091</#> IT-ITA & ITA-SI: <#>Sannino & Espinosa, 2009</#>;FR-FRA: <#>Anonymous, 20091</#>; FR-COR: <#>Anonymous, 20092</#> NL: probably not yet naturalised: <#>Anonymous, 20091</#>; Widely distriuted in southern Europe. It is still unknown how far to the north it can maintain stable populations: <#>Huemer & Karsholt, 20101</…	464
487	Ephysteris promptella (Staudinger, 1859)	BOLD:ACR6646, BOLD:AFE2603	x	9			Gelechiidae	Ephysteris	promptella	(Staudinger, 1859)	Gesichert	Gozmany (2012): The Lepidoptera of Greece and Cyprus Volume I			inaturalist.org/projects/moths-of-crete (Stand 24.12.2024): nur 1 Beobachtung	3853		Ephysteris		promptella		Staudinger	1859		P	RU-RUS: <#>Ponomarenko, 2008</#>; TR-TUE, FR-COR & MT: <#>Huemer & Karsholt, 20101</#>; RU-RUE: : <#>Junnilainen et al., 2010</#>	465
488	Ephysteris iberica Povolný, 1977	BOLD:AAV6506	x	2			Gelechiidae	Ephysteris	iberica	Povolný, 1977	Gesichert	Karsholt & Huemer (2017)															466
489	Ochrodia subdiminutella (Stainton, 1867)						Gelechiidae	Ochrodia	subdiminutella	(Stainton, 1867)	Gesichert	Karsholt & Huemer (2017)				3866		Ochrodia		subdiminutella		Stainton	1867		P	GR-KRI, HR,+CL3924 & MT: <#>Huemer & Karsholt, 20101</#>	467
490	Microlechia chretieni Turati, 1924						Gelechiidae	Microlechia	chretieni	Turati, 1924	Gesichert	Karsholt & Huemer (2017)				3869		Microlechia		chretieni		Turati	1924		P	GR-CRI: <#>Huemer & Karsholt, 20101</#>	468
491	Caryocolum tischeriella (Zeller, 1839)						Gelechiidae	Caryocolum	tischeriella	(Zeller, 1839)	Gesichert	Karsholt & Huemer (2017)				3882		Caryocolum		tischeriella		Zeller	1839		P	PT-POR: <#>Corley et al., 2006</#>; RU-RUE: <#>Junnilainen et al., 2010</#>; GR-KRI & IT-SI: <#>Huemer & Karsholt, 20101</#>	469
492	Caryocolum alsinella (Zeller, 1868)	BOLD:ADG5831	x	7			Gelechiidae	Caryocolum	alsinella	(Zeller, 1868)	Gesichert	Karsholt & Huemer (2017). Foto im Forum				3883		Caryocolum		alsinella		Zeller	1868		P	PT-POR: <#>Corley et al., 2006</#>; CH:<#>Sauter & Whitebread, 2005</#>; GR-KRI & IT-SA: <#>Huemer & Karsholt, 20101</#>	470
493	Caryocolum marmorea (Haworth, 1828)	BOLD:AAK2828	x	4			Gelechiidae	Caryocolum	marmorea	(Haworth, 1828)	Gesichert	Gozmany (2012): The Lepidoptera of Greece and Cyprus Volume I				3914		Caryocolum		marmorea		Haworth	1828		P	PT-MDR: <#>Aguiar & Karsholt, 2006</#>	471
494	Caryocolum blandelloides Karsholt, 1981						Gelechiidae	Caryocolum	blandelloides	Karsholt, 1981	Gesichert	Karsholt & Huemer (2017)				3929		Caryocolum		blandelloides		Karsholt	1981		P	CH:<#>Sauter & Whitebread, 2005</#>; RU-RUN & RU-RUW: <#>Ponomarenko, 2008</#>; UA: <#>Bidzilya & Budashkin, 2009</#>; GR-GRC & GR-KRI: <#>Huemer & Karsholt, 20101</#>.	472
495	Caryocolum mucronatella (Chrétien, 1900)						Gelechiidae	Caryocolum	mucronatella	(Chrétien, 1900)			x	7 specimens kept in alcohol (now pinned) from Chania, Anapoli Sfakion to Pchnes Peak in 1991 at 2007 meters. NHM Knossos coll.
496	Caryocolum proxima (Haworth, 1828)						Gelechiidae	Caryocolum	proxima	(Haworth, 1828)	Gesichert	Karsholt & Huemer (2017)				3931		Caryocolum		proxima		Haworth	1828		P	NL: <#>Huisman et al., 2003</#>; RU-RUW: <#>Ponomarenko, 2008</#>; ES-SPA, IT-SI & GR-KRI: <#>Huemer & Karsholt, 20101</#>.	473
497	Schneidereria pistaciella Weber, 1957						Gelechiidae	Schneidereria	pistaciella	Weber, 1957	Gesichert	Karsholt & Huemer (2017)															474
498	Teleiodes albiluculella Huemer & Karsholt, 2001	BOLD:ADO2279	x	2	Kreta-Endemit		Gelechiidae	Teleiodes	albiluculella	Huemer & Karsholt, 2001	Gesichert	Kreta-Endemit. Gozmany (2012): The Lepidoptera of Greece and Cyprus Volume I; locus typicus: Kreta, W. Omalos, 1200 m				3549		Teleiodes		albiluculella		Huemer & Karsholt	2001		P		475
499	Neotelphusa cisti (Stainton, 1869)	BOLD:ADJ0429	x	1			Gelechiidae	Neotelphusa	cisti	(Stainton, 1869)	Gesichert	Gozmany (2012): The Lepidoptera of Greece and Cyprus Volume I			inaturalist.org/projects/moths-of-crete (Stand 24.12.2024): 2 Beobachtungen												476
500	Carpatolechia decorella (Haworth, 1812)	BOLD:AAK2790	x	2		x	Gelechiidae	Carpatolechia	decorella	(Haworth, 1812)	Gesichert	Neufund mit Barcoding: Belegfalter-Foto dazu von Egbert Friedrich im Forum															477
501	Istrianis myricariella (Frey, 1870)						Gelechiidae	Istrianis	myricariella	(Frey, 1870)	Gesichert	Karsholt & Huemer (2017)															478
502	Istrianis femoralis (Staudinger, 1876)	BOLD:ADF1591	x	2			Gelechiidae	Istrianis	femoralis	(Staudinger, 1876)	Gesichert	Gozmany (2012): The Lepidoptera of Greece and Cyprus Volume I			inaturalist.org/projects/moths-of-crete (Stand 24.12.2024): nur 1 Beobachtung												479
503	Teleiopsis terebinthinella (Herrich-Schäffer, [1856])						Gelechiidae	Teleiopsis	terebinthinella	(Herrich-Schäffer, [1856])	Gesichert	Huemer & Karsholt (1999 [Mic. Eur. Vol. 3]); Gozmany (2012): The Lepidoptera of Greece and Cyprus Volume I				3554		Teleiopsis		terebinthinella		Herrich-Schäffer	1856		P		480
504	Xenolechia aethiops (Humphreys & Westwood, 1845)	BOLD:AFK8088	x	3			Gelechiidae	Xenolechia	aethiops	(Humphreys & Westwood, 1845)	Gesichert	Karsholt & Huemer (2017)															481
505	Xenolechia pseudovulgella Huemer & Karsholt, 1999						Gelechiidae	Xenolechia	pseudovulgella	Huemer & Karsholt, 1999	Gesichert	Huemer & Karsholt (1999 [Mic. Eur. Vol. 3]); Gozmany (2012): The Lepidoptera of Greece and Cyprus Volume I															482
506	Altenia elsneriella Huemer & Karsholt, 1999						Gelechiidae	Altenia	elsneriella	Huemer & Karsholt, 1999	Gesichert	Karsholt & Huemer (2017)															483
507	Recurvaria nanella ([Denis & Schiffermüller], 1775)	BOLD:AAB2851	x	1			Gelechiidae	Recurvaria	nanella	([Denis & Schiffermüller], 1775)	Gesichert	Gozmany (2012): The Lepidoptera of Greece and Cyprus Volume I															484
508	Parastenolechia nigrinotella (Zeller, 1847)	BOLD:AAL3237	x	1		x	Gelechiidae	Parastenolechia	nigrinotella	(Zeller, 1847)	Gesichert	Neufund mit Barcode		Agios Vasilios 2023													485
509	Telphusa cistiflorella (Constant, 1889)	BOLD:ADF1478	x	1			Gelechiidae	Telphusa	cistiflorella	(Constant, 1889)	Gesichert	Gozmany (2012): The Lepidoptera of Greece and Cyprus Volume I				3594		Telphusa		cistiflorella		Constant	1890		P		486
510	Ascalenia vanella (Frey, 1860)	BOLD:AEH7249	x	2			Cosmopterigidae	Ascalenia	vanella	(Frey, 1860)	Gesichert	Gozmany (2012): The Lepidoptera of Greece and Cyprus Volume I				3276		Ascalenia		vanella		Frey	1860		P		487
511	Alloclita recisella Staudinger, 1859						Cosmopterigidae	Alloclita	recisella	Staudinger, 1859	Gesichert	Gozmany (2012): The Lepidoptera of Greece and Cyprus Volume I															488
512	Cosmopterix pulchrimella Chambers, 1875	BOLD:AAD9013	x	2			Cosmopterigidae	Cosmopterix	pulchrimella	Chambers, 1875	Gesichert	Koster & Sinev (2003 [Mic. Eur. Vol. 1])			inaturalist.org/projects/moths-of-crete (Stand 24.12.2024): 6 Beobachtungen	3219		Cosmopterix		pulchrimella		Chambers	1875		P	GB-GI: <#>Perez, 2008</#>	489
513	Cosmopterix crassicervicella (Chrétien, 1896)	BOLD:AAV9109	x	1			Cosmopterigidae	Cosmopterix	crassicervicella	(Chrétien, 1896)	Gesichert	Koster & Sinev (2003 [Mic. Eur. Vol. 1])				3221		Cosmopterix		crassicervicella		Chrétien	1896		P	FR-FRA: <#>Varenne & Nel, 20081</#>	490
514	Cosmopterix turbidella (Rebel, 1896)						Cosmopterigidae	Cosmopterix	turbidella	(Rebel, 1896)	FALSCH !	irrtümlicher Eintrag in der Tabelle von Koster & Sinev (2003 [Mic. Eur. Vol. 1])				3222		Cosmopterix		turbidella		Rebel	1896		P?		491
515	Cosmopterix pararufella Riedl, 1976	BOLD:ACN5683	x	1			Cosmopterigidae	Cosmopterix	pararufella	Riedl, 1976	Gesichert	Foto		Kai: my record in Lepiforum. Plakias 2023		3223		Cosmopterix		pararufella		Riedl	1976		P	new for GR-KRI: Kreta-SO, Makrigialos, Aspros Potamos, 20 m, LF 29.v.1998, , leg. Sutter, det. Sutter (coll. Sutter), det. Koster.	492
516	Cosmopterix coryphaea (Walsingham, 1908)	BOLD:AEH3889	x	2			Cosmopterigidae	Cosmopterix	coryphaea	(Walsingham, 1908)	Gesichert	Koster & Sinev (2003 [Mic. Eur. Vol. 1]); Gozmany (2012): The Lepidoptera of Greece and Cyprus Volume I			inaturalist.org/projects/moths-of-crete (Stand 24.12.2024): nur 1 Beobachtung	3224		Cosmopterix		coryphaea		Walsingham	1908		P		493
517	Pyroderces argyrogrammos (Zeller, 1847)	BOLD:AAQ0242, BOLD:AFE0962	x	12			Cosmopterigidae	Pyroderces	argyrogrammos	(Zeller, 1847)	Gesichert	Koster & Sinev (2003 [Mic. Eur. Vol. 1]); Gozmany (2012): The Lepidoptera of Greece and Cyprus Volume I. Foto im Forum			inaturalist.org/projects/moths-of-crete (Stand 24.12.2024): 5 Beobachtungen	3227		Pyroderces		argyrogrammos		Zeller	1847		P	DE: <#>Biesenbaum, 20002</#>; GB-CI: <#>Sterling et al., 2004</#>	494
[truncated: 874 more rows]

## Sheet: Tabelle8
Barcode neu	Familia	Species name	BIN	Sequenz	records in Lab Sheet	Endemit ?	Barcode neu	Familia	Genus	Species	Autor	Vorkommen	Anmerkung E. Rennwald		Weiterer eigener Kommentar	butterfliesofcrete.com / moths-of-crete	Zähler_FE	CR/GR_FE	Gattung_FE	Subgenus_FE	Art_FE	unterart_FE	Autor_FE	Jahr_FE	leer_FE	Kreta_FE	Kommentar_FE	Zähler_neu
[truncated: 1,389 more rows]

[truncated: 5 more sheets: Tabelle9, Tabelle6, Tabelle7, Voucher Info, Taxonomy]
