# Supplementary material for: Extensive DNA Barcoding of Lepidoptera of Crete (Greece) Reveals Significant Taxonomic and Faunistic Gaps and Supports the First Comprehensive Checklist of the Island’s Fauna
Source: Insects. 2025 Apr 22;16(5):438. doi: 10.3390/insects16050438 (PMC12112264; doi:10.3390/insects16050438)
Supplement: Supplementary file 1 [file insects-16-00438-s001.zip › TableS4.xlsx]

## Sheet: Tabelle1
Incorrect or doubtful species records
NR	Family	Species	Occurrence	References	Identity
1	Micropterigidae	Micropterix wockei Staudinger, 1870	uncertain	[10]
2	Hepialidae	Triodia adriaticus (Osthelder, 1931)	uncertain	[42]
3	Nepticulidae	Stigmella ficulnea Puplesis & Krasilnikova, 1994	uncertain	[41]
4	Nepticulidae	Stigmella rhamnophila (Amsel, 1935)	uncertain	[10]
5	Nepticulidae	Stigmella speciosa (Frey, 1858)	uncertain	[41]
6	Nepticulidae	Trifurcula graeca Laštůvka & Laštůvka, 1998	uncertain (FE without reference)	[42]; without source citation
7	Nepticulidae	Ectoedemia turbidella (Zeller, 1848)	uncertain	[10]
8	Nepticulidae	Ectoedemia subbimaculella (Haworth, 1828)	uncertain	[10]
9	Adelidae	Adela paludicolella Zeller, 1850	incorrect	[10]	Adela orientella
10	Tischeriidae	Coptotriche heinemanni (Wocke, 1871)	uncertain	[40]
11	Meessiidae	Eudarcia glaseri (Petersen, 1967)	incorrect	[10]	Eudarcia ignorata
12	Psychidae	Psyche casta (Pallas, 1767)	uncertain	[40]
13	Psychidae	Bijugis bombycella ([Denis & Schiffermüller], 1775)	incorrect	[40]
14	Psychidae	Acanthopsyche ecksteini (Lederer, 1855)	uncertain	[42, 148]
15	Psychidae	Pachythelia villosella (Ochsenheimer, 1810)	uncertain	[42, 148]
16	Tineidae	Nemapogon nevadella (Caradja, 1920)	uncertain	[41]
17	Glyphipterigidae	Digitivalva occidentella (Klimesch, 1956)	uncertain (FE without reference)	[42]; without source citation
18	Gracillariidae	Caloptilia flava (Staudinger, 1871)	uncertain	[40]
19	Choreutidae	Prochoreutis myllerana (Fabricius, 1794)	uncertain (FE without reference)	[42]; without source citation
20	Alucitidae	Alucita hexadactyla (Linnaeus, 1758)	uncertain	[40]
21	Pterophoridae	Agdistis adactyla (Hübner, [1819])	uncertain	[40]
22	Pterophoridae	Agdistis heydenii (Zeller, 1852)	uncertain (FE without reference)	[42]; without source citation
23	Pterophoridae	Agdistis bennetii (Curtis, 1833)	uncertain	[40]
24	Pterophoridae	Agdistis frankeniae (Zeller, 1847)	uncertain (FE without reference)	[42]; without source citation
25	Pterophoridae	Stenoptilia bipunctidactyla (Scopoli, 1763)	uncertain (FE without reference)	[42]; without source citation
26	Pterophoridae	Oxyptilus laetus (Zeller, 1847)	uncertain	[40]
27	Pterophoridae	Capperia maratonica Adamczewski, 1951	uncertain (FE without reference)	[42]; without source citation
28	Pterophoridae	Capperia trichodactyla ([Denis & Schiffermüller], 1775)	uncertain (FE without reference)	[42]; without source citation
29	Pterophoridae	Pterophorus pentadactyla (Linnaeus, 1758)	incorrect	[40]
30	Pterophoridae	Merrifieldia leucodactyla ([Denis & Schiffermüller], 1775)	uncertain	[41]
31	Pterophoridae	Merrifieldia baliodactylus (Zeller, 1841)	uncertain	[41]
32	Pterophoridae	Hellinsia inulae (Zeller, 1852)	uncertain	[42]
33	Tortricidae	Eugnosta magnificana (Rebel, 1914)	uncertain	[40]
34	Tortricidae	Aethes margarotana (Duponchel, [1836])	uncertain (FE without reference)	[42]; without source citation
35	Tortricidae	Aethes flagellana (Duponchel, [1836])	uncertain (FE without reference)	[42]; without source citation
36	Tortricidae	Aethes bilbaensis (Rössler, 1877)	uncertain	[40-41]
37	Tortricidae	Eana osseana (Scopoli, 1763)	incorrect	[40]	Avaria hyerana
38	Tortricidae	Cnephasia stephensiana (Doubleday, [1849])	uncertain (FE without reference)	[42]; without source citation
39	Tortricidae	Cnephasia heringi Razowski, 1958	uncertain (FE without reference)	[42]; without source citation
40	Tortricidae	Cnephasia gueneana (Duponchel, [1836])	uncertain (FE without reference)	[42]; without source citation
41	Tortricidae	Aphelia peramplana (Hübner, [1825])	uncertain	[40]
42	Tortricidae	Clepsis burgasiensis (Rebel, 1916)	uncertain	[40]
43	Tortricidae	Pelochrista agrestana (Treitschke, 1830)	uncertain (FE without reference)	[42]; without source citation
44	Tortricidae	Eucosma obumbratana (Lienig & Zeller, 1846)	uncertain (FE without reference)	[42]; without source citation
45	Tortricidae	Eucosma cana (Haworth, 1811)	incorrect	[18, 40]	Eucosma subvittana
46	Tortricidae	Grapholita janthinana (Duponchel, [1835])	uncertain	[41]
47	Tortricidae	Cydia succedana ([Denis & Schiffermüller], 1775)	incorrect	[40-42]	Cydia sp.
48	Tortricidae	Lathronympha strigana (Fabricius, 1775)	uncertain	[40]
49	Tortricidae	Pammene giganteana (de Peyerimhoff, 1863)	uncertain	[40]
50	Autostichidae	Oegoconia deauratella (Herrich-Schäffer, [1854])	uncertain	[40-41]
51	Autostichidae	Oegoconia deluccai Amsel, 1952	uncertain	[54]
52	Autostichidae	Apatema sutteri Gozmány, 1997	uncertain (FE without reference)	[42]; without source citation
53	Autostichidae	Apatema mediopallidum Walsingham, 1900	uncertain	[10]
54	Autostichidae	Symmoca signatella Herrich-Schäffer, [1854]	uncertain	[40]
55	Oecophoridae	Hofmannophila pseudospretella (Stainton, 1849)	incorrect	[40]
56	Oecophoridae	Callima icterinella (Mann, 1867)	incorrect	[26, 54]	Callima cretensis
57	Oecophoridae	Dasycera imitatrix Zeller, 1847	uncertain (FE without reference)	[42]; without source citation
58	Oecophoridae	Oecophora bractella (Linnaeus, 1758)	incorrect	[41]	Stathmopoda auriferella
59	Oecophoridae	Pleurota tristatella Staudinger, 1870	uncertain (FE without reference)	[42]; without source citation
60	Oecophoridae	Pleurota aristella (Linnaeus, 1767)	uncertain	[41]
61	Depressariidae	Agonopterix vendettella (Chrétien, 1908)	incorrect	[10, 85]
62	Gelechiidae	Bryotropha dryadella (Zeller, 1850)	uncertain	[10, 16]
63	Gelechiidae	Ptycerata pudicellus (Mann, 1861)	uncertain (FE without reference)	[42]; without source citation
64	Gelechiidae	Isophrictis striatella ([Denis & Schiffermüller], 1775)	uncertain	[10, 16]
65	Gelechiidae	Metzneria paucipunctella (Zeller, 1839)	uncertain	[10]
66	Gelechiidae	Mirificarma rhodoptera (Mann, 1866)	uncertain	[10, 90]
67	Gelechiidae	Scrobipalpa atriplicella (Fischer von Röslerstamm, 1840)	uncertain	[40]
68	Cosmopterigidae	Cosmopterix turbidella (Rebel, 1896)	incorrect	[92]
69	Cosmopterigidae	Eteobalea beata (Walsingham, 1907)	incorrect	[10, 92]	Eteobalea intermediella
70	Coleophoridae	Coleophora anatipennella (Hübner, 1796)	uncertain	[27]
71	Coleophoridae	Coleophora pyrrhulipennella Zeller, 1839	incorrect	[10]	Coleophora pulchripennella
72	Coleophoridae	Coleophora currucipennella Zeller, 1839	uncertain	[40]
73	Coleophoridae	Coleophora auroguttella (Zeller, 1849)	uncertain	[40]
74	Elachistidae	Elachista grotenfelti Kaila, 2012	uncertain	[40]
75	Blastobasidae	Hypatopa segnella (Zeller, 1873)	uncertain	[40]
76	Zygaenidae	Zygaena ephialtes (Linnaeus, 1767)	uncertain	[10, 149]
77	Sesiidae	Sazonia fenusaeformis (Herrich-Schäffer, [1852])	uncertain	[13, 42]
78	Sesiidae	Pyropteron affinis (Staudinger, 1856)	incorrect	[13]
79	Papilionidae	Parnassius apollo (Linnaeus, 1758)	incorrect (only wish)	[27]; as "missing species" with old records
80	Papilionidae	Archon apolinnus (Herbst, 1789)	incorrect (only wish)	[27]; as "missing species" with old records
81	Papilionidae	Zerynthia cerisy (Godart, [1824])	incorrect	[27]; as "missing species" with old records	Zerynthia cretica
82	Papilionidae	Zerynthia polyxena ([Denis & Schiffermüller], 1775)	incorrect (only wish)	[27]; as "missing species" with old records
83	Papilionidae	Papilio alexanor Esper, 1777	incorrect (only wish)	[27]; as "missing species" with old records
84	Hesperiidae	Spialia phlomidis (Herrich-Schäffer, [1845])	incorrect (only wish)	[27]; as "missing species" with old records
85	Hesperiidae	Erynnis tages (Linnaeus, 1758)	incorrect (only wish)	[27]; as "missing species" with old records
86	Hesperiidae	Pyrgus carthami (Hübner, [1813])	incorrect (only wish)	[27]; as "missing species" with old records
87	Hesperiidae	Pyrgus malvae (Linnaeus, 1758)	incorrect	[27]; as "missing species" with old records	Pyrgus armoricanus
88	Hesperiidae	Borbo borbonica (Boisduval, 1833)	incorrect	[27]; as "missing species" with old records	Gegenes sp.
89	Hesperiidae	Gegenes nostrodamus (Fabricius, 1793)	uncertain	[27, 106]; with a large number of reports and pictures, but differentiation from G. pumilio uncertain
90	Hesperiidae	Ochlodes sylvanus (Esper, [1777])	incorrect (only wish)	[27]; as "missing species" with old records
91	Hesperiidae	Thymelicus lineola (Ochsenheimer, 1808)	incorrect (only wish)	[27]; as "missing species" with old records
92	Pieridae	Anthocharis cardamines (Linnaeus, 1758)	incorrect (only wish)	[27]; as "missing species" with old records
93	Pieridae	Anthocharis gruneri Herrich-Schäffer, [1851]	incorrect (only wish)	[27]; as "missing species" with old records
94	Pieridae	Pieris krueperi Staudinger, 1860	incorrect (only wish)	[27]; as "missing species" with old records
95	Pieridae	Pieris mannii (Mayer, 1851)	incorrect	[54], [27]; as "missing species" with old records	Pieris rapae or P. ergane
96	Pieridae	Pieris napi (Linnaeus, 1758)	incorrect (only wish)	[27]; as "missing species" with old records
97	Pieridae	Pontia chloridice (Hübner, [1813])	incorrect	[27]; as "missing species" with old records	Pontia edusa
98	Pieridae	Colias erate (Esper, 1805)	incorrect (only wish)	[27]; as "missing species" with old records
99	Pieridae	Colias alfacariensis Ribbe, 1905	incorrect (only wish)	[27]; as "missing species" with old records
100	Pieridae	Gonepteryx rhamni (Linnaeus, 1758)	incorrect (only wish)	[27]; as "missing species" with old records
101	Pieridae	Gonepteryx farinosa (Zeller, 1847)	incorrect (only wish)	[27]; as "missing species" with old records
102	Lycaenidae	Tarucus balkanica (Freyer, 1843)	uncertain	[151]; 2 specimens, maybe mislabelled, [27]; as "missing species" with old records
103	Lycaenidae	Cupido minimus (Fuesslin, 1775)	incorrect (only wish)	[27]; as "missing species" with old records
104	Lycaenidae	Cupido alcetas (Hoffmannsegg, 1804)	incorrect (only wish)	[27]; as "missing species" with old records
105	Lycaenidae	Glaucopsyche alexis (Poda, 1761)	incorrect (only wish)	[27]; as "missing species" with old records
106	Lycaenidae	Lysandra bellargus (Rottemburg, 1775)	incorrect (only wish)	[27]; as "missing species" with old records
107	Lycaenidae	Polyommatus thersites (Cantener, [1835])	incorrect (only wish)	[27]; as "missing species" with old records
108	Lycaenidae	Satyrium acaciae (Fabricius, 1787)	incorrect (only wish)	[27]; as "missing species" with old records
109	Nymphalidae	Issoria lathonia (Linnaeus, 1758)	incorrect (only wish)	[27]; as "missing species" with old records
110	Nymphalidae	Argynnis paphia (Linnaeus, 1758)	incorrect (only wish)	[27]; as "missing species" with old records
111	Nymphalidae	Aglais urticae (Linnaeus, 1758)	incorrect (only wish)	[27]; as "missing species" with old records
112	Nymphalidae	Aglais io (Linnaeus, 1758)	incorrect (only wish)	[27]; as "missing species" with old records
113	Nymphalidae	Polygonia c-album (Linnaeus, 1758)	incorrect (only wish)	[27]; as "missing species" with old records
114	Nymphalidae	Coenonympha pamphilus (Linnaeus, 1758)	incorrect	[106], [27]; as "missing species" with old records	Coenonympha thyrsis
115	Nymphalidae	Lasiommata maera (Linnaeus, 1758)	incorrect (only wish)	[27]; as "missing species" with old records
116	Nymphalidae	Pyronia tithonus (Linnaeus, 1771)	incorrect (only wish)	[27]; as "missing species" with old records
117	Nymphalidae	Maniola telmessia (Zeller, 1847)	uncertain	[27]; as "missing species" with old records, now Maniola jurtina with barcode of M. telmessia
118	Nymphalidae	Hyponephele lycaon (Rottemburg, 1775)	incorrect	[27]; as "missing species" with old records	Hyponephele lupinus
119	Nymphalidae	Melanargia larissa (Geyer, [1828])	incorrect (only wish)	[27]; as "missing species" with old records
120	Nymphalidae	Chazara briseis (Linnaeus, 1764)	incorrect (only wish)	[27]; as "missing species" with old records
121	Nymphalidae	Hipparchia senthes (Fruhstorfer, 1908)	incorrect	[27]; as "missing species" with old records	Hipparchia cretica
122	Nymphalidae	Hipparchia syriaca (Staudinger, 1871)	incorrect	[27]; as "missing species" with old records	Hipparchia cretica
123	Pyralidae	Lamoria zelleri (De Joannis, 1932)	uncertain	[41]
124	Pyralidae	Lamoria jordanis Hampson in Ragonot, 1901	uncertain	[106]
125	Pyralidae	Lamoria ruficostella Ragonot, 1888	uncertain	[42]
126	Pyralidae	Selagia argyrella ([Denis & Schiffermüller], 1775)	uncertain (FE without reference)	[42]; without source citation
127	Pyralidae	Pempeliella sororiella (Zeller, 1839)	uncertain	[109]
128	Pyralidae	Bradyrrhoa cantenerella (Duponchel, [1837])	uncertain	[40]
129	Pyralidae	Gymnancyla canella ([Denis & Schiffermüller], 1775)	uncertain (FE without reference)	[42]; without source citation
130	Pyralidae	Acrobasis suavella (Zincken, 1818)	uncertain (FE without reference)	[42]; without source citation
131	Pyralidae	Episcythrastis tabidella (Mann, 1864)	uncertain	[41]
132	Pyralidae	Eurhodope incompta (Zeller, 1847)	uncertain	[42]
133	Pyralidae	Euzophera umbrosella (Staudinger, 1879)	uncertain (FE without reference)	[42]; without source citation
134	Pyralidae	Homoeosoma nimbella (Duponchel, [1837])	uncertain (FE without reference)	[42]; without source citation
135	Pyralidae	Phycitodes albatella (Ragonot, 1887)	uncertain	[40]
136	Pyralidae	Vitula serratilineella Ragonot, 1887	uncertain	[41]
137	Pyralidae	Ephestia kuehniella Zeller, 1879	uncertain	[40]
138	Pyralidae	Ephestia welseriella (Zeller, 1848)	uncertain	[42]
139	Pyralidae	Ephestia parasitella Staudinger, 1859	uncertain	[40]
140	Pyralidae	Cadra cautella (Walker, 1863)	uncertain (FE without reference)	[42]; without source citation
141	Pyralidae	Cadra calidella (Guenée, 1845)	uncertain	[40]
142	Crambidae	Scoparia basistrigalis Knaggs, 1866	uncertain	[111]
143	Crambidae	Scoparia pyralella ([Denis & Schiffermüller], 1775)	uncertain	[111]
144	Crambidae	Scoparia staudingeralis (Mabille, 1869)	uncertain (FE without reference)	[42]; without source citation
145	Crambidae	Agriphila inquinatella ([Denis & Schiffermüller], 1775)	uncertain	[40]
146	Crambidae	Hyperlais nemausalis (Duponchel, [1834])	uncertain (FE without reference)	[42]; without source citation
147	Crambidae	Prochoristis crudalis (Lederer, 1863)	uncertain	[26, 40]
148	Crambidae	Pyrausta pellicalis (Staudinger, 1870)	incorrect	[11]
149	Crambidae	Sitochroa verticalis (Linnaeus, 1758)	incorrect	[40]
150	Crambidae	Udea institalis (Hübner, [1819])	uncertain	[114]
151	Crambidae	Udea confinalis (Lederer, 1858)	uncertain	[114]
152	Crambidae	Metasia corsicalis (Duponchel, [1833])	uncertain	[114]
153	Drepanidae	Watsonalla binaria (Hufnagel, 1767)	uncertain (FE without reference)	[42]; without source citation
154	Geometridae	Chiasmia syriacaria (Staudinger, 1871)	incorrect	[42]	Chiasmia aestimaria
155	Geometridae	Rhoptria dolosaria (Herrich-Schäffer, [1848])	uncertain	[11, 14, 117]
156	Geometridae	Ennomos quercaria (Hübner, [1813])	incorrect	[42, 117]	Ennomos duercki
157	Geometridae	Crocallis elinguaria (Linnaeus, 1758)	incorrect	[42, 117]	possibly Crocallis inexpectata
158	Geometridae	Charissa dubitaria (Staudinger, 1892)	incorrect	[42]	Charissa staudingeri
159	Geometridae	Charissa mucidaria (Hübner, [1799])	uncertain	[42, 118]	Charissa staudingeri
160	Geometridae	Menophra japygiaria (Costa, 1849)	incorrect	[14, 42]	probably Menophra berenicidaria
161	Geometridae	Idaea troglodytaria (Heydenreich, 1851)	uncertain	[42, 120]
162	Geometridae	Idaea laevigata (Scopoli, 1763)	uncertain	[42, 120]
163	Geometridae	Scopula emutaria (Hübner, [1809])	incorrect	[14]	Scopula flaccidaria
164	Geometridae	Scopula confinaria (Herrich-Schäffer, 1847)	incorrect	[14]	Glossotrophia mentzeri
165	Geometridae	Casilda antophilaria (Hübner, [1813])	uncertain	[14, 120]
166	Geometridae	Docirava mundulata (Guenée, [1858])	incorrect	[42, 123]	Docirava dervenaria
167	Geometridae	Aplocera efformata (Guenée, [1858])	incorrect	[42, 123]	Aplocera cretica
168	Geometridae	Xanthorhoe disjunctaria (de La Harpe, 1860)	incorrect	[14, 42, 123]	probably Xanthorhoe oxybiata
169	Geometridae	Coenotephria salicata ([Denis & Schiffermüller], 1775)	uncertain	[12, 14]	Coenotephria ablutaria
170	Geometridae	Eupithecia lentiscata Mabille, 1869	incorrect	[26, 40]
171	Geometridae	Eupithecia phoeniceata (Rambur, 1834)	uncertain	[14]
172	Notodontidae	Thaumetopoea pityocampa ([Denis & Schiffermüller], 1775)	incorrect	[6, 19]	Thaumetopoea cretensis
173	Notodontidae	Thaumetopoea wilkinsoni Tams, 1925	incorrect	[19, 150]	Thaumetopoea cretensis
174	Erebidae	Rivula sericealis (Scopoli, 1763)	incorrect	[40]	Rivula tanitalis
175	Erebidae	Arctia villica (Linnaeus, 1758)	incorrect	[40]
176	Erebidae	Spilosoma urticae (Esper, 1789)	incorrect	[42]
177	Erebidae	Paidia rica (Freyer, 1855)	incorrect	[42]
178	Erebidae	Paidia cinerascens (Herrich-Schäffer, [1847])	uncertain	[42, 127]
179	Erebidae	Eilema complana (Linnaeus, 1758)	uncertain	[40]
180	Erebidae	Orectis massiliensis (Millière, 1864)	uncertain	[26, 42]
181	Erebidae	Orectis proboscidata (Herrich-Schäffer, [1851])	uncertain	[126]
182	Erebidae	Idia calvaria ([Denis & Schiffermüller], 1775)	incorrect	[42, 130]
183	Erebidae	Zanclognatha zelleralis (Wocke, 1850)	incorrect	[42]
184	Erebidae	Eublemma caprearum Draudt, 1933	incorrect	[42, 130]	Eublemma viridula
185	Erebidae	Eublemma amoena (Hübner, [1803])	uncertain (FE without reference)	[42]; without source citation
186	Erebidae	Drasteria cailino (Lefèbvre, 1827)	incorrect	[42, 131]
187	Erebidae	Catocala disjuncta (Geyer, [1828])	uncertain (FE without reference)	[42]; without source citation
188	Erebidae	Acantholipes regularis (Hübner, [1813])	uncertain	[126]
189	Erebidae	Minucia lunaris ([Denis & Schiffermüller], 1775)	uncertain (FE without reference)	[42]; without source citation
190	Erebidae	Dysgonia torrida (Guenée, 1852)	uncertain (only photo)	[40]
191	Nolidae	Meganola albula ([Denis & Schiffermüller], 1775)	incorrect	[42, 132]
192	Nolidae	Pseudoips prasinana (Linnaeus, 1758)	incorrect	[42, 132]
193	Noctuidae	Aedia leucomelas (Linnaeus, 1758)	uncertain (FE without reference)	[42]; without source citation
194	Noctuidae	Cryphia algae (Fabricius, 1775)	uncertain (FE without reference)	[42, 132]
195	Noctuidae	Cryphia ochsi (Boursin, 1940)	incorrect	[42, 132]
196	Noctuidae	Bryophila raptricula ([Denis & Schiffermüller], 1775)	incorrect	[126]	probably Bryophila felina
197	Noctuidae	Bryopsis muralis (Forster, 1771)	uncertain	[126]
198	Noctuidae	Chlorothalpa subsericata (Herrich-Schäffer, 1861)	uncertain (FE without reference)	[42]; without source citation
199	Noctuidae	Agrochola ruticilla (Esper, 1791)	uncertain	[126]
200	Noctuidae	Agrochola litura (Linnaeus, 1761)	uncertain	[126]
201	Noctuidae	Apamea monoglypha (Hufnagel, 1766)	incorrect	[42, 141]	Apamea minoica
202	Noctuidae	Apamea baischi Hacker, 1989	incorrect	[42, 141]	probably Apamea minoica
203	Noctuidae	Hada plebeja (Linnaeus, 1761)	uncertain (FE without reference)	[42]; without source citation
204	Noctuidae	Hadena caesia ([Denis & Schiffermüller], 1775)	uncertain (FE without reference)	[42]; without source citation
205	Noctuidae	Leucania herrichii Herrich-Schäffer, [1849]	uncertain (FE without reference)	[11, 42]
206	Noctuidae	Rhyacia nyctymerides (Bang-Haas, 1922)	uncertain (FE without reference)	[42]; without source citation, as "Rhyacia nyctymerides stavroitiacus (Tuleschkov, 1951)"
207	Noctuidae	Chersotis elegans (Eversmann, 1837)	uncertain (FE without reference)	[42]; without source citation, as "Chersotis elegans idai Svendsen & Fibiger, 1998"	probably Chersotis larixia
208	Noctuidae	Chersotis fimbriola (Esper, [1803])	uncertain (FE without reference)	[42]; without source citation	Chersotis laeta
209	Noctuidae	Noctua tertia von Mentzer, Moberg & Fibiger, 1991	uncertain (FE without reference)	[42]; without source citation
210	Sphingidae	Marumba quercus ([Denis & Schiffermüller], 1775)	uncertain (FE without reference)	[42]; without source citation
211	Sphingidae	Hyles euphorbiae (Linnaeus, 1758)	incorrect	[40]	Hyles cretica
212	Sphingidae	Theretra boisduvalii (Bugnion, 1839)	uncertain (FE without reference)	[42]; without source citation
